# Supplementary material for: Totipotency segregates between the sister blastomeres of two-cell stage mouse embryos
Source: Sci Rep. 2017 Aug 15;7:8299. doi: 10.1038/s41598-017-08266-6 (PMC5557898; doi:10.1038/s41598-017-08266-6)
Supplement: Supplementary file 3 — Summary of GSE90674 (blastocysts) [file 41598_2017_8266_MOESM3_ESM.xls]

## Sheet: Twin and control blastocysts 
1a	1b	2a	2b	3a	3b	4a	4b	5a	5b	6a	6b	7a	7b	8a	8b	ctrl1	ctrl2	ctrl3	ctrl4	ctrl5	ctrl6	ctrl7	ctrl8	Gene		Ratio pair 1	Ratio pair 2	Ratio pair 3	Ratio pair 4	Ratio pair 5	Ratio pair 6	Ratio pair 7	Ratio pair 8	AVERAGE	CV
18.183	12.189	15.205	12.394	10.814	15.038	13.938	17.011	16.248	2101.36	13.451	10.471	13.213	14.56	11.852	12.044	12.416	18.633	14.085	14.476	13.715	12.578	16.681	20.652	Asprv1		1.49175	1.2268	1.3906	1.22048	129.331	1.2846	1.10195	1.0162	17.2579	2.62399
107.611	88.379	57.297	66.259	115.394	2378.19	15823.2	51.508	90.046	70.88	74.29	42.304	29.173	11.807	614.17	9408.77	596.43	109.975	424.089	63.248	67.992	64.446	472.307	64.482	Mir325		1.21761	1.15641	20.6093	307.198	1.2704	1.7561	2.47082	15.3195	43.8748	2.43115
18.22	17.875	22.372	22.659	14.788	14.737	189.888	18.55	17.011	17.496	1189.89	16.845	18.734	18.051	16.392	18.253	16.602	21.358	128.905	14.926	20.15	17.036	30.884	15.342	Spink1		1.0193	1.01283	1.00346	10.2365	1.02851	70.6375	1.03784	1.11353	10.8862	2.23741
11.307	14.877	13.992	11.512	9.919	11.059	10.138	369.291	9.882	14.07	12.833	11.661	14.42	11.933	11.246	12.576	11.023	10.259	26.695	15.868	11.2	13.01	10.971	12.313	Gm15665		1.31573	1.21543	1.11493	36.4264	1.4238	1.10051	1.20841	1.11826	5.61544	2.2171
18.033	17.866	18.828	19.794	15.302	16.269	12.366	17.468	24.103	16.815	18.15	15.155	22.241	16.247	17.082	562.133	14.738	14.329	16.581	11.907	13.704	15.811	13.954	12.559	Gm13878		1.00935	1.05131	1.06319	1.41258	1.43342	1.19762	1.36893	32.9079	5.18054	2.16287
70.432	57.463	33.307	5010.19	394.395	385.985	1629.22	558.837	786.937	546.515	2917.04	126.361	769.621	70.515	121.781	321.274	548.989	184.157	639.392	249.794	37.809	199.075	785.999	121.634	Emb		1.22569	150.425	1.02179	2.91538	1.43992	23.085	10.9143	2.63813	24.2081	2.13
25.289	43.402	31.238	122.188	255.127	372.941	91.425	83	14173.3	149.788	100.296	38.443	317.165	119.844	301.178	5100.67	201.029	134.98	243.237	68.624	48.82	50.811	702.332	294.601	H19		1.71624	3.91152	1.46179	1.10151	94.6225	2.60895	2.64648	16.9357	15.6256	2.06986
9.226	8.94	8.33	10.341	10.985	10.404	10.168	13.543	9.1	243.228	9.506	10.583	9.701	8.865	12.162	8.447	8.936	8.585	10.339	8.814	9.748	9.459	9.303	7.957	Gm14651		1.03199	1.24142	1.05584	1.33192	26.7284	1.1133	1.0943	1.4398	4.37962	2.06214
37.215	21.921	38.383	6585.74	1936.92	39.104	20.591	55.927	53.628	18.729	32.202	35.261	443013	145223	21.051	28.407	28.896	22.531	21.428	41.354	9443.79	17.783	408.107	15.556	C530030P08Rik		1.69769	171.58	49.5326	2.71609	2.86337	1.09499	3.05057	1.34944	29.2355	2.04765
12.734	13.605	342.455	14.492	13.798	14.169	14.583	16.106	13.99	12.54	14.576	15.068	14.944	15.086	12.377	15.486	14.195	13.937	13.726	15.026	13.395	14.657	13.507	13.139	Glyatl3		1.0684	23.6306	1.02689	1.10444	1.11563	1.03375	1.0095	1.25119	3.90505	2.04112
31.429	18.714	30.071	5228.2	1857.03	31.736	22.227	42.085	47.649	17.615	28.875	29.91	356524	126193	16.917	24.31	25.604	20.337	20.427	37.961	6832.56	16.206	332.112	13.412	Gm10462		1.67944	173.862	58.5149	1.89342	2.70502	1.03584	2.82523	1.43702	30.4941	2.0077
12.395	10.791	12.22	13.567	12.378	22.809	320.316	11.679	11.081	11.401	10.512	11.859	38.673	13.604	12.204	11.265	12.923	12.14	11.602	33.718	11.346	31.162	9.735	24.581	Fabp2		1.14864	1.11023	1.8427	27.4267	1.02888	1.12814	2.84277	1.08336	4.70142	1.9576
365.906	302.303	74.745	209.554	338.85	93.318	1715.99	38.599	705.297	172.066	26.89	23.615	215.025	97.811	65.287	40.111	25.055	221.388	238.575	233.799	911.255	25.697	69.634	59.243	Gm17530		1.21039	2.80359	3.63113	44.457	4.09899	1.13868	2.19837	1.62766	7.64572	1.95055
19.017	15.698	19.828	18.046	534.598	17.063	16.653	16.674	19.889	116.788	20.724	19.216	19.147	20.601	21.792	18.918	18.297	17.717	16.643	17.439	16.287	19.022	17.069	17.876	Gm12645		1.21143	1.09875	31.3308	1.00126	5.87199	1.07848	1.07594	1.15192	5.47757	1.93132
19.339	21.994	790.142	24.112	23.284	24.917	17.322	16.652	18.119	23.717	123.371	120.283	22.237	21.365	68.754	574.098	18.092	150.359	18.531	104.573	19.898	96.167	41.112	74.635	Gm13357		1.13729	32.7697	1.07013	1.04024	1.30896	1.02567	1.04081	8.35003	5.96785	1.86379
38.979	28.681	27.884	69.914	26.114	51.805	44.26	49.046	673.63	26.136	58.191	53.663	23.848	37.197	53.419	28.701	44.704	25.753	59.451	55.331	104.283	50.698	23.918	42.526	AU015836		1.35905	2.50732	1.9838	1.10813	25.774	1.08438	1.55975	1.86122	4.65471	1.83617
11.574	10.584	13.852	13.106	11.648	11.527	10.627	16.216	11.739	11.866	10.989	190.143	15.003	12.704	10.375	10.83	12.722	11.697	14.205	10.143	13.187	10.637	13.745	10.193	Gm12850		1.09354	1.05692	1.0105	1.52592	1.01082	17.303	1.18097	1.04386	3.15319	1.81401
1003.22	790.267	151.51	3553.88	1481.47	1751.58	2822.62	2131.72	951.791	1157.44	3579.15	2653.79	1815.59	2380.72	91.96	301.094	239.007	422.845	109.649	202.835	162.593	120.893	348.38	1223.98	Ly6a		1.26947	23.4564	1.18233	1.32411	1.21606	1.34869	1.31127	3.27418	4.29782	1.80859
14.671	284.552	12.561	13.819	15.765	14.698	13.692	26.931	17.761	14.436	12.019	15.017	12.544	16.84	13.795	16.112	15.949	15.887	12.739	19.976	14.635	15.643	12.382	12.844	Taar7d		19.3955	1.10015	1.07259	1.96691	1.23033	1.24944	1.34247	1.16796	3.56568	1.7956
12689.4	32725.3	12901.1	489.701	19590.7	15447.5	15632.3	33298.3	6141.31	6966.22	16388.2	44462.8	24282	20959	112905	64765.6	22607.3	35717.4	45426.6	21117.6	25692.9	15107.7	8978.38	32596.3	Gm12173		2.57894	26.3449	1.26821	2.1301	1.13432	2.7131	1.15855	1.74329	4.88393	1.78006
1691.05	357.278	798.092	1424.22	290.014	9969.74	3495.95	2834.93	852.003	739.601	8153.65	1591.02	1071.96	1689.32	1807.05	1241.65	3146.58	2575.06	3363.48	1177.38	1655.02	1106.73	348.713	918.688	Tdpoz2		4.73314	1.78454	34.3768	1.23317	1.15198	5.12478	1.57592	1.45536	6.42945	1.77371
57.22	53.128	69.027	148.908	40.685	46.63	46.632	33.724	1112.78	47.599	30.395	27.572	134.671	34.606	47.743	60.079	52.517	64.537	132.945	83.725	60.514	43.841	95.628	75.469	Car4		1.07702	2.15724	1.14612	1.38275	23.3782	1.10239	3.89155	1.25838	4.42421	1.74441
56.631	42.564	550.027	25.923	39.667	73.855	24.839	24.497	24.625	27.091	26.053	33.687	94.32	27.927	30.982	50.795	24.286	25.247	64.524	67.208	22.298	39.191	121.806	24.279	Uba1y		1.33049	21.2177	1.86188	1.01396	1.10014	1.29302	3.37738	1.6395	4.10426	1.69475
377.642	449.769	612.976	27.937	32.749	25.932	235.115	484.966	82.38	49.817	19.183	23.565	20.649	1147.3	248.81	42.635	62.764	123.053	117.409	59.675	34.665	82.799	36.621	242.257	Ly96		1.19099	21.9414	1.26288	2.06268	1.65365	1.22843	55.5621	5.83582	11.3422	1.69426
54.686	20.339	59.626	78.032	20.171	18.554	43.963	51.579	42.989	48.472	19.338	26.683	41.376	77.916	332.164	17.215	17.764	49.937	25.423	19.667	17.347	33.849	27.199	82.544	Mlana		2.68873	1.30869	1.08715	1.17324	1.12754	1.37982	1.88312	19.295	3.74292	1.68504
14.84	22.45	479.896	15.372	37.951	20.698	13.966	35.632	42.318	9.42	10.214	15.701	12.272	15.263	11.23	48.435	14.223	30.755	14.021	13.273	12.938	13.648	25.968	16.619	Gm13785		1.5128	31.2188	1.83356	2.55134	4.49236	1.5372	1.24373	4.313	6.08785	1.68086
23039.5	24963.1	516.049	44025.1	1210.58	767.933	328.752	5778.58	8048.92	5167.43	629.218	4414.09	4682.03	16259.2	5133.83	281.798	4099.55	4920.02	690.611	5615.82	4042.89	5088.27	5405.75	21951.5	Hist1h2ba		1.08349	85.3119	1.57641	17.5773	1.55763	7.0152	3.47268	18.2181	16.9766	1.67804
12.466	12.374	11.654	15.94	215.959	14.701	12.859	11.906	14.989	12.18	10.197	13.614	14.573	13.313	13.624	12.447	13.517	13.716	12.635	12.311	12.04	13.586	12.592	14.881	Olfr1302		1.00743	1.36777	14.6901	1.08004	1.23062	1.3351	1.09464	1.09456	2.86253	1.67012
11.126	9.903	340.22	371.189	1522.99	6061.5	2124.65	3343.61	143.354	3795.51	5011.69	4103.67	3603.27	1631.59	45.458	11.174	19016.3	2237	13883	1391.37	23793	18563.4	532.627	21332.1	2410024N13Rik		1.1235	1.09103	3.98001	1.57372	26.4765	1.22127	2.20844	4.06819	5.21783	1.66272
11.248	13.636	13.03	14.059	10.907	9.746	10.412	14.597	11.343	11.665	14.504	11.242	156.86	11.059	12.546	12.775	10.131	13.21	12.293	10.348	11.946	13.869	11.341	13.546	Otud6a		1.2123	1.07897	1.11913	1.40194	1.02839	1.29016	14.1839	1.01825	2.79163	1.64961
10.152	389.526	8.27	16.303	380.567	15.945	10.661	11.568	10.027	14.198	11.265	11.02	12.852	12.535	11.331	9.636	10.387	80.004	9.458	9.71	12.586	12.743	71.297	27.014	C130023O10Rik		38.3694	1.97134	23.8675	1.08508	1.41598	1.02223	1.02529	1.1759	8.74159	1.64137
41.773	59.588	72.123	66.276	51.413	64.025	74.289	87.337	39.55	607.823	43.704	44.703	49.774	59.207	40.638	76.431	61.963	50.936	54.178	30.369	52.218	79.295	85.307	75.337	Mir721		1.42647	1.08822	1.24531	1.17564	15.3685	1.02286	1.18952	1.88078	3.04966	1.63454
22.146	28.909	24.856	28.603	21.863	26.742	23.149	319.115	19.484	21.564	25.919	23.214	26.344	21.619	25.286	27.019	26.266	26.086	26.65	19.492	20.403	24.021	21.646	22.599	Gm7840		1.30538	1.15075	1.22316	13.7853	1.10675	1.11652	1.21856	1.06854	2.74687	1.62398
38.246	120.238	20.843	138.408	196.305	176.293	386.976	190.394	196.293	183.33	873.701	23.309	143.878	28.263	22.157	83.556	119.913	69.978	244.526	79.81	26.767	214.671	252.552	226.803	Tfpi		3.14381	6.6405	1.11352	2.0325	1.07071	37.4834	5.09068	3.77109	7.54328	1.62396
39.946	30.682	33.599	37.471	28.807	28.366	32.858	41.455	25.256	350.821	35.669	30.067	28.25	34.341	36.41	30.107	30.457	38.633	32.875	32.73	231.437	32.059	28.995	32.175	Gm4340		1.30194	1.11524	1.01555	1.26164	13.8906	1.18632	1.21561	1.20935	2.77453	1.61917
27.615	97.984	16.287	15.552	329.913	117.764	28.027	15.827	71.608	35.76	18.659	168.02	15.887	523.809	17.634	15.857	25.867	179.184	55.398	64.523	35.573	117.325	174.391	101.847	Olfr1131		3.54822	1.04726	2.80148	1.77083	2.00246	9.00477	32.9709	1.11206	6.78225	1.60561
483.306	444.505	52.116	985.63	1229.47	768.973	476.081	391.595	713.566	244.183	769.322	548.534	586.314	824.063	678.115	1484.24	577.042	646.636	667.885	614.965	740.375	1071.39	1152.53	820.754	Zw10		1.08729	18.9122	1.59885	1.21575	2.92226	1.40251	1.4055	2.18877	3.84164	1.59281
13.793	15.805	16.514	55.529	15.601	17.614	224.931	13.699	12.537	11.586	11.439	11.763	27.593	21.088	11.489	18.308	16.099	11.716	18.177	11.65	27.676	20.811	14.017	18.017	Tspan6		1.14587	3.36254	1.12903	16.4195	1.08208	1.02832	1.30847	1.59352	3.38367	1.57331
1533.29	740.5	79.557	2124.58	168.542	399.844	4254.61	1280.54	2175.23	3482.24	961.486	533.95	4237.74	886.01	586.39	770.241	1106.88	578.237	427.172	461.737	813.463	851.281	1963.89	2502.61	Pgap1		2.07061	26.7051	2.37237	3.3225	1.60086	1.8007	4.78295	1.31353	5.49608	1.57251
15.82	16.833	15.377	20.834	12.752	13.848	17.742	24.21	14.654	196.192	15.368	13.652	18.69	14.913	14.286	18.309	14.77	14.713	15.128	14.575	15.579	14.932	11.937	13.908	Mir300		1.06403	1.35488	1.08595	1.36456	13.3883	1.1257	1.25327	1.2816	2.73978	1.57101
12.963	31.775	11.222	17.104	33.729	15.079	70.911	13.125	14.896	23.669	13.595	20.899	16.641	13.854	270.631	11.133	13.669	40.959	22.267	30.067	24.081	12.526	33.51	16.198	Snx29		2.45121	1.52415	2.23682	5.40274	1.58895	1.53726	1.20117	24.3089	5.0314	1.57084
10.114	11.763	11.992	10.376	9.918	9.574	14.065	10.459	120.554	9.805	9.152	8.908	9.858	9.833	11.367	10.001	10.815	8.794	10.399	9.806	10.109	9.571	9.283	10.837	AU021063		1.16304	1.15574	1.03593	1.34477	12.2952	1.02739	1.00254	1.13659	2.52015	1.56785
19.859	14.23	12.359	12.774	73.811	56.495	24.097	14.309	9.959	12.565	23.946	15.117	191.254	11.558	12.309	29.514	11.603	11.392	39.527	100.117	10.834	61.678	75.539	44.32	Zik1		1.39557	1.03358	1.30651	1.68405	1.26167	1.58404	16.5473	2.39776	3.40131	1.56629
168.909	45.455	59.011	112.998	108.149	147.281	24.579	466.424	92.109	162.28	81.888	95.422	162.724	229.453	151.127	116.865	99.827	161.742	164.692	41.185	75.49	37.242	97.169	157.665	Mettl18		3.71596	1.91486	1.36183	18.9765	1.76183	1.16527	1.41007	1.29318	3.94994	1.55105
4805.73	7252.79	338.297	6202.65	12726.5	18830.3	5193.53	7781.32	8282.55	6172.89	10785.5	5608.58	11457.3	4395.86	7432.85	13345.4	7436.3	7850.34	14660	5977.06	5754.8	9938.55	12770.1	4038.55	Asns		1.5092	18.3349	1.47961	1.49827	1.34176	1.92304	2.60638	1.79546	3.81108	1.54345
29.515	17.032	15.427	15.397	19.112	14.421	14.756	16.381	13.603	14.949	15.419	14.185	14.585	180.404	15.007	15.198	16.066	28.513	15.25	18.553	17.949	13.647	13.248	23.544	Myrfl		1.73291	1.00195	1.32529	1.11012	1.09895	1.08699	12.3691	1.01273	2.59226	1.52676
37.942	279.997	740.244	482.155	423.952	424.136	361.49	14.947	714.632	14.093	1983.58	1417.76	1418.8	798.912	2205.71	484.913	197.414	12.792	15.034	520.767	17.277	125.295	354.636	320.479	Mir677		7.37961	1.53528	1.00043	24.1848	50.7083	1.39909	1.77592	4.54868	11.5665	1.52208
25.511	26.313	255.385	22.046	25.846	30.291	21.393	22.114	21.802	22.691	22.584	23.455	42.722	23.536	24.589	26.54	20.601	22.567	27.604	33.952	20.594	23.03	33.529	22.019	Uba1y		1.03144	11.5842	1.17198	1.0337	1.04078	1.03857	1.81518	1.07934	2.4744	1.49149
114.404	81.753	81.017	434.166	201.76	159.101	845.139	33.405	93.44	94.749	52.992	324.652	94.596	205.168	187.141	289.581	161.641	73.703	487.42	166.868	669.667	186.305	487.01	249.228	Gm14276		1.39939	5.35895	1.26813	25.2998	1.01401	6.12643	2.16889	1.54739	5.52287	1.48997
26.881	27.531	22.61	37.319	36.376	83.115	96.338	42.972	34.487	45.087	57.226	19.584	40.448	38.357	19.604	339.202	29.265	19.498	33.823	35.125	22.888	91.459	55.317	32.351	Vim		1.02418	1.65055	2.28489	2.24188	1.30736	2.92208	1.05451	17.3027	3.72352	1.48439
3021.08	647.27	2743.55	3394.77	132.121	2480.87	611.047	784.86	2274.75	1763.92	1274.31	417.349	3726.51	4022.51	5475.37	3979.16	753.481	5510.59	646.634	3323	341.724	315.243	1211.8	1865.62	Gm5773		4.66742	1.23736	18.7772	1.28445	1.2896	3.05334	1.07943	1.37601	4.09561	1.48061
163.443	60.201	36.124	779.024	78.968	37.128	1849.21	1013.29	60.522	230.472	89.293	254.237	35.968	32.873	82.121	53.577	94.886	213.484	70.408	125.592	43.572	82.657	89.76	686.364	Pnliprp2		2.71495	21.5653	2.12691	1.82495	3.80807	2.84722	1.09415	1.53277	4.68929	1.46537
29.019	40.151	16.46	26.14	71.515	122.644	101.768	96.554	35.003	34.945	301.844	19.032	42.078	35.897	16.744	69.744	25.503	75.653	186.28	35.569	16.366	34.249	184.678	27.958	Akr1c12		1.38361	1.58809	1.71494	1.054	1.00166	15.8598	1.17219	4.16531	3.49245	1.4607
553.692	947.602	346.845	747.552	614.834	500.56	214.7	699.96	610.947	453.785	886.307	1482.92	593.254	646.061	729.211	44.432	292.044	920.966	315.703	245.313	846.763	759.838	411.248	415.59	Gabarapl1		1.71142	2.15529	1.22829	3.26018	1.34634	1.67315	1.08901	16.4118	3.60944	1.44581
11.11	12.221	11.42	229.153	32.325	73.274	19.62	66.733	36.414	12.314	11.656	10.91	19.66	17.697	13.351	47.707	11.664	17.024	66.58	23.234	37.34	35.848	15.573	37.852	Vmn1r53		1.1	20.0659	2.26679	3.40127	2.95712	1.06838	1.11092	3.57329	4.44296	1.44
23.84	16.397	16.435	12.695	15.831	19.778	19.66	21.849	18.202	19.183	14.429	17.03	31.987	16.81	206.386	16.913	24.786	21.209	17.914	18.423	14.162	29.246	35.6	17.649	Kcnrg		1.45392	1.2946	1.24932	1.11134	1.0539	1.18026	1.90286	12.2028	2.68113	1.43841
27.925	16.522	14.808	16.442	60.514	61.313	17.9	39.808	21.286	34.919	35.942	22.568	211.181	15.152	24.177	16.776	16.132	59.809	15.51	14.073	18.08	15.455	34.852	239.231	Olr1		1.69017	1.11035	1.0132	2.22391	1.64047	1.59261	13.9375	1.44117	3.08117	1.42883
113.487	1326.46	182.736	239.432	180.467	203.556	186.979	222.799	314.071	264.485	263.91	325.426	307.309	162.551	145.997	128.866	230.334	390.178	229.7	347.999	305.627	453.562	271.66	625.259	Cul5		11.6882	1.31026	1.12794	1.19157	1.18748	1.23309	1.89054	1.13294	2.59526	1.41896
29.723	32.506	28.32	79.475	40.871	30.284	31.198	23.933	143.724	99.401	269.063	20.343	28.169	28.966	27.296	42.535	51.585	26.341	50.714	132.255	27.721	106.935	70.417	94.932	Pmaip1		1.09363	2.80632	1.34959	1.30356	1.4459	13.2263	1.02829	1.55829	2.97649	1.40389
331.097	203.438	85.643	1412.18	1068.45	2114.18	477.443	385.268	1017.52	803.699	990.384	883.347	4590.23	809.791	1398.22	1672.5	350.671	690.978	688.731	525.605	551.623	579.874	2550.37	492.298	Slc7a1		1.62751	16.4892	1.97872	1.23925	1.26605	1.12117	5.66841	1.19616	3.82331	1.39622
45.281	38.547	58.629	61.771	29.441	50.146	1422.63	1272.64	2353.41	117.96	171.883	78.652	55.936	227.208	349.491	63.533	169.177	57.556	25.293	275.902	109.76	56.102	105.836	3699.64	Peg10		1.1747	1.05359	1.70327	1.11786	19.951	2.18536	4.06193	5.50094	4.59358	1.39492
116.155	525.942	80.037	188.583	192.462	83.132	148.002	102.699	183.848	61.759	132.841	29.916	22.694	575.261	417.181	168.137	383.885	155.211	228.333	119.387	141.682	219.889	165.003	405.653	Hormad1		4.52793	2.3562	2.31514	1.44112	2.97686	4.44047	25.3486	2.4812	5.73594	1.39404
68162.5	64775.9	20845.1	24177.4	17668.2	12772.8	30398.7	32158.7	3393.95	4540.73	47150	57041.3	635.622	9812.19	19418.6	2750.89	27363.4	53132.6	17570.7	67944.5	19294.7	37420.7	4782.77	31208.9	Gm12617		1.05228	1.15986	1.38327	1.0579	1.33789	1.20978	15.4372	7.05903	3.71215	1.39098
50.296	48.798	50.103	38.341	104.959	75.28	41.437	143.812	33.433	485.215	63.43	96.426	114.281	53.782	57.643	49.855	99.703	99.999	47.225	35.244	110.685	82.283	129.29	52.973	Gm24148		1.0307	1.30677	1.39425	3.47062	14.5131	1.5202	2.12489	1.15621	3.31459	1.38564
21.084	20.535	408.02	18.121	361.349	21.424	20.59	19.944	14.098	12.202	529.82	1796.2	14.553	19.412	19.107	38.334	39.289	18.575	21.889	14.216	29.687	18.374	17.444	14.313	Gm11084		1.02673	22.5164	16.8666	1.03239	1.15538	3.3902	1.33388	2.00628	6.16598	1.38169
37.324	41.532	22.367	8.6	174.03	10.484	67.54	30.793	6.826	10.315	5.327	10.806	8.642	5.224	7.35	18.594	17.967	7.006	27.034	6.84	7.222	18.002	8.702	25.375	Gm17482		1.11274	2.60081	16.5996	2.19336	1.51113	2.02853	1.65429	2.5298	3.77878	1.37749
15.304	13.487	15.234	14.35	13.627	12.617	13.045	14.226	11.392	13.918	15.087	15.111	14.98	12.409	15.177	145.168	13.203	13.467	15.144	15.701	18.143	12.653	13.024	13.864	Gm12578		1.13472	1.0616	1.08005	1.09053	1.22173	1.00159	1.20719	9.565	2.1703	1.37714
38.116	30.588	34.137	33.222	27.678	26.37	34.517	38.424	25.226	247.863	38.506	33.196	27.589	33.028	35.801	28.325	28.263	34.788	30.556	32.955	193.177	31.339	27.779	31.655	Gm21312		1.24611	1.02754	1.0496	1.11319	9.8257	1.15996	1.19714	1.26394	2.2354	1.37252
17.712	21.368	20.406	21.753	19.298	16.926	25.297	241.56	17.976	17.34	14.068	15.071	19.195	17.901	17.282	21.454	23.349	31.948	22.147	19.633	20.833	15.974	22.961	17.92	Gm13786		1.20641	1.06601	1.14014	9.54896	1.03668	1.0713	1.07229	1.24141	2.1729	1.37202
12.446	195.057	14.66	14.188	11.329	13.565	14.209	14	12.445	16.057	18.636	12.11	12.463	180.539	17.747	13.966	15.376	13.457	14.001	13.411	14.517	13.812	63.829	11.88	Spinkl		15.6723	1.03327	1.19737	1.01493	1.29024	1.53889	14.486	1.27073	4.68796	1.37021
19.979	46.066	17.585	31.222	43.046	64.928	22.999	17.011	14.863	21.101	214.963	14.872	27.732	17.5	18.24	36.273	74.115	93.773	16.456	23.63	34.836	32.514	38.023	40.449	1700019A02Rik		2.30572	1.77549	1.50834	1.35201	1.4197	14.4542	1.58469	1.98865	3.2986	1.36989
34.013	18.469	18.369	31.977	29.252	30.011	74.467	19.778	29.439	27.15	255.476	18.217	36.636	54.85	18.949	20.906	23.085	17.536	57.772	24.812	17.719	22.871	107.506	37.999	Nostrin		1.84163	1.74081	1.02595	3.76514	1.08431	14.024	1.49716	1.10328	3.26029	1.36149
28.338	309.324	13.488	17.922	937.905	126.27	21.276	22.455	36.254	25.629	10.078	185.266	19.589	830.902	20.633	13.885	25.695	183.439	76.578	63.862	124.745	261.113	302.444	176.866	Olfr153		10.9155	1.32874	7.42777	1.05541	1.41457	18.3832	42.4168	1.48599	10.5535	1.35315
119.522	320.094	30.471	18.011	22.56	25.363	283.244	19.17	15.663	44.487	55.726	33.919	22.143	27.399	31.933	19.819	61.179	48.64	25.595	31.164	85.796	16.064	30.979	20.463	Lcn9		2.67812	1.6918	1.12425	14.7754	2.84026	1.64291	1.23737	1.61123	3.45016	1.33846
105.656	75.177	33.356	14.802	91.999	82.578	40.174	38.379	42.455	24.47	64.687	28.781	45.831	186.305	196.202	12.494	34.339	69.859	146.007	46.687	56.192	69.822	65.82	68.052	Efcab2		1.40543	2.25348	1.11409	1.04677	1.73498	2.24756	4.06504	15.7037	3.69638	1.33821
2972.58	1925.04	900.318	252.648	470.482	34.396	551.661	1345.07	326.366	277.78	837.415	879.424	66.511	1577.9	1401.19	675.996	504.01	2722.56	296.165	1864.48	1610.54	518.498	113.121	762.988	---		1.54417	3.56353	13.6784	2.43823	1.17491	1.05017	23.7239	2.07278	6.15576	1.3376
170.273	109.429	766.246	43.511	207.651	99.453	514.398	152.201	87.214	125.004	175.739	165.892	161.285	54.092	154.726	51.625	101.328	156.117	232.893	101.522	93.607	87.778	384.661	162.599	Upk1b		1.55601	17.6104	2.08793	3.37973	1.4333	1.05936	2.98168	2.99711	4.13819	1.33107
3076.53	2127.08	1038.47	272.942	516.185	42.727	624.599	1635.91	329.019	292.078	905.255	972.303	71.767	1624.75	1320.99	729.013	545.596	2828.28	326.816	2121.12	1803.57	674.221	135.357	795.024	---		1.44636	3.80472	12.081	2.61914	1.12648	1.07407	22.6392	1.81202	5.82537	1.32357
52.729	59.97	41.625	93.314	107.478	67.728	62.604	47.292	160.624	81.577	480.122	39.622	63.693	88.975	33.939	34.805	29.251	62.308	85.967	241.923	84.577	82.813	94.58	37.288	Mterf1a		1.13732	2.24178	1.58691	1.32378	1.96899	12.1176	1.39694	1.02552	2.84985	1.32182
45.856	36.536	13.826	38.844	49.773	15.431	35.297	17.823	21.274	29.132	15.937	224.692	17.945	17.751	14.538	16.147	42.618	28.722	15.914	41.381	17.049	39.552	85.756	62.869	Gm5113		1.25509	2.80949	3.22552	1.98042	1.36937	14.0988	1.01093	1.11068	3.35753	1.31529
15.084	191.178	18.92	16.4	12.232	17.092	18.656	16.379	56.135	13.881	17.583	15.658	14.625	20.282	97.881	144.733	16.663	14.975	15.976	230.546	16.719	15.799	17.307	14.383	Gm773		12.6742	1.15366	1.39732	1.13902	4.04402	1.12294	1.3868	1.47866	3.04958	1.31483
358.034	246.169	1017.62	92.254	526.603	312.648	412.175	368.357	604.22	409.71	1116.99	1164.71	558.408	360.188	825.747	574.769	579.393	734.517	313.447	552.367	279.324	379.04	475.16	650.752	Mtmr10		1.45442	11.0306	1.68433	1.11896	1.47475	1.04272	1.55032	1.43666	2.5991	1.31336
3008.46	1891.34	915.951	210.043	507.964	35.355	561.043	1452.53	348.401	268.828	852.241	881.801	66.198	1601.9	1392.17	684.964	489.208	2794.22	305.004	1697.69	1663.55	537.044	114.273	762.094	---		1.59065	4.36078	14.3675	2.58898	1.296	1.03469	24.1986	2.03247	6.43372	1.30835
75.35	35.917	26.723	31.493	26.612	346.437	48.26	38.009	71.507	96.712	32.763	37.943	159.565	46.616	178.348	252.484	37.336	24.718	39.475	36.97	32.798	23.375	36.648	41.239	Fcgr3		2.09789	1.1785	13.0181	1.2697	1.35248	1.15811	3.42297	1.41568	3.11418	1.30819
249.002	309.001	46.333	512.407	3008.86	3495.74	2193.33	89.799	1761.33	307.696	1073.04	666.878	2751.11	1896.46	1427.11	4574.22	986.861	497.882	1500	1294.87	991.229	737.359	5824.26	917.391	Slc7a5		1.24096	11.0592	1.16181	24.4249	5.72426	1.60905	1.45066	3.20524	6.23452	1.29821
20.686	21.447	19.708	21.466	21.282	18.912	22.302	22.51	18.368	21.464	29.193	17.177	25.083	25.476	18.402	165.662	19.262	25.596	20.992	18.028	16.403	20.133	20.273	18.776	Mcf2		1.03679	1.0892	1.12532	1.00933	1.16855	1.69954	1.01567	9.00239	2.14335	1.29733
14.579	13.673	123.677	12.163	15.05	11.492	14.501	10.367	16.783	12.543	17.671	12.341	10.727	15.676	16.438	14.05	12.646	25.594	14.31	15.107	12.495	23.159	12.67	14.302	Gm13542		1.06626	10.1683	1.30961	1.39877	1.33804	1.43189	1.46136	1.16996	2.41802	1.29628
1172.26	484.59	47.051	2043.87	1550.7	1609.44	1278.15	570.337	147.383	1274.78	1045.11	31.107	1932.83	223.984	233.568	153.396	809.727	303.339	1538.96	1906.21	154.993	1942.47	2988.28	2224.88	Plod2		2.41908	43.4395	1.03788	2.24104	8.64942	33.5973	8.62933	1.52265	12.692	1.29486
27.621	20.597	19.137	17.6	21.205	17.576	28.987	296.613	18.83	18.553	15.131	21.942	19.077	25.469	40.689	21.646	25.837	19.488	18.135	17.806	17.281	15.618	17.273	19.322	Gm14783		1.34102	1.08733	1.20647	10.2326	1.01493	1.45014	1.33506	1.87975	2.44342	1.29263
1292.92	635.35	1114.08	298.518	575.697	708.627	475.931	742.195	472.819	262.509	495.754	884.944	82.818	1309.88	473.911	1169.39	954.715	799.793	945.781	1035.66	745.716	970.329	704.415	805.43	Tesk2		2.03498	3.73204	1.2309	1.55946	1.80115	1.78505	15.8164	2.46753	3.80344	1.29173
65.167	242.49	29.825	496.469	542.581	1284.52	5279.88	150.064	422.983	631.349	435.155	114.994	1862.2	472.313	22.203	106.667	328.423	147.386	4906.88	604.813	32.887	397.681	5220.27	353.634	Cubn		3.72106	16.6461	2.36742	35.1842	1.49261	3.78415	3.94272	4.80417	8.9928	1.29044
147.604	115.379	79.498	56.716	86.805	81.306	79.25	112.654	170.893	69.323	101.948	92.072	42.937	454.144	81.598	77.96	73.418	93.121	191.589	140.95	159.528	124.936	84.511	144.522	Zfp942		1.2793	1.40169	1.06763	1.4215	2.46517	1.10726	10.577	1.04666	2.54578	1.28735
76.405	37.396	20.815	131.755	28.801	140.173	17.053	21.949	32.333	490.473	24.849	970.667	19.29	178.882	30.874	27.166	83.833	20.889	83.071	16.499	129.686	197.281	13.951	30.015	Snord43		2.04313	6.32981	4.86695	1.2871	15.1694	39.0626	9.2733	1.13649	9.8961	1.28355
54.106	159.615	36.866	27.407	29.582	85.673	53.022	37.345	12.312	198.117	152.635	103.605	30.233	16.606	56.152	177.309	55.138	126.984	17.79	28.273	30.346	15.715	36.835	46.283	4930591A17Rik		2.95004	1.34513	2.89612	1.41979	16.0914	1.47324	1.82061	3.15766	3.89425	1.28021
423.366	129.313	48.868	111.697	59.86	66.036	81.721	228.333	2336.9	82.565	29.301	52.992	100.62	525.956	881.931	35.971	26.492	394.23	43.938	201.606	26.805	90.622	111.81	71.161	Xlr		3.27396	2.28569	1.10317	2.79406	28.3038	1.80854	5.22715	24.5178	8.66427	1.27723
15.242	14.946	15.664	21.056	36.075	36.503	161.738	16.918	30.817	16.097	21.804	15.177	20.95	20.58	19.437	16.394	40.768	23.216	42.859	16.788	13.53	22.045	64.087	15.405	Pga5		1.0198	1.34423	1.01186	9.56011	1.91446	1.43665	1.01798	1.18562	2.31134	1.27403
10.174	11.016	11.796	13.443	11.076	10.482	11.258	11.644	80.289	9.298	10.937	10.784	10.835	10.5	20.188	11.729	11.913	9.547	10.058	10.305	10.195	10.946	9.307	9.637	Ear12		1.08276	1.13962	1.05667	1.03429	8.63508	1.01419	1.0319	1.7212	2.08946	1.27076
165.025	18.559	22.818	23.893	26.15	56.654	41.346	40.781	51.947	33.178	27.312	404.377	141.167	141.686	279.206	165.21	52.609	26.41	66.374	103.655	253.743	104.794	142.812	54.56	Hpse		8.89191	1.04711	2.1665	1.01385	1.56571	14.8058	1.00368	1.69001	4.02308	1.2672
284.911	398.359	214.864	172.716	88.088	45.547	58.466	112.621	89.987	65.835	55.968	157.454	68.673	411.64	521.895	31.782	189.079	643.104	67.575	147.802	134.197	123.498	133.389	106.493	Gm10553		1.39819	1.24403	1.934	1.92626	1.36686	2.81329	5.9942	16.4211	4.13724	1.25722
1364.43	212.326	501.775	307.088	455.667	491.897	1397.18	266.211	570.786	546.141	172.952	370.985	33.703	593.916	430.128	414.819	747.823	462.1	539.097	1136.82	709.312	676.914	661.092	1038.06	Gen1		6.42609	1.63398	1.07951	5.24839	1.04513	2.14502	17.6221	1.03691	4.52963	1.25397
26.15	29.046	25.416	28.43	23.437	18.596	24.449	28.403	19.322	20.172	18.025	150.061	24.195	19.803	22.876	22.508	28.152	23.082	21.299	18.706	27.24	23.933	16.651	96.63	Gm16274		1.11075	1.11859	1.26032	1.16172	1.04399	8.32516	1.22178	1.01635	2.03233	1.25177
395.057	455.87	642.251	63.468	52.445	41.192	44.759	53.803	34.874	28.689	71.875	111.909	32.91	77.967	27.754	24.862	55.122	181.588	41.604	657.728	257.154	92.89	41.969	67.04	Naalad2		1.15393	10.1193	1.27318	1.20206	1.21559	1.55699	2.3691	1.11632	2.50081	1.24195
668.335	514.756	2249.27	1413.45	1066.49	688.99	1323.97	3658.46	3075.55	194.011	1643.77	540.252	446.328	1751.38	1134.25	1816.67	970.597	916.655	2769.23	1124.63	776.376	1360.42	1616.77	1295.47	Actr6		1.29835	1.59133	1.54791	2.76326	15.8525	3.04259	3.92398	1.60165	3.95269	1.23859
8.925	36.259	10.461	10.198	10.547	134.024	11.124	11.962	9.166	8.814	10.472	8.758	10.582	21.873	27.079	10.622	9.955	9.165	10.682	15.896	9.495	8.887	9.548	31.579	Gm15136		4.06263	1.02579	12.7073	1.07533	1.03994	1.19571	2.067	2.54933	3.21538	1.23713
11.993	13.014	13.149	14.259	13.018	14.166	11.16	15.616	12.562	14.262	12.711	17.597	107.515	12.554	13.354	11.459	12.386	14.92	12.921	13.37	12.485	16.577	13.345	15.003	Atp6v0e2		1.08513	1.08442	1.08819	1.39928	1.13533	1.38439	8.5642	1.16537	2.11329	1.23494
14.56	15.195	12.403	16.052	13.344	12.678	16.004	14.922	13.203	12.924	15.839	13.051	13.152	105.461	14.147	15.939	13.493	12.826	14.054	13.046	13.879	12.817	14.451	12.846	1700006E09Rik		1.04361	1.2942	1.05253	1.07251	1.02159	1.21362	8.01863	1.12667	1.98042	1.23287
53.4	39.28	38.63	32.691	27.881	30.044	29.048	118.355	57.568	69.943	28.123	32.229	24.484	30.398	29.17	315.368	231.128	36.938	40.618	20.575	82.159	62.121	88.242	57.04	Gm12294		1.35947	1.18167	1.07758	4.07446	1.21496	1.146	1.24155	10.8114	2.76338	1.232
121.084	139.479	160.165	204.14	59.766	227.808	131.105	510.209	133.047	66.435	171.347	80.862	465.852	28.698	315.606	149.69	140.543	121.041	111.225	241.934	526.164	228.457	179.711	249.719	Arv1		1.15192	1.27456	3.81167	3.89161	2.00266	2.11901	16.2329	2.1084	4.07409	1.23179
21.321	87.012	35.006	23.761	48.232	32.941	40.105	19.398	29.38	28.272	329.816	35.461	495.994	28.177	26.274	33.842	36.249	35.458	27.276	51.011	82.789	67.569	26.778	19.354	Scarna3b		4.08105	1.47325	1.46419	2.06748	1.03919	9.30081	17.6028	1.28804	4.7896	1.22462
883.142	105.15	430.749	466.97	898.413	904.118	823.087	785.775	874.22	659.314	1346.76	892.61	649.838	838.994	542.613	576.149	531.692	612.239	2159.02	1582.63	938.466	1100.21	2071.83	1596.34	Rbm4		8.39888	1.08409	1.00635	1.04748	1.32595	1.50879	1.29108	1.0618	2.09055	1.22211
55.102	83.138	396.888	28.526	117.046	59.15	24.519	46.281	75.188	26.367	49.001	153.577	32.554	21.116	19.192	21.661	450.673	105.238	118.194	65.087	92.886	74.24	69.655	54.805	Kcnu1		1.5088	13.9132	1.9788	1.88756	2.85159	3.13416	1.54167	1.12865	3.49305	1.22097
720.403	682.165	78.077	718.053	726.653	584.875	529.395	846.551	815.201	1379.02	661.68	601.128	507.619	689.732	924.699	833.331	583.288	278.97	677.306	680.68	414.784	1045.1	1011.77	446.963	Cyp51		1.05605	9.19673	1.24241	1.59909	1.69163	1.10073	1.35876	1.10964	2.29438	1.21985
18.547	18.677	16.953	17.226	20.801	15.503	16.343	23.11	15.286	18.198	13.959	117.816	22.202	16.208	18.209	16.899	18.795	15.898	17.967	15.099	16.803	87.893	15.529	14.899	Gm16558		1.00701	1.0161	1.34174	1.41406	1.1905	8.44015	1.36982	1.07752	2.10711	1.21682
1075.59	129.054	526.871	571.54	1099.6	1106.58	1006.95	961.736	1072.96	806.956	1648.34	1089.64	795.359	1026.87	664.123	705.168	650.756	749.339	2641.3	1935.81	1148.62	1346.6	2535.77	1953.82	Rbm4		8.3344	1.08478	1.00635	1.04701	1.32964	1.51274	1.29108	1.0618	2.08348	1.2152
222.303	313.713	18.667	284.83	295.439	91.777	636.689	240.561	433.878	360.948	194.667	103.823	87.154	279.402	61.875	129.657	150.691	111.043	177.442	455.73	117.622	162.246	586.392	415.377	Hsd17b7		1.4112	15.2585	3.2191	2.64668	1.20205	1.87499	3.20584	2.09547	3.86423	1.20729
26.105	29.606	33.78	36.337	27.168	45.028	33.687	37.022	196.855	23.649	32.96	48.223	32.861	31.252	36.213	35.696	58.046	35.359	29.572	36.931	50.561	28.999	62.413	37.441	Gm11420		1.13411	1.0757	1.65739	1.099	8.32403	1.46308	1.05148	1.01448	2.10241	1.20063
39.054	128.304	139.965	31.942	79.991	117.015	74.306	344.298	552.614	31.363	113.372	101.441	160.488	64.716	693.344	502.888	302.215	193.181	117.312	657.903	31.245	81.868	81.969	498.372	Slc40a1		3.2853	4.38185	1.46285	4.63352	17.6199	1.11762	2.47988	1.37872	4.54496	1.19969
265.43	154.257	609.395	497.645	345.167	268.122	341.251	383.422	490.07	428.944	526.313	56.545	254.65	231.156	197.863	98.115	165.684	192.864	517.136	711.353	440.231	346.42	211.374	378.189	Smim15		1.7207	1.22456	1.28735	1.12358	1.1425	9.30786	1.10164	2.01664	2.3656	1.19387
566.855	388.787	28.754	437.366	295.728	146.716	92.095	78.278	130.714	196.604	158.647	29.891	131.201	306.062	162.752	460.055	338.188	81.65	112.755	254.955	146.438	398.32	96.547	225.775	Epha4		1.45801	15.2106	2.01565	1.17651	1.50408	5.30752	2.33277	2.82672	3.97898	1.18696
89.069	62.333	145.509	118.077	126.906	74.594	55.495	54.671	50.636	447.06	94.949	87.125	23.531	25.168	64.983	39.462	41.797	77.229	49.35	199.867	41.293	26.666	143.458	132.715	Ppme1		1.42892	1.23232	1.70129	1.01507	8.8289	1.0898	1.06957	1.64672	2.25157	1.18606
21.089	27	102.941	23.866	22.776	17.34	216.884	18.397	18.446	25.113	22.979	19.649	23.679	25.831	53.587	21.452	24.637	18.437	22.412	19.483	25.009	27.577	23.958	23.101	Gm12941		1.28029	4.31329	1.31349	11.7891	1.36143	1.16947	1.09088	2.498	3.10199	1.18525
16.468	118.866	16.116	18.018	13.421	14.27	16.854	15.499	14.905	14.083	14.108	15.769	15.937	15.834	15.855	16.298	16.051	16.315	16.037	14.78	15.256	12.578	14.564	12.522	Fbxw18		7.218	1.11802	1.06326	1.08742	1.05837	1.11773	1.0065	1.02794	1.83716	1.18365
3047.48	1545.11	2195.84	176.507	739.686	1115.58	5606.21	1753.68	4992.65	5653.7	2117.89	851.193	1644.31	2739.87	3511.18	2834.39	7855.08	2170.8	4493.11	3052.45	1762.01	1585.11	4402.08	2486.07	Rab26os		1.97234	12.4405	1.50818	3.19683	1.13241	2.48814	1.66627	1.23878	3.20544	1.18347
73.493	58.414	50.517	183.079	72.651	62.604	274.737	308.055	84.986	62.402	228.091	103.046	47.1	32.983	586.479	52.397	136.271	108.908	101.405	331.489	131.288	64.911	260.441	214.652	Slc35e3		1.25814	3.62411	1.16048	1.12127	1.36191	2.21349	1.42801	11.193	2.92005	1.18054
21.998	21.673	23.084	22.557	20.536	21.236	20.432	161.581	22.136	42.634	24.166	26.813	20.395	18.269	18.583	22.089	20.902	20.59	22.587	25.06	21.606	31.429	62.98	25.423	Gm14382		1.015	1.02336	1.03409	7.90823	1.926	1.10953	1.11637	1.18867	2.04016	1.17154
440.504	151.235	590.648	480.773	1037.34	289.579	995.729	632.399	924.857	610.123	949.273	392.128	41.416	653.224	1132.94	281.248	616.88	212.625	988.309	303.699	639.772	1026.52	1066.9	1288.51	Prr11		2.91271	1.22854	3.58223	1.57453	1.51585	2.42082	15.7723	4.02827	4.1294	1.16513
2721	1547.7	5259.72	447.641	3261.32	2399.69	3851.17	5268.26	3635.28	1695.92	2287.89	1980.62	992.28	3289.08	3729.35	2020.39	2563.57	4079.85	3708.42	2879.59	1620.29	4002.96	2592.59	2192.92	Ccnc		1.75809	11.7499	1.35906	1.36796	2.14355	1.15513	3.31467	1.84586	3.08677	1.15494
47.318	20.18	98.132	119.817	43.927	38.765	227.295	24.619	130.983	153.125	279.616	159.005	23.936	32.781	25.684	23.566	122.078	85.071	22.458	18.621	194.61	59.872	68.972	119.591	Gm11440		2.3448	1.22098	1.13316	9.2325	1.16904	1.75854	1.36953	1.08988	2.4148	1.15427
9.935	10.076	9.347	9.521	9.042	10.157	9.505	11.253	9.165	8.934	8.853	8.526	10.025	69.614	9.684	8.959	9.242	9.114	10.589	10.239	10.075	10.855	8.914	9.414	Mir138-2		1.01419	1.01862	1.12331	1.1839	1.02586	1.03835	6.94404	1.08092	1.80365	1.15204
14.13	13.176	13.943	14.921	12.534	12.162	14.056	15.28	96.539	13.748	11.927	14.423	13.889	13.818	13.635	14.981	13.935	12.704	13.524	13.371	12.035	10.357	13.343	14.777	Olfr691		1.0724	1.07014	1.03059	1.08708	7.02204	1.20927	1.00514	1.09872	1.82442	1.1516
1287.23	1706.09	503.342	496.474	371.823	1541.85	970.36	838.187	1386.31	1106.18	1656.73	670.842	662.382	932.702	2480.23	224.64	471.481	777.577	965.626	990.07	1382.7	412.762	734.2	1142.6	Aldh3b2		1.32539	1.01383	4.14674	1.15769	1.25324	2.46962	1.4081	11.0409	2.97694	1.14955
12816.6	33234.2	4682.1	4204.65	29307.7	30659.1	5186.37	13832.6	28543	2579.03	10172.3	3788.68	8617.96	10005.8	13103.9	15347.6	31955.6	5680.57	5012.17	36767.9	3648.15	15947.9	7938.44	740.437	Gm10715		2.59305	1.11355	1.04611	2.6671	11.0674	2.68492	1.16104	1.17123	2.93805	1.14725
81.655	58.9	64.527	109.059	48.721	64.777	265.514	109.078	341.201	328.136	54.802	49.985	119.842	46.645	247.411	23.837	203.132	102.768	171.71	70.84	212.979	160.066	175.913	329.172	Cdc25c		1.38633	1.69013	1.32955	2.43417	1.03982	1.09637	2.56924	10.3793	2.74061	1.14557
62.766	18.852	22.753	42.892	31.689	28.251	21.633	221.858	31.12	20.743	40.487	25.472	26.213	22.647	35.469	36.638	27.572	21.638	121.579	31.228	18.778	52.256	28.687	54.358	Ripk2		3.32941	1.88511	1.12169	10.2555	1.50027	1.58947	1.15746	1.03296	2.73399	1.14385
101.692	76.074	84.737	109.856	85.869	114.451	104	268.576	84.231	153.309	95.345	114.521	146.398	108.996	1196.84	121.754	165.273	259.902	91.702	200.406	50.032	116.351	80.092	121.326	Cidea		1.33675	1.29643	1.33286	2.58246	1.8201	1.20112	1.34315	9.82995	2.59285	1.14147
13.922	14.551	14.189	17.79	12.936	109	17.107	20.325	12.199	13.624	12.463	36.267	15.067	14.156	15.934	16.468	13.256	15.044	13.1	18.252	13.173	13.034	12.95	26.213	Tdpoz3		1.04518	1.25379	8.4261	1.18811	1.11681	2.90997	1.06435	1.03351	2.25473	1.14089
90.464	114.075	108.609	114.022	94.678	205.482	975.029	89.405	121.2	124.914	66.242	50.294	101.07	35.874	117.522	43.48	98.592	98.851	139.913	126.262	41.468	108.481	385.642	58.099	Fkbp11		1.261	1.04984	2.17032	10.9058	1.03064	1.3171	2.81736	2.7029	2.90686	1.13933
208.419	25.427	29.463	22.329	25.231	23.176	23.213	28.884	23.624	22.913	33.862	25.224	27.851	41.9	32.795	48.441	27.332	51.092	26.181	46.716	25.677	25.562	24.058	25.48	1700021A07Rik		8.19676	1.31949	1.08867	1.2443	1.03103	1.34245	1.50443	1.47708	2.15053	1.13866
18.936	160.016	28.103	22.164	28.107	25.868	20.565	21.995	19.542	18.101	15.754	36.595	19.583	27.857	17.963	21.514	18.714	18.458	23.022	26.899	48.52	30.266	47.934	24.88	Gm24771		8.45036	1.26796	1.08655	1.06954	1.07961	2.3229	1.42251	1.19768	2.23714	1.1374
138.725	156.834	127.934	63.71	75.542	76.415	51.439	60.034	59.4	117.51	149.718	114.497	25.63	43.509	33.254	307.615	41.204	99.852	77.669	136.039	47.562	109.659	53.963	92.022	Hus1b		1.13054	2.00807	1.01156	1.16709	1.97828	1.30762	1.69758	9.25047	2.4439	1.13639
11.382	10.574	12.538	11.706	11.831	10.568	13.796	11.329	10.897	12.205	76.033	10.452	13.911	18.094	11.019	12.246	11.997	13.142	13.549	10.74	13.922	11.021	13.055	12.356	Olfr18		1.07641	1.07107	1.11951	1.21776	1.12003	7.27449	1.3007	1.11135	1.91142	1.13444
796.828	956.131	1629.21	403.612	1107.76	19197.8	7447.19	2831.99	20801.2	4414.64	3073.76	7264.16	15727.7	7460.57	9966.91	27186.3	6811.33	1845.62	2423.89	9300.35	2872.22	1527.51	1878.12	7186.73	Slc7a8		1.19992	4.03658	17.3302	2.62967	4.71187	2.36328	2.10811	2.72765	4.63842	1.13068
110.848	170.308	101.798	1255.59	654.252	929.654	313.481	114.719	154.79	384.897	368.405	228.951	691.808	286.663	230.007	375.458	126.203	183.1	545.607	476.95	114.274	614.364	2085.62	185.406	Slc38a2		1.53641	12.3341	1.42094	2.7326	2.48658	1.6091	2.41331	1.63238	3.27068	1.13026
730.594	1126.74	682.254	70.727	95.883	235.939	68.422	98.861	198.896	235.344	57.448	44.248	58.73	47.402	79.94	46.311	77.003	436.286	143.964	42.572	472.009	77.36	134.851	249.282	B020004J07Rik		1.54223	9.6463	2.4607	1.44487	1.18325	1.29832	1.23898	1.72616	2.5676	1.12525
60.15	45.171	39.207	61.286	55.662	70.509	59.836	125.805	195.606	58.826	49.03	47.475	66.643	212.696	455.519	38.503	47.211	91.556	51.762	57.836	48.36	60.215	103.61	78.499	Slc39a6		1.33161	1.56314	1.26673	2.1025	3.32516	1.03275	3.19157	11.8307	3.20553	1.12055
138.1	67.568	21.862	27.647	22.937	23.296	26.648	249.184	20.829	47.278	41.129	71.642	119.599	114.336	21.653	28.381	52.009	327.329	32.5	24.298	21.087	62.661	53.468	87.548	Cpe		2.04387	1.26461	1.01565	9.35095	2.26982	1.74189	1.04603	1.31072	2.50544	1.11908
205.358	192.801	111.887	272.915	266.469	229.115	349.714	149.535	488.877	366.607	391.859	370.052	73.934	702.337	380.312	242.542	130.807	257.136	531.364	290.395	460.793	347.278	305.232	407.184	Nuf2		1.06513	2.4392	1.16304	2.33868	1.33352	1.05893	9.49951	1.56803	2.55825	1.11688
14.778	17.948	14.726	19.097	19.749	20.712	122.18	41.112	19.404	23.541	14.923	15.501	162.233	16.306	144.033	14.482	17.589	21.697	14.24	31.964	30.679	17.275	16.277	45.084	Zp2		1.21451	1.29682	1.04876	2.97188	1.2132	1.03873	9.94928	9.94566	3.58486	1.10948
192.658	366.725	13.246	12.214	16.477	414.38	546.075	15.281	16.882	17.687	169.465	12.794	16.8	12.208	170.084	11.319	13.103	57.465	138.236	41.917	127.979	25.642	178.532	137.842	Pmis2		1.9035	1.08449	25.149	35.7356	1.04768	13.2457	1.37615	15.0264	11.8211	1.1079
137.129	171.681	17.751	15.732	52.48	21.07	45.418	464.618	104.501	130.294	74.549	76.536	308.967	22.596	16.108	69.088	51.595	33.7	19.684	136.229	87.338	17.31	85.88	113.505	Snora19		1.25197	1.12834	2.49075	10.2298	1.24682	1.02665	13.6735	4.28905	4.41711	1.10106
137.129	171.681	17.751	15.732	52.48	21.07	45.418	464.618	104.501	130.294	74.549	76.536	308.967	22.596	16.108	69.088	51.595	33.7	19.684	136.229	87.338	17.31	85.88	113.505	Snora19		1.25197	1.12834	2.49075	10.2298	1.24682	1.02665	13.6735	4.28905	4.41711	1.10106
139.483	140.542	39.612	40.887	87.944	153.802	294.868	182.558	195.968	36.193	123.633	66.403	38.058	403.338	30.013	37.642	33.842	44.355	267.871	115.589	27.043	111.609	126.3	31.449	4930579G24Rik		1.00759	1.03219	1.74886	1.6152	5.41453	1.86186	10.598	1.25419	3.06655	1.09684
393.501	1271.68	75.338	383.825	859.415	2007.04	9626.93	12674.8	19641.8	956.764	425.493	79.302	188.963	177.048	1836.75	247.558	6853.33	499.971	1689.1	597.299	74.153	1076	3100.6	7521.01	Rhox5		3.23171	5.09471	2.33535	1.3166	20.5294	5.36548	1.0673	7.41948	5.795	1.09404
260.781	144.914	528.58	66.976	298.786	215.144	27.466	29.187	25.966	26.228	261.516	233.073	102.531	108.57	204.635	111.91	27.359	412.394	279.4	166.695	179.026	156.735	248.038	22.582	Uty		1.79956	7.89208	1.38877	1.06266	1.01009	1.12203	1.0589	1.82857	2.14533	1.09325
69.655	109.285	25.774	221.174	158.279	250.652	107.889	58.365	79.24	93.886	154.71	26.903	449.673	30.073	37.758	34.341	84.962	54.256	126.916	130.944	49.461	101.081	244.104	72.255	P4ha1		1.56895	8.58128	1.58361	1.84852	1.18483	5.75066	14.9527	1.0995	4.57126	1.09104
2722.66	2597.4	2157.22	221.606	1688.63	2837.16	2314.11	1461.83	1540.44	683.11	3210.83	1759.71	1490.55	2676.48	736.538	583.16	3218.11	1577.1	4649.79	1642.78	1137.07	2720.17	1840.64	946.87	Nicn1		1.04823	9.7345	1.68015	1.58302	2.25504	1.82464	1.79563	1.26301	2.64803	1.09008
292.818	791.848	592.502	4996.46	960.006	6077.78	4577.61	1488.57	7011.32	3807.37	1989.8	83.373	8642.9	1226.3	8546.69	8500.14	2455.31	1619.51	790.923	955.154	360.223	1853.89	1340.93	1109.77	Tspan1		2.70423	8.43281	6.33099	3.07518	1.84151	23.8663	7.04798	1.00548	6.78806	1.08972
2941.88	306.805	958.044	1803.82	2422.21	4982.45	1408.15	1885.21	1823.2	1623.97	3110.22	1094.12	1752.27	1971.26	1981.04	2356.47	1749.29	2195.89	1734.82	2159.62	2277.78	1536.12	3349.89	1710.27	Rad9a		9.58875	1.88282	2.05698	1.33878	1.12268	2.84266	1.12497	1.18951	2.64339	1.0855
122.294	120.742	196.924	13.74	29.854	16.074	110.128	254.181	26.933	18.663	48.874	195.995	16.123	31.154	246.955	20.295	149.139	249.819	104.86	191.833	37.532	63.295	17.47	123.067	Il6		1.01285	14.3322	1.85729	2.30805	1.44312	4.01021	1.93227	12.1683	4.88303	1.07929
18.905	17.108	14.828	17.186	15.698	16.229	53.936	13.459	12.58	113.619	25.181	16.234	25.149	14.414	16.937	16.05	25.362	18.392	36.104	16.906	35.051	20.081	35.264	26.441	Gm10762		1.10504	1.15902	1.03383	4.00743	9.03172	1.55113	1.74476	1.05526	2.58602	1.07729
7486.83	4592.14	4449.17	800.415	1502.68	166.737	2121.47	4701.48	1165.69	1242.65	2292.95	2377.86	282.242	3956.64	2755.05	2528.12	1478.3	7379	1261.9	4810.63	5307.88	1508.1	491.284	2076.4	---		1.63036	5.55858	9.01226	2.21614	1.06602	1.03703	14.0186	1.08976	4.45359	1.07662
1655.1	1379.85	2006.44	1832.31	1106.37	473.61	2681.55	323.332	2833.93	2466.74	2441.87	1354.92	2316.24	1643.4	2772.27	2643.53	1627.61	2779.37	2222.63	2275.64	1039.06	1273.29	2047.89	2214.03	2610021A01Rik		1.19947	1.09503	2.33604	8.29348	1.14886	1.80223	1.40942	1.0487	2.29165	1.07544
14.577	13.663	13.447	11.013	12.132	12.377	11.867	14.207	10.468	11.149	91.833	13.683	51.027	34.985	11.376	11.295	34.169	11.187	12.485	59.59	12.386	12.187	10.915	11.659	Ccl19		1.0669	1.22101	1.02019	1.19719	1.06506	6.71147	1.45854	1.00717	1.84344	1.07004
350.704	517.821	280.247	217.592	89.567	33.739	48.894	101.929	154.352	64.378	34.967	194.971	57.16	568.084	657.734	37.07	266.087	864.837	107.314	210.002	209.198	168.178	153.318	139.698	---		1.47652	1.28795	2.6547	2.08469	2.39759	5.57586	9.93849	17.743	5.39485	1.06902
350.704	517.821	280.247	217.592	89.567	33.739	48.894	101.929	154.352	64.378	34.967	194.971	57.16	568.084	657.734	37.07	266.087	864.837	107.314	210.002	209.198	168.178	153.318	139.698	---		1.47652	1.28795	2.6547	2.08469	2.39759	5.57586	9.93849	17.743	5.39485	1.06902
350.704	517.821	280.247	217.592	89.567	33.739	48.894	101.929	154.352	64.378	34.967	194.971	57.16	568.084	657.734	37.07	266.087	864.837	107.314	210.002	209.198	168.178	153.318	139.698	---		1.47652	1.28795	2.6547	2.08469	2.39759	5.57586	9.93849	17.743	5.39485	1.06902
17.882	21.947	18.543	28.139	195.155	68.352	17.73	11.788	80.964	11.461	23.477	310.914	29.318	23.304	31.183	10.481	19.64	13.261	19.666	22.369	144.109	20.343	316.153	183.839	Gm21742		1.22732	1.5175	2.85515	1.50407	7.06431	13.2433	1.25807	2.97519	3.95562	1.06733
64.275	186.77	29.499	128.818	54.785	53.27	48.381	29.694	278.797	54.079	52.577	1058.52	104.445	35.447	17.722	296.525	48.526	64.361	34.162	66.551	103.064	40.241	23.854	46.451	---		2.9058	4.36686	1.02844	1.62932	5.15537	20.1327	2.94651	16.732	6.86213	1.0667
48.225	64.599	86.234	103.147	35.68	50.071	26.552	28.32	59.681	36.545	78.392	51.996	23.755	183.299	43.444	49.618	62.8	504.195	32.263	48.731	34.008	63.559	52.446	82.291	Got1l1		1.33953	1.19613	1.40334	1.06659	1.63308	1.50765	7.71623	1.14211	2.12558	1.06648
2297.61	3463.03	27.407	341.635	768.474	43.775	1280.36	725.419	242.846	428.564	1768.71	414.09	753.755	952.2	70.898	346.981	986.759	2102.28	248.165	842.394	240.335	1731.89	517.668	1212.53	Tdgf1		1.50723	12.4652	17.5551	1.76499	1.76476	4.27131	1.26328	4.89409	5.68575	1.06617
2112.13	1363.64	2530.59	1604.8	1642.81	1182.01	1394.99	1500.17	2387.62	1009.15	2283.72	2058.79	608.626	5029.75	2491.9	2644.8	2509.49	2360.98	1712.72	1317.55	2072.91	1219.01	1263.12	1928.09	Emc3		1.54888	1.57689	1.38984	1.0754	2.36597	1.10925	8.2641	1.06136	2.29896	1.06474
378.557	188.989	69.862	1117.41	1894.34	1409.43	288.355	192.152	667.393	2119.36	234.934	165.291	1126.4	90.402	102.877	2088.21	280.688	263.329	513.457	2125.53	454.122	1377.43	2928.75	649.661	Lamc1		2.00306	15.9945	1.34404	1.50066	3.17557	1.42134	12.46	20.2981	7.27466	1.06466
22.855	62.692	34.133	38.913	79.078	52.772	83.669	1060.32	39.129	23.959	22.579	78.995	45.164	610.658	36.53	76.547	171.183	125.097	565.353	44.183	41.348	76.07	15.995	125.134	Magea2		2.74303	1.14004	1.49848	12.6728	1.63316	3.4986	13.5209	2.09546	4.85031	1.06156
21.184	15.318	64.169	20.465	43.05	27.389	16.341	24.151	29.789	19.241	29.548	50.858	25.652	17.432	22.8	227.024	51.032	17.697	40.446	21.489	47.543	39.513	19.853	28.394	Adgrf5		1.38295	3.13555	1.5718	1.47794	1.5482	1.7212	1.47155	9.95719	2.7833	1.06144
162.411	55.721	38.979	345.716	153.837	140.201	69.461	53.294	31.848	25.358	49.25	32.294	36.561	30.996	55.089	30.439	165.731	82.8	29.289	81.695	95.664	40.05	130.832	34.068	Gm11969		2.91472	8.86929	1.09726	1.30335	1.25594	1.52505	1.17954	1.80982	2.49437	1.05914
127.896	121.283	41.661	163.246	168.741	92.331	52.312	48.642	502.676	42.573	38.405	57.223	41.348	107.522	112.004	34.879	39.975	355.82	81.159	295.15	83.145	265.103	110.654	268.017	Siae		1.05453	3.91844	1.82757	1.07545	11.8074	1.48999	2.60042	3.21122	3.37312	1.055
127.796	46.047	260.45	31.199	65.228	67.63	72.562	81.646	53.031	47.799	46.456	64.695	52.68	80.662	51.413	33.735	60.249	70.183	52.394	97.328	83.606	112.381	56.198	120.765	Shroom4		2.77534	8.34802	1.03682	1.12519	1.10946	1.39261	1.53117	1.52403	2.35533	1.05461
26.275	262.25	742.414	26.821	279.385	328.293	813.597	342.656	664.395	85.363	410.718	61.594	259.718	31.414	28.512	36.199	151.669	201.35	573.689	279.441	514.477	396.712	984.666	413.414	Rcor3		9.98097	27.6803	1.17506	2.37438	7.78317	6.66815	8.26759	1.26961	8.14991	1.05396
17368.1	48753.6	29838.6	2538.92	12410.2	26306.5	26665.4	49254.9	20199.6	9434.1	28288.3	50278	24707.1	10719.2	51124.2	35205.9	20600.6	54829.7	42215.9	51770.8	14202.5	17446.6	6087.48	33206.1	BC051665		2.80708	11.7525	2.11974	1.84715	2.14113	1.77734	2.30494	1.45215	3.27525	1.05294
240.017	70.579	43.246	38.662	74.875	56.258	85.729	40.586	68.265	71.243	52.646	70.31	323.756	36.923	57.775	55.26	124.776	104.725	106.03	157.095	46.579	66.37	138.456	77.273	Gmpr2		3.40069	1.11857	1.33092	2.11228	1.04362	1.33552	8.76841	1.04551	2.51944	1.05141
24.805	35.983	19.788	250.788	71.51	57.269	67.918	31.804	31.931	80.874	103.918	22.398	31.107	20.603	25.503	73.32	70.005	27.317	48.39	156.191	27.09	49.014	41.712	72.227	Aqp8		1.45063	12.6737	1.24867	2.13552	2.53277	4.63961	1.50983	2.87496	3.63322	1.04927
14.519	15.22	14.621	13.826	37.339	39.735	15.942	14.906	38.179	52.837	86.104	12.485	13.841	26.076	14.799	15.636	18.084	13.778	18.896	18.052	14.355	22.364	13.814	15.561	3830417A13Rik		1.04828	1.0575	1.06417	1.0695	1.38393	6.8966	1.88397	1.05656	1.93256	1.04883
170.004	72.812	59.03	109.917	110.488	185.472	360.731	125.468	121.529	117.002	147.74	136.256	219.828	313.477	621.383	64.047	87.445	161.359	102.286	108.962	95.591	297.628	177.266	248.621	Wdr55		2.33483	1.86205	1.67866	2.87508	1.03869	1.08428	1.42601	9.70198	2.7502	1.04584
538.945	1524.02	24.64	386.691	189.968	94.1	345.521	1039.84	56.4	98.355	298.568	110.585	1805.3	993.324	69.264	461.947	713.077	1484.18	366.387	244.457	179.778	356.22	471.097	292.972	Spp1		2.82779	15.6936	2.01879	3.00949	1.74388	2.6999	1.81743	6.66937	4.56003	1.04575
6466.55	3751.91	3383.94	664.896	1285.83	131.147	1809.92	3730.98	930.144	1073.88	2084.94	2051.67	237.493	3029.16	2238.94	1853.18	1348.96	6397.18	1001.97	3738.83	4002.79	1259.12	437.15	1802.28	---		1.72353	5.08943	9.80446	2.06141	1.15453	1.01622	12.7547	1.20816	4.35156	1.04326
14.343	17.162	15.143	14.209	15.04	16.631	22.363	151.755	13.561	20.843	20.921	15.263	17.501	16.282	17.354	16.28	16.4	17.637	27.225	67.287	14	17.199	15.961	79.778	Muc13		1.19654	1.06573	1.10578	6.78599	1.53698	1.3707	1.07487	1.06597	1.90032	1.04269
452.468	671.137	1076.48	636.603	547.907	457.286	329.94	424.324	584.258	847.387	602.245	493.704	165.754	1288.27	305.714	397.872	573.406	927.938	491.699	728.791	833.907	483.459	637.602	544.321	Gm16100		1.48328	1.69097	1.19817	1.28606	1.45036	1.21985	7.77219	1.30145	2.17529	1.04232
31.016	121.469	56.632	110.673	55.509	60.022	174.711	17.103	16.876	37.923	21.901	33.66	15.368	22.158	21.395	17.376	12.999	40.008	25.092	29.525	41.189	28.427	70.264	140.928	D430020J02Rik		3.91633	1.95425	1.0813	10.2152	2.24716	1.53692	1.44183	1.2313	2.95304	1.03918
21.637	29.929	33.383	66.693	26.309	58.49	23.17	203.589	266.596	21.978	172.291	129.756	111.808	111.392	27.842	429.627	204.908	138.615	298.645	26.14	73.12	24.941	179.593	55.91	AA413626		1.38323	1.99781	2.22319	8.78675	12.1301	1.32781	1.00373	15.4309	5.53544	1.03766
26.077	13.857	12.712	13.383	11.544	9.883	12.893	18.346	9.179	15.163	11.739	10.55	102.641	11.334	13.539	99.378	11.762	10.901	13.895	14.137	22.769	17.928	12.878	10.549	Gm20946		1.88186	1.05278	1.16807	1.42294	1.65192	1.1127	9.05603	7.34013	3.0858	1.03728
77.527	12.899	13.75	13.977	12.716	12.555	17.551	22.644	13.079	12.554	16.502	13.377	17.143	128.896	16.248	13.264	34.593	12.883	15.487	17.077	12.777	15.533	12.6	25.04	Cd109		6.01031	1.01651	1.01282	1.29018	1.04182	1.23361	7.51887	1.22497	2.54364	1.03725
143.429	16.516	19.87	27.726	16.174	16.155	17.012	18.326	54.582	22.545	14.511	24.712	13.962	35.636	15.219	14.148	27.28	22.047	17.959	48.578	13.026	32.541	17.434	70.969	Grk5		8.68425	1.39537	1.00118	1.07724	2.42102	1.70298	2.55236	1.0757	2.48876	1.03458
23.714	18.672	18.829	26.809	31.173	22.055	242.379	27.486	16.075	28.612	31.851	18.938	73.831	27.46	19.37	18.862	31.049	18.836	50.62	20.377	15.356	19.517	50.03	55.99	Fads2		1.27003	1.42381	1.41342	8.81827	1.77991	1.68186	2.68867	1.02693	2.51286	1.03297
70.28	29.578	29.673	28.313	35.705	28.022	38.448	39.957	28.245	197.971	29.67	34.374	24.59	25.699	33.292	30.177	464.558	32.576	25.572	28.447	147.179	39.855	69.372	35.894	Gm15791		2.37609	1.04803	1.27418	1.03925	7.00906	1.15854	1.0451	1.10322	2.00669	1.03186
3274.93	1022.74	609.666	1687.38	3330.75	3997.49	4106.29	339.64	2354.41	2245.82	1381.67	740.215	1225.31	8770.91	1577.86	1650	2641.53	4345.66	789.664	2804.11	1984.02	2270.4	2349.36	3466.44	Prkag1		3.20213	2.76771	1.20018	12.0901	1.04835	1.86658	7.15812	1.04572	3.79737	1.02997
202.285	125.206	24.13	252.76	222.055	246.949	71.585	37.462	135.994	240.575	98.414	27.89	347.405	245.222	60.536	138.836	77.617	264.794	150.32	177.411	32.509	147.044	163.12	301.683	Il6st		1.61562	10.4749	1.11211	1.91087	1.76901	3.52865	1.4167	2.29345	3.01517	1.02867
14.416	14.934	13.341	13.567	13.332	112.183	17.278	11.276	11.829	13.282	47.52	10.895	23.339	13.452	12.749	14.848	13.741	12.91	17.197	26.682	12.503	16.973	20.272	39.21	9430002A10Rik		1.03593	1.01694	8.41457	1.53228	1.12283	4.36163	1.73498	1.16464	2.54798	1.02744
94.083	16.738	14.17	12.949	14.498	11.638	139.793	21.991	11.6	11.528	14.826	12.477	32.477	408.804	223.942	14.244	199.237	13.79	15.457	38.957	18.148	13.355	27.803	43.45	Xkrx		5.62092	1.09429	1.24575	6.35683	1.00625	1.18827	12.5875	15.7218	5.60271	1.02682
40.333	22.324	22.396	199.755	79.036	123.185	67.174	25.729	85.44	59.787	27.244	22.89	21.645	35.066	47.512	37.962	45.595	71.66	62.521	85.569	26.818	96.532	129.555	62.169	Nt5dc2		1.80671	8.91923	1.55859	2.61083	1.42907	1.19021	1.62005	1.25157	2.54828	1.02505
20.827	31.556	184.909	26.4	22.065	15.547	23.21	28.852	22.782	19.84	22.158	23.412	28.685	18.803	25.908	26.266	17.509	29.477	33.204	18.154	22.394	19.062	23.202	19.326	Gm15789		1.51515	7.00413	1.41924	1.24308	1.14829	1.05659	1.52555	1.01382	1.99073	1.02242
58.723	217.226	27.445	659.084	1644.13	1710.66	543.968	58.696	633.643	1026.3	190.846	313.926	896.426	65.186	77.228	548.193	165.628	139.649	522.79	1812.73	158.853	592.99	2548.32	168.238	Lama1		3.69916	24.0147	1.04047	9.26755	1.61967	1.64492	13.7518	7.09837	7.76708	1.02025
19.351	18.133	17.045	32.631	17.047	32.977	158.7	20.156	14.935	20.316	24.879	15.698	22.019	18.747	18.315	16.457	17.588	16.741	59.075	19.469	16.529	35.475	216.074	25.499	Nrg1		1.06717	1.9144	1.93448	7.87359	1.36029	1.58485	1.17453	1.1129	2.25278	1.01944
44.122	24.986	1022.62	89.166	67.877	33.691	62.577	149.43	93.654	43.459	153.099	43.883	64.952	59.76	26.065	54.479	36.532	42.078	44.874	46.897	19.74	50.738	34.064	82.874	Nppb		1.76587	11.4687	2.01469	2.38794	2.155	3.4888	1.08688	2.09012	3.30725	1.01753
21.971	17.852	19.723	21.958	16.431	33.884	218.059	25.548	13.79	16.721	19.831	15.834	78.469	17.754	18.206	17.923	17.045	16.011	20.737	102.422	16.599	23.562	19.276	20.032	Muc3a		1.23073	1.11332	2.0622	8.53527	1.21255	1.25243	4.41979	1.01579	2.60526	1.01724
20.895	310.152	39.161	70.527	138.85	62.264	17.173	288.096	35.844	74.379	34.842	12.358	17.855	116.329	32.155	16.818	46.968	14.385	48.562	41.129	15.349	22.253	14.496	134.104	Efhc2		14.8434	1.80095	2.23002	16.7761	2.07508	2.81939	6.51521	1.91194	6.12151	1.01183
363.394	96.119	46.104	311.129	101.992	80.205	180.964	35.407	53.457	54.196	40.324	643.136	2139.28	519.513	931.593	971.524	2548.02	311.99	164.157	658.528	34.085	40.573	95.877	58.146	Snord93		3.78067	6.74842	1.27164	5.11097	1.01382	15.9492	4.11786	1.04286	4.87943	1.0116
59.672	50.739	60.385	152.058	49.894	147.352	96.757	96.903	257.15	30.238	65.506	56.149	55.788	32.718	123.858	122.842	66.859	151.867	60.219	87.031	60.967	117.585	92.112	84.091	Abhd6		1.17606	2.51814	2.9533	1.00151	8.5042	1.16665	1.70512	1.00827	2.50416	1.01126
837.716	1152	1419.41	1749.29	1112.97	705.815	819.945	868.178	768.996	1141.13	944.389	975.486	1364.61	2513.34	1640.1	222.132	772.476	2010.92	1205.39	1243.33	2359.51	1502.54	1577.43	1101.21	Wdr48		1.37516	1.2324	1.57686	1.05882	1.48392	1.03293	1.84181	7.38346	2.12317	1.00909
115.257	100.319	58.233	123.818	64.936	30.517	108.789	70.227	41.457	39.806	52.2	74.112	257.695	31.849	38.146	48.266	48.673	59.035	80.305	64.162	39.304	63.903	80.467	104.111	Lrp11		1.1489	2.12625	2.12786	1.54911	1.04148	1.41977	8.09115	1.2653	2.34623	1.00472
21.404	13.636	19.582	14.336	94.501	33.988	15.327	17.299	18.93	158.933	57.854	36.523	12.837	15.88	232.759	153.461	14.095	33.569	88.198	86.382	14.951	16.521	62.088	18.032	Phxr1		1.56967	1.36593	2.78042	1.12866	8.39583	1.58404	1.23705	1.51673	2.44729	1.00388
13.664	26.14	16.744	37.952	12.362	15.581	13.286	13.049	15.904	17.718	14.579	112.436	11.878	13.057	23.674	15.042	19.933	12.354	14.574	18.552	75.512	15.402	13.195	9.312	Gm11779		1.91306	2.2666	1.26039	1.01816	1.11406	7.71219	1.09926	1.57386	2.2447	1.00349
57.37	49.197	30.759	50.634	100.159	54.663	93.095	54.887	50.181	47.794	46	45.246	79.753	63	30.685	225.684	30.39	57.779	173.209	93.611	88.484	129.888	85.394	185.207	Dcun1d2		1.16613	1.64615	1.8323	1.69612	1.04994	1.01666	1.26592	7.35486	2.12851	1.0028
357.28	473.277	526.156	1287.34	427.384	1139.61	359.303	33.282	1666.9	851.892	831.225	546.363	423.646	494.739	201.04	695.504	386.356	915.319	858.079	526.246	503.834	315.146	649.252	579.873	Rlf		1.32467	2.44669	2.66647	10.7957	1.9567	1.52138	1.16781	3.45953	3.16737	1.00278
18.098	78.806	18.366	137.535	16.83	16.997	17.099	18.038	16.2	17.856	18.908	16.736	16.103	26.673	19.797	18.513	18.481	29.099	18.13	16.472	27.897	17.022	22.517	28.788	Mboat1		4.3544	7.48857	1.00992	1.05492	1.10222	1.12978	1.6564	1.06936	2.3582	1.00172
350.191	473.351	278.7	220.714	88.361	36.128	53.422	135.371	142.372	66.008	31.011	187.364	54.526	508.232	606.597	38.515	222.142	816.807	119.709	164.164	198.024	150.581	139.448	138.803	---		1.35169	1.26272	2.44578	2.53399	2.15689	6.04186	9.32091	15.7496	5.10793	1.00149
150.308	304.422	30.54	69.684	41.68	121.894	132.26	48.84	58.024	103.481	48.279	89.574	55.312	696.711	55.344	166.849	314.133	84.178	218.763	117.528	66.904	213.557	72.048	173.117	Parpbp		2.02532	2.28173	2.92452	2.70803	1.78342	1.85534	12.596	3.01476	3.64864	0.99934
1393.42	661.688	574.074	238.83	109.82	737.59	501.065	290.114	1380.27	101.867	758.713	467.505	1259.18	841.02	113.234	424.992	651.335	582.891	1377.23	302.708	242.412	693.633	602.1	723.438	Rbks		2.10586	2.40369	6.71635	1.72713	13.5497	1.6229	1.49721	3.75322	4.17201	0.999081
53.994	407.619	28.282	16.755	17.633	16.979	16.353	19.199	19.797	17.015	17.107	15.836	15.554	15.739	69.426	13.779	23.578	149.769	15.861	12.618	18.186	13.077	14.602	24.081	Gm5890		7.54934	1.68797	1.03852	1.17404	1.1635	1.08026	1.01189	5.03854	2.46801	0.998406
43.521	66.226	21.865	25.84	40.997	25.934	25.747	29.96	25.34	22.373	81.909	92.61	29.725	26.961	41.014	274.938	30.09	57.625	30.409	47.387	31.949	93.194	97.716	41.458	Btg1		1.5217	1.1818	1.58082	1.16363	1.13262	1.13064	1.10252	6.70352	1.93966	0.997056
12327.2	9516.2	1762.72	165.917	268.269	250.061	443.536	4932.86	1410.51	361.889	1293.96	1130.15	459.744	6755.56	229.755	199.115	720.666	12113.3	203.243	4125.89	2532.56	1730.99	430.281	2296.82	Gm16427		1.29539	10.6241	1.07281	11.1217	3.89763	1.14495	14.6942	1.15388	5.62558	0.996469
14.503	14.599	16.091	15.77	10.396	20.948	113.575	16.586	12.86	13.396	17.512	13.734	25.099	15.754	13.233	15.731	14.193	12.943	26.515	26.181	31.805	14.852	38.882	18.348	5830472F04Rik		1.00662	1.02036	2.01501	6.84764	1.04168	1.27508	1.59318	1.18877	1.99854	0.995602
11.069	11.901	12.065	12.619	11.153	11.897	72.404	12.937	11.689	11.171	11.19	11.336	11.512	12.493	11.596	11.561	12.615	11.246	15.267	11.372	10.906	10.04	12.064	10.4	Tfec		1.07516	1.04592	1.06671	5.59666	1.04637	1.01305	1.08522	1.00303	1.61651	0.995028
105.779	145.93	28.214	85.476	493.368	394.823	132.607	572.358	66.944	158.255	611.126	47.97	149.055	146.799	23.243	252.026	61.989	314.905	548.073	116.305	24.191	130.095	503.371	59.382	Akr1c13		1.37957	3.02956	1.24959	4.3162	2.36399	12.7398	1.01537	10.8431	4.61714	0.993263
85.145	130.65	894.1	70.293	94.973	110.757	276.619	75.56	117.9	761.826	106.174	102.174	147.793	130.159	146.516	701.228	100.772	146.929	193.983	157.229	132.605	49.14	531.279	190.85	Gm11870		1.53444	12.7196	1.16619	3.66092	6.46163	1.03915	1.13548	4.78602	4.06293	0.992713
57.113	144.399	54.294	18.457	219.075	96.028	48.151	560.447	158.598	195.252	22.098	226.075	39.44	22.251	24.617	20.159	120.031	31.247	53.743	80.416	33.469	76.448	127.927	266.092	Tmlhe		2.5283	2.94165	2.28137	11.6394	1.23111	10.2306	1.7725	1.22114	4.23075	0.992185
64.777	106.73	374.094	1971.83	2351.96	157.444	223.502	512.994	236.21	2069.33	938.278	640.933	696.677	276.068	281.862	162.737	62.044	166.974	138.741	162.533	46.653	143.88	584.636	143.574	Cyr61		1.64765	5.27095	14.9384	2.29525	8.76056	1.46393	2.52357	1.73201	4.82904	0.991961
69.666	205.087	65.743	139.587	56.02	44.272	50.19	42.627	230.883	111.205	311.08	25.367	70.049	172.596	307.824	53.772	96.859	326.353	43.515	96.928	49.672	174.292	186.441	273.368	Plk2		2.94386	2.12322	1.26536	1.17742	2.07619	12.2632	2.46393	5.72462	3.75472	0.990996
145.354	95.476	33.48	376.899	157.667	139.975	95.006	45.246	59.261	154.678	52.399	293.631	73.935	71.388	328.335	123.289	114.157	150.631	115.591	161.42	199.59	119.196	288.041	90.552	Ddit4		1.52241	11.2574	1.12639	2.09977	2.61011	5.60375	1.03568	2.66313	3.48984	0.990694
8585.94	15758.7	827.451	9252.58	4744.73	2005.17	5202.83	1740.9	3475.92	5415.65	1460.21	1654.83	735.564	2729.97	1874.88	3310.42	5300.75	2976.29	1451.93	6149.36	3922.91	2969.72	6954.35	5083.27	Gm11331		1.83541	11.182	2.36625	2.98858	1.55805	1.13328	3.7114	1.76567	3.31758	0.989862
25.988	227.854	22.026	35.004	31.087	81.128	37.199	24.998	68.408	70.414	48.546	24.719	56.224	26.907	26.221	23.075	35.722	28.696	69.827	51.927	113.908	89.583	50.764	71.457	Zfp712		8.76766	1.58921	2.60971	1.48808	1.02932	1.96391	2.08957	1.13634	2.58423	0.987332
36.806	83.527	65.643	28.867	36.566	65.693	34.516	27.424	49.467	37.615	21.089	55.421	22.438	228.28	78.565	35.238	78.971	74.672	41.855	38.191	44.514	68.593	35.964	57.403	2010107G12Rik		2.26939	2.27398	1.79656	1.25861	1.31509	2.62796	10.1738	2.22955	2.99312	0.982826
25.934	25.418	30.821	29.814	31.428	26.243	44.033	28.01	47	43.756	49.694	22.232	22.672	152.529	36.199	33.518	35.196	24.798	26.237	27.567	30.101	108.634	38.394	41.315	Isoc2a		1.0203	1.03378	1.19758	1.57205	1.07414	2.23525	6.72764	1.07999	1.99259	0.982517
20.1	19.552	17.502	16.618	19.198	18.148	85.725	17.88	19.331	20.936	19.672	17.767	15.888	15.632	113.041	17.51	15.233	21.659	18.222	15.758	16.403	53.341	15.757	22.037	Gm15539		1.02803	1.0532	1.05786	4.79446	1.08303	1.10722	1.01638	6.4558	2.1995	0.98234
678.065	760.669	1512.36	846.272	777.512	872.09	396.333	878.475	787.246	1179.32	691.455	753.171	255.33	1848.36	534.458	504.617	853.835	1211.46	781.561	945.619	974.191	692.515	796.926	836.57	Gm16355		1.12182	1.78709	1.12164	2.21651	1.49803	1.08926	7.2391	1.05914	2.14157	0.980896
7138.67	3841.04	14493	10717.9	10895.2	5906.22	8345.66	12158.5	7700.52	6769.06	12219.3	13837	6095.12	4783.8	16554	2223.03	3067.7	9586.44	9853.22	6445.6	4749.93	13913.9	10650.3	11061.7	Klf6		1.85853	1.35222	1.84469	1.45687	1.13761	1.13239	1.27412	7.44659	2.18788	0.979762
20.695	35.63	19.469	21.908	23.216	26.075	16.172	107.123	24.593	21.48	18.289	20.25	26.124	16.905	21.657	25.223	25.56	17.707	135.526	20.074	22.988	32.201	29.157	22.609	Ifitm3		1.72167	1.12528	1.12315	6.62398	1.14493	1.10722	1.54534	1.16466	1.94453	0.979626
456.118	499.747	49.794	524.891	222.453	114.217	590.538	923.903	197.841	620.62	109.002	184.121	371.281	119.217	298.018	145.673	318.173	143.075	933.218	204.869	204.059	299.686	239.189	306.007	Ifitm2		1.09565	10.5412	1.94763	1.56451	3.13696	1.68915	3.11433	2.0458	3.14191	0.97852
17.853	12.653	18.031	13.909	12.326	16.194	32.195	211.778	15.999	13.164	35.153	23.672	15.396	15.092	14.386	13.121	104.362	12.404	14.268	22.06	94.59	17.131	28.064	14.716	Klk1b22		1.41097	1.29635	1.31381	6.57798	1.21536	1.485	1.02014	1.09641	1.927	0.97846
283.74	1521.92	1082.43	621.901	809.006	129.286	107.385	206.057	115.828	47.975	28.205	518.625	77.103	139.897	329.758	23.296	773.443	465.302	130.805	286.587	113.159	619.909	954.169	621.415	Olfr836		5.36379	1.74052	6.25749	1.91886	2.41434	18.3877	1.81442	14.1551	6.50653	0.978182
71.558	21.333	22.022	25.639	15.677	20.431	16.9	25.327	68.382	18.619	17.07	151.726	19.315	17.429	20.084	19.352	68.163	15.357	17.797	142.963	15.925	14.818	14.613	82.51	Gm14001		3.35433	1.16424	1.30325	1.49864	3.6727	8.88846	1.10821	1.03783	2.75346	0.977389
47.202	53.892	35.09	27.955	22.158	41.08	26.304	78.356	22.585	22.14	26.373	25.846	26.296	189.103	23.129	23.194	29.574	71.815	22.681	33.028	29.976	30.424	24.491	39.704	Ccdc172		1.14173	1.25523	1.85396	2.97886	1.0201	1.02039	7.19132	1.00281	2.18305	0.977364
426.634	73.249	38.24	345.026	207.879	343.143	293.257	478.451	45.92	201.963	444.739	594.66	571.59	36.729	492.756	297.645	1327.36	132.345	79.872	194.983	571.628	343.843	837.359	1048.14	Gm12238		5.82443	9.02265	1.65069	1.63151	4.39815	1.3371	15.5624	1.65552	5.1353	0.975897
1084.99	662.522	259.854	221.036	203.893	69.999	337.902	440.934	221.494	261.533	302.836	363.204	85.824	688.21	582.129	326.866	286.093	1003.59	175.1	605.719	534.12	280.596	120.492	307.567	Gm15753		1.63767	1.17562	2.9128	1.30492	1.18077	1.19934	8.01885	1.78094	2.40136	0.975667
17.438	15.199	13.671	12.152	17.536	15.313	14.175	15.447	13.489	13.972	105.531	16.698	79.729	37.883	14.337	13.667	41.438	14.257	15.596	91.199	15.023	15.532	12.377	11.998	Ccl19		1.14731	1.125	1.14517	1.08974	1.03581	6.31998	2.10461	1.04902	1.87708	0.974836
85.396	277.992	428.763	265.187	157.412	312.753	173.8	282.857	74.293	93.8	85.403	141.49	406.256	44.809	174.866	141.358	59.992	114.578	88.366	194.063	229.603	263.797	172.681	290.393	Prkaa2		3.25533	1.61683	1.98684	1.62749	1.26257	1.65673	9.06639	1.23704	2.71365	0.974628
50.766	401.72	40.917	47.244	48.886	50.453	76.551	74.785	104.018	45.838	147.822	157.904	53.845	74.344	175.103	41.916	37.313	125.6	52.903	61.845	89.803	74.35	38.299	46.627	LOC100861811		7.91317	1.15463	1.03205	1.02361	2.26925	1.0682	1.3807	4.17747	2.50239	0.974388
66.073	98.222	42.28	426.007	50.296	5190.15	91921.8	59646.5	16254.4	203.82	2335.7	101.85	3313.13	103.151	31588.5	397.755	63.326	42.908	134.073	189.208	37.798	1493.84	197.634	144588	Phlda2		1.48657	10.0759	103.192	1.54111	79.7487	22.9328	32.1192	79.4169	41.3141	0.973549
154.529	310.656	76.845	466.8	136.56	1433.88	421.283	279.847	408.449	431.781	183.769	283.39	449.599	236.645	342.788	823.511	397.356	767.51	693.94	365.598	281.127	564.538	627.639	366.664	Acsl5		2.01034	6.07457	10.5	1.5054	1.05712	1.5421	1.89989	2.40239	3.37398	0.971864
418.58	252.142	59.581	728.681	478.136	474.939	470.473	910.022	477.428	116.458	271.677	42.784	145.034	46.983	36.573	613.64	199.285	156.665	1163.21	152.726	93.304	274.188	769.528	297.84	Tcl1		1.6601	12.2301	1.00673	1.93427	4.09957	6.34997	3.08695	16.7785	5.89327	0.967176
14.007	11.968	14.953	13.383	12.211	26.206	19.902	19.285	15.486	12.468	13.145	94.937	13.403	11.224	13.811	31.575	27.551	13.535	13.054	20.627	24.543	14.338	10.75	22.041	Chst1		1.17037	1.11731	2.1461	1.03199	1.24206	7.22229	1.19414	2.28622	2.17631	0.963141
1169.6	1864.77	1458.45	144.062	698.903	1162.13	850.009	2064.06	1555.61	1254.02	1132.26	2795.56	1097.44	362.368	2271.01	1289.73	623.056	1158.86	831.594	2026.98	1032.09	753.537	934.716	1714.83	Pik3c2a		1.59436	10.1238	1.6628	2.42828	1.2405	2.46901	3.02853	1.76085	3.03851	0.96145
64.307	170.964	55.534	605.109	352.074	549.111	204.955	114.645	164.811	366.776	143.548	151.543	294.077	42.034	68.7	124.112	138.855	144.411	207.523	576.761	102.983	1083.55	233.495	160.788	Dusp4		2.65856	10.8962	1.55965	1.78774	2.22543	1.0557	6.99617	1.80658	3.62325	0.95992
5486.46	4097.68	690.727	60.081	97.988	82.118	140.62	2214.54	845.352	141.932	450.119	346.843	257.919	2633.29	85.188	80.632	304.639	6283.27	58.17	1607.89	982.812	719.522	147.097	854.476	Gm16367		1.33892	11.4966	1.19326	15.7484	5.95604	1.29776	10.2098	1.0565	6.03715	0.958382
5486.46	4097.68	690.727	60.081	97.988	82.118	140.62	2214.54	845.352	141.932	450.119	346.843	257.919	2633.29	85.188	80.632	304.639	6283.27	58.17	1607.89	982.812	719.522	147.097	854.476	Gm16367		1.33892	11.4966	1.19326	15.7484	5.95604	1.29776	10.2098	1.0565	6.03715	0.958382
5486.46	4097.68	690.727	60.081	97.988	82.118	140.62	2214.54	845.352	141.932	450.119	346.843	257.919	2633.29	85.188	80.632	304.639	6283.27	58.17	1607.89	982.812	719.522	147.097	854.476	Gm16367		1.33892	11.4966	1.19326	15.7484	5.95604	1.29776	10.2098	1.0565	6.03715	0.958382
351.476	246.605	108.242	169.733	384.841	200.72	759.547	87.64	240.461	381.82	203.826	166.675	68.923	188.929	394.004	221.743	154.081	317.282	205.283	279.657	123.965	235.066	265.946	227.611	Hspbap1		1.42526	1.56809	1.9173	8.66667	1.58787	1.22289	2.74116	1.77685	2.61326	0.952082
101.905	135.752	86.192	194.687	144.524	322.768	948.089	186.35	632.832	606.618	408.908	38.582	670.985	392.878	1840.17	743.692	399.841	230.676	262.277	55.061	72.115	120.836	253.621	225.063	Blnk		1.33214	2.25876	2.23332	5.08768	1.04321	10.5984	1.70787	2.47437	3.34197	0.951977
46.335	21.452	38.589	57.76	27.898	40.449	36.921	38.607	38.997	34.723	32.883	32.525	37.454	20.043	166.783	23.295	42.97	69.214	24.941	41.951	50.817	52.53	56.982	29.375	Bbs2		2.15994	1.4968	1.44989	1.04567	1.12309	1.01101	1.86868	7.15961	2.16433	0.951101
83.149	71.997	79.202	281.458	60.961	154.514	83.657	103.32	74.681	59.911	63.797	139.478	672.26	75.8	84.219	68.886	76.981	67.512	88.089	99.264	79.948	424.613	60.361	176.549	Gm16570		1.1549	3.55367	2.53464	1.23504	1.24653	2.18628	8.86887	1.22259	2.75031	0.950958
153.554	132.664	492.139	130.475	4999.06	8476.13	216.017	173.829	3267.72	3547.41	4423.77	4124.06	6830.1	4936.28	231.469	31.192	4471.4	9497.82	1859.64	110.011	10793.6	243.56	5404.44	144.522	Gm15698		1.15747	3.7719	1.69555	1.2427	1.08559	1.07267	1.38365	7.42078	2.35379	0.94965
42.833	28.14	59.091	65.588	46.732	45.396	62.265	31.516	46.223	69.411	164.815	33.134	33.203	42.725	26.978	220.925	25.821	78.07	52.533	71.219	47.61	37.297	97.339	98.549	Mir17hg		1.52214	1.10995	1.02943	1.97566	1.50166	4.9742	1.28678	8.18908	2.69861	0.949577
3604.02	2244.97	340.922	42.873	59.887	62.537	78.776	1229.52	359.281	75.609	367.668	159.109	171.399	1574.27	50.587	57.171	170.853	3349.71	44.165	928.35	625.379	429.264	90.556	524.513	Gm16367		1.60537	7.9519	1.04425	15.6078	4.75183	2.31079	9.18484	1.13015	5.44837	0.947594
41.015	315.414	36.119	44.51	40.889	44.588	47.639	58.388	92.629	36.788	153.497	147.77	50.737	49.083	167.949	39.994	33.507	130.687	51.7	77.223	94.383	62.868	38.755	38.964	LOC100861819		7.69021	1.23232	1.09046	1.22563	2.51791	1.03876	1.0337	4.19935	2.50354	0.946792
877.926	1849.21	5864.45	4014.1	1095.92	5357.78	7088.18	713.128	2847.5	2201.67	3804.21	1111.38	3602.32	4526.59	7279.84	8627.94	2661.62	2781.14	1674.41	1619.71	2134.91	2174.08	1902.7	1924.58	Gprc5a		2.10633	1.46096	4.88883	9.93956	1.29334	3.42295	1.25658	1.18518	3.19422	0.946736
338.305	299.524	256.124	188.807	260.534	242.963	291.871	169.675	1298.25	702.218	215.966	166.678	138.302	74.204	157.533	1144.37	338.845	405.749	377.967	529.089	737.187	347.561	583.006	504.259	Parn		1.12948	1.35654	1.07232	1.72018	1.84878	1.29571	1.86381	7.26433	2.19389	0.944571
389.446	1101.28	371.65	999.648	67.156	40.523	199.967	169.408	217.075	112.819	258.753	344.419	451.13	1163.43	229.907	2267.24	705.334	2978.58	1790.9	120.211	172.489	114.69	123.442	188.657	Mael		2.82782	2.68976	1.65723	1.18039	1.9241	1.33107	2.57893	9.86154	3.00635	0.94451
626.626	746.818	293.665	619.257	467.179	527.653	373.396	287.608	247.211	512.503	452.395	622.258	196.439	1481.17	495.328	769.777	502.02	513.075	429.415	755.321	605.665	678.021	508.974	617.193	D10Wsu102e		1.19181	2.10872	1.12945	1.29828	2.07314	1.37547	7.54009	1.55408	2.28388	0.944284
71.532	11.904	13.913	15.531	14.431	13.148	16.046	18.428	19.037	10.762	18.854	15.699	14.045	13.4	14.736	13.267	17.303	17.948	14.02	18.252	13.756	20.079	13.506	16.738	Gm7682		6.00907	1.11629	1.09758	1.14845	1.76891	1.20097	1.04813	1.11073	1.81252	0.944175
71.532	11.904	13.913	15.531	14.431	13.148	16.046	18.428	19.037	10.762	18.854	15.699	14.045	13.4	14.736	13.267	17.303	17.948	14.02	18.252	13.756	20.079	13.506	16.738	---		6.00907	1.11629	1.09758	1.14845	1.76891	1.20097	1.04813	1.11073	1.81252	0.944175
19.999	190.242	19.083	24.481	25.44	17.076	74.002	23.499	19.479	18.769	21	79.51	18.256	48.904	20.403	19.561	18.72	81.295	17.836	40.661	45.733	18.355	104.89	32.709	Obox4-ps11		9.51258	1.28287	1.48981	3.14916	1.03783	3.78619	2.67879	1.04304	2.99753	0.944142
17.948	14.549	15.631	12.466	16.932	16.24	14.937	16.91	14.34	13.826	98.026	16.171	61.096	31.928	16.186	15.672	36.183	15.508	16.061	90.715	16.21	14.735	13.006	13.481	Ccl19		1.23362	1.25389	1.04261	1.13209	1.03718	6.06184	1.91356	1.0328	1.83845	0.941534
637.618	494.454	247.569	71.138	328.248	120.619	71.172	181.604	510.991	436.768	161.143	197.588	142.478	48.177	454.199	43.66	277.75	204.179	326.444	275.107	271.902	288.618	207.03	1037.66	Zfp599		1.28954	3.48012	2.72136	2.55162	1.16994	1.22617	2.95739	10.4031	3.2249	0.940054
101.709	84.441	41.976	38.394	35.051	40.114	28.998	28.285	183.432	26.343	27.266	33.966	48.624	20.948	26.226	167.033	34.689	54.585	37.232	141.895	91.183	107.898	309.706	42.333	Slc12a2		1.2045	1.0933	1.14445	1.02521	6.96322	1.24573	2.32118	6.36898	2.67082	0.937974
25.47	23.446	18.367	19.101	28.939	28.957	21.097	136.465	38.182	17.664	16.484	14.762	24.037	17.31	31.437	49.112	20.912	16.772	16.735	27.978	18.496	21.89	16.307	23.804	Efhb		1.08633	1.03996	1.00062	6.46846	2.16157	1.11665	1.38862	1.56224	1.97806	0.937851
85.406	129.072	25.266	95.042	69.998	33.42	37.026	197.131	283.213	136.807	74.93	46.699	25.517	288.664	124.078	165.966	66.419	107.769	280.437	60.2	36.352	49.757	24.761	354.554	Gm9732		1.51128	3.76166	2.09449	5.32412	2.07016	1.60453	11.3126	1.33759	3.62706	0.935239
30.979	14.168	14.375	15.164	14.099	15.352	13.368	16.367	13.97	30.661	12.325	12.94	13.906	13.783	13.942	92.665	104.479	14.158	11.671	11.583	11.823	11.439	12.072	11.41	Gm13574		2.18655	1.05489	1.08887	1.22434	2.19477	1.0499	1.00892	6.64646	2.05684	0.934225
343.697	186.55	95.039	85.054	56.169	56.088	101.67	169.73	279.28	36.065	146.794	129.325	30.018	65.597	227.683	95.851	387.137	103.499	130.444	100.353	116.301	122.362	120.154	343.726	Gm9050		1.84239	1.1174	1.00144	1.66942	7.7438	1.13508	2.18526	2.37538	2.38377	0.933289
75.181	96.244	60.655	529.764	103.763	68.471	70.3	82.366	751.731	260.694	502.162	358.686	91.715	37.262	224.812	480.852	50.91	205.208	827.062	49.212	74.035	37.79	481.738	73.207	Gm12245		1.28016	8.73405	1.51543	1.17164	2.88358	1.4	2.46135	2.13891	2.69814	0.931952
31.102	55.118	18.461	27.029	15.216	19.265	19.565	122.615	20.046	16.013	16.86	17.105	18.167	19.447	16.446	19.021	20.258	20.935	16.346	16.288	14.849	16.533	17.711	16.513	9430069I07Rik		1.77217	1.46411	1.2661	6.26706	1.25186	1.01453	1.07046	1.15657	1.90786	0.931827
59.673	18.11	15.259	19.268	17.001	16.461	15.202	12.765	14.636	23.505	15.593	14.466	19.136	23.611	14.857	103.076	17.532	31.615	24.58	15.894	34.645	19.331	16.375	35.966	Gdpgp1		3.29503	1.26273	1.0328	1.19091	1.60597	1.07791	1.23385	6.93787	2.20464	0.930386
16.435	17.733	68.455	24.855	17.921	20.258	19.33	19.039	19.787	19.131	107.429	14.285	18.152	43.626	28.858	14.584	20.347	15.979	21.199	33.996	50.173	85.835	16.672	16.905	Gm16327		1.07898	2.75417	1.13041	1.01528	1.03429	7.52041	2.40337	1.97874	2.36446	0.927296
6268.7	5228.6	917.954	70.559	120.968	96.562	173.163	2623.89	1293.09	164.407	439.542	352.149	267.587	3493.31	90.926	76.946	286.172	7942.29	59.459	2110	1290.16	893.392	184.112	1090.51	Gm16367		1.19892	13.0097	1.25275	15.1527	7.86519	1.24817	13.0549	1.18169	6.7455	0.925963
52.893	53.405	23.598	32.693	31.577	43.232	33.66	25.207	38.032	36.494	23.131	149.217	50.606	111	64.813	73.24	33.13	94.673	60.05	62.895	33.434	153.265	72.684	62.108	Rab8b		1.00968	1.38541	1.3691	1.33534	1.04214	6.45095	2.19342	1.13002	1.98951	0.92526
1596.49	3457.16	610.567	4472.33	1893.76	959.775	852.032	864.535	1734.1	1962.16	2196.61	2320.05	1128.78	1233.18	1024.5	2641.41	882.393	1718.67	1804.38	2357.12	2780.73	1185.82	1279.16	2410.19	Mzt1		2.16547	7.32488	1.97313	1.01467	1.13152	1.0562	1.09249	2.57823	2.29207	0.925117
123.153	23.212	19.985	24.022	18.766	22.111	22.889	22.919	23.831	23.669	26.127	21.611	19.23	19.281	20.791	21.123	23.483	32.894	19.035	22.93	142.909	19.711	23.72	41.655	Serinc5		5.30557	1.202	1.17825	1.00131	1.00684	1.20897	1.00265	1.01597	1.6152	0.925041
82.472	16.184	15.293	178.503	92.231	92.268	16.427	89.579	39.508	26.247	16.469	26.302	166.033	14.514	17.413	16.099	66.637	16.089	325.897	44.867	15.417	73.621	23.679	12.298	Lrrc34		5.0959	11.6722	1.0004	5.45316	1.50524	1.59706	11.4395	1.08162	4.85564	0.924884
17.789	91.344	17.283	37.239	32.07	63.209	21.293	32.124	16.282	46.139	23.695	14.774	165.576	15.978	20.73	17.092	41.821	27.761	44.016	18.869	15.27	30.898	21.537	28.876	9130008F23Rik		5.13486	2.15466	1.97097	1.50866	2.83374	1.60383	10.3627	1.21285	3.34779	0.923906
6066.04	5194.25	930.046	79.703	124.565	106.64	171.362	2471.21	1228.91	163.872	436.824	335.446	255.123	3463.56	98.35	77.996	295.909	7764.46	66.578	2104.38	1269.2	896.626	181.396	1094.56	Gm16367		1.16784	11.6689	1.16809	14.421	7.49924	1.30222	13.576	1.26096	6.50803	0.921669
4280.64	4056.28	602.831	73.928	105.9	119.518	135.078	2161.25	1033.31	86.848	385.594	228.067	201.009	2231.83	100.203	82.617	238.566	5951.14	53.87	1723.91	1101.63	768.502	186.029	963.519	Gm7792		1.05531	8.1543	1.12859	16	11.8979	1.6907	11.1031	1.21286	6.53035	0.920399
1342.52	1112.82	63.313	80.034	637.891	974.844	684.513	296.982	534.289	667.672	639.247	1179.81	125.372	72.319	388.593	51.232	474.772	527.049	52.892	1601.78	230.566	1146.1	515.205	439.495	Hist1h3c		1.20642	1.2641	1.52823	2.3049	1.24965	1.84563	1.7336	7.58497	2.33969	0.919721
16.891	14.933	16.329	16.982	14.866	16.327	17.591	16.993	16.695	18.281	17.772	16.098	15.203	79.653	15.742	16.748	16.642	17.127	18.793	14.088	82.307	15.388	14.3	20.886	Btg4		1.13112	1.03999	1.09828	1.03519	1.095	1.10399	5.23929	1.06391	1.60085	0.918593
10.931	9.851	10.564	10.603	52.061	8.713	10.318	14.406	10.03	52.429	9.543	10.264	11.804	10.21	10.951	9.553	12.001	10.692	10.241	9.207	11.071	10.767	10.796	10.398	4632433K11Rik		1.10963	1.00369	5.97509	1.3962	5.22722	1.07555	1.15612	1.14634	2.26123	0.917282
79.372	76.008	107.882	60.942	61.808	63.583	134.17	83.843	95.581	65.367	56.852	68.253	100.161	47.528	320.29	46.391	78.165	90.066	95.473	78.657	159.285	53.319	73.384	104.679	Zfp566		1.04426	1.77024	1.02872	1.60025	1.46222	1.20054	2.10741	6.90414	2.13972	0.91622
228.608	301.68	504.843	284.95	298.985	245.264	209.702	265.609	341.023	437.739	274.4	262.419	107.792	664.739	224.502	200.511	255.935	410.926	226.289	310.062	347.424	287.382	338.918	264.892	Gm26701		1.31964	1.77169	1.21903	1.2666	1.28361	1.04566	6.16687	1.11965	1.89909	0.915144
498827	692887	376150	280043	695369	686576	140703	510142	629070	83701.7	437147	175304	373410	368657	406267	488592	646482	348831	223699	686914	234211	565172	434745	12919	Gm10800		1.38903	1.34319	1.01281	3.62568	7.51561	2.49365	1.01289	1.20264	2.44944	0.913959
682.117	217.858	37.194	19.283	23.591	18.279	17.579	91.5	56.571	82.585	30.138	24.755	27.599	307.599	78.824	20.193	54.641	131.187	24.059	57.823	113.031	38.233	22.043	132.177	Spic		3.13102	1.92885	1.29061	5.20507	1.45985	1.21745	11.1453	3.90353	3.66021	0.91301
169.873	110.598	146.747	67.476	123.302	170.438	246.67	307.969	211.143	205.385	89.885	128.858	225.832	28.816	198.138	59.63	55.548	199.032	170.647	139.845	190.568	165.664	289.837	278.478	Slc25a32		1.53595	2.1748	1.38228	1.24851	1.02804	1.43359	7.83703	3.32279	2.49537	0.912768
654.762	144.517	13.929	14.261	126.675	20.873	12.54	15.596	13.675	210.82	24.652	14.729	340.284	18.745	305.961	30.321	510.69	241.623	16.241	12.641	337.98	15.069	357.911	24.363	Gm10337		4.53069	1.02384	6.06884	1.2437	15.4165	1.6737	18.1533	10.0907	7.27516	0.912305
195.222	77.549	610.69	56.528	81.315	97.752	223.613	47.005	89.408	192.163	111.839	54.914	49.093	18.902	90.464	148.176	198.997	252.35	158.976	150.924	133.813	399.963	111.879	120.202	Fahd1		2.5174	10.8033	1.20214	4.75722	2.14928	2.03662	2.59724	1.63796	3.46265	0.909343
55.624	44.927	34.284	44.223	33.114	119.568	37.232	31.914	186.208	181.959	72.192	107.389	303.952	39.183	34.024	89.756	63.371	45.297	39.71	78.89	31	168.216	63.664	112.623	Zfp512		1.2381	1.2899	3.6108	1.16664	1.02335	1.48755	7.75724	2.63802	2.52645	0.90909
84.203	61.249	25.276	239.377	202.618	141.442	78.754	45.945	38.949	213.111	57.202	56.113	55.419	41.89	22.936	161.482	139.035	139.87	220.022	221.918	45.451	186.696	221.524	175.118	Pdgfra		1.37477	9.47053	1.43252	1.71409	5.47154	1.01941	1.32296	7.04055	3.60579	0.906893
49.032	62.407	118.743	83.249	37.368	185.254	104.21	71.325	198.117	173.776	168.055	103.423	494.485	65.4	58.475	40.835	99.667	89.318	114.986	101.06	181.448	141.956	272.276	374.547	Scarna13		1.27278	1.42636	4.95756	1.46106	1.14007	1.62493	7.56093	1.43198	2.60946	0.905139
10.927	11.703	12.321	12.164	10.776	9.955	12.016	12.142	11.353	11.227	11.621	11.385	13.812	68.199	11.562	12.16	12.041	11.398	11.787	12.355	11.277	10.932	11.658	10.564	Frzb		1.07102	1.01291	1.08247	1.01049	1.01122	1.02073	4.93766	1.05172	1.52478	0.904596
38.417	113.512	12.284	275.737	279.235	25.761	8.722	78.446	48.436	15.632	15.33	49.594	39.946	8.562	163.032	46.684	10.149	542.504	8.096	81.54	7.509	176.792	958.192	26.971	Gm11096		2.95473	22.4468	10.8394	8.99404	3.09852	3.23509	4.6655	3.49225	7.4658	0.904355
9336.14	8417.76	14833.3	2402.65	13456	13396	6054.95	8298.93	7588.87	10262.1	19967.1	21066.7	9603.54	12942.4	20981.1	10377.1	7738.89	20796.5	7042	16582.6	18992.1	6785.6	15105.4	12354	Msn		1.1091	6.17372	1.00448	1.3706	1.35226	1.05507	1.34767	2.02187	1.92935	0.904116
82.084	15.398	16.184	17.288	16.356	15.732	15.39	20.328	18.633	14.914	20.512	17.626	15.571	15.231	18.209	18.066	20.25	18.693	17.454	25.875	17.144	26.789	20.282	18.338	Gm6351		5.33082	1.06822	1.03966	1.32086	1.24936	1.16374	1.02232	1.00792	1.65036	0.903711
82.084	15.398	16.184	17.288	16.356	15.732	15.39	20.328	18.633	14.914	20.512	17.626	15.571	15.231	18.209	18.066	20.25	18.693	17.454	25.875	17.144	26.789	20.282	18.338	Gm7982		5.33082	1.06822	1.03966	1.32086	1.24936	1.16374	1.02232	1.00792	1.65036	0.903711
11.727	25.304	15.121	40.818	100.695	74.278	59.347	22.809	58.952	112.687	26.329	11.05	143.521	13.216	12.889	41.045	36.233	21.644	45.794	108.521	17.434	63.492	118.067	37.031	Flrt3		2.15776	2.69942	1.35565	2.60191	1.9115	2.38271	10.8596	3.1845	3.39414	0.903258
63.15	15.088	15.234	15.237	12.803	14.345	19.756	123.28	18.106	31.264	14.669	14.229	14.807	15.414	15.348	14.248	12.931	11.694	20.354	14.474	32.818	16.863	13.605	14.343	D13Ertd608e		4.18545	1.0002	1.12044	6.24013	1.72672	1.03092	1.04099	1.0772	2.17776	0.902835
50.836	321.147	41.932	38.93	127.565	118.07	86.923	44.308	144.926	194.09	155.76	171.456	60.817	27.065	32.037	235.425	60.866	109.062	71.041	90.934	60.251	207.669	337.094	100.531	Fnip1		6.31731	1.07711	1.08042	1.96179	1.33924	1.10077	2.24707	7.34853	2.80903	0.90276
205.878	52.83	119.916	41.232	88.85	76.995	45.358	50.908	85.574	54.884	31.957	244.452	43.646	44.253	56.532	48.514	30.254	48.477	50.914	53.427	88.734	92.262	46.822	116.149	Prom1		3.89699	2.90832	1.15397	1.12236	1.55918	7.6494	1.01391	1.16527	2.55868	0.900866
41.577	18.473	123.182	20.765	14.359	20.177	18.489	21.42	18.697	17.292	17.668	17.099	18.187	20.026	19.955	19.185	19.231	18.025	26.601	15.959	17.267	22.713	16.563	23.691	Gm10451		2.25069	5.93219	1.40518	1.15853	1.08125	1.03328	1.10112	1.04014	1.8753	0.900689
207.68	31.316	26.816	287.455	82.988	75.646	94.051	33.254	167.609	187.306	170.702	90.278	19.904	67.727	55.477	27.195	25.671	190.673	258.667	83.788	143.394	159.224	143.894	124.33	Zc2hc1a		6.63175	10.7195	1.09706	2.82826	1.11752	1.89085	3.40268	2.03997	3.71595	0.899399
450.187	348.894	481.886	324.783	700.861	665.334	344.174	2632.3	298.544	538.952	325.074	682.253	337.64	702.578	243.972	413.947	1245.29	1014.52	245.42	198.913	218.292	715.637	411.902	290.765	Gm10576		1.29033	1.48372	1.0534	7.64818	1.80527	2.09876	2.08085	1.6967	2.39465	0.899372
5175.74	3779.61	643.822	74.415	111.145	93.87	132.82	1761.26	727.034	142.134	401.849	291.155	245.528	2119.53	114.037	82.131	296.663	5682.11	59.881	1528.05	867.373	702.901	128.076	714.341	Gm16367		1.36939	8.65178	1.18403	13.2605	5.11513	1.38019	8.63255	1.38848	5.12275	0.899252
8.006	6.651	8.142	9.803	10.035	21.17	8.658	7.661	8.637	9.315	8.149	9.183	9.992	59.117	9.014	8.029	8.497	10.014	7.596	7.421	8.957	8.343	9.313	11.625	Gm21886		1.20373	1.204	2.10962	1.13014	1.0785	1.12689	5.91643	1.12268	1.8615	0.898967
211.412	153.011	618.046	90.849	264.075	323.374	203.926	81.012	132.652	129.205	208.239	188.874	116.092	189.584	316.582	204.1	194.084	143.095	91.799	189.293	145.629	239.196	265.36	342.11	Camk2g		1.38168	6.803	1.22455	2.51723	1.02668	1.10253	1.63305	1.55111	2.15498	0.898044
19.627	20.46	111.223	21.081	18.978	17.126	19.102	20.462	17.423	16.54	17.16	20.186	26.789	18.961	18.619	18.654	25.487	18.718	19.571	20.263	18.013	17.084	15.688	31.474	Uprt		1.04244	5.27598	1.10814	1.0712	1.05339	1.17634	1.41285	1.00188	1.64278	0.897054
13.888	11.793	19.403	18.642	14.59	13.105	65.17	11.076	15.021	21.423	17.324	28.82	39.583	9.724	9.763	82.662	142.164	11.813	13.2	84.355	49.093	11.107	39.922	21.4	Gm9958		1.17765	1.04082	1.11332	5.88389	1.4262	1.66359	4.07065	8.46686	3.10537	0.896412
1608.38	1155.87	198.091	1396.21	1462.78	1132.36	949.899	641.861	1381.49	1419.67	987.621	337.466	1407.86	1302.84	633.589	1168.16	618.308	997.107	1063.29	912.87	969.707	1534.69	1013.46	704.722	Bzw2		1.39149	7.04833	1.2918	1.47991	1.02764	2.92658	1.08061	1.84372	2.26126	0.896318
2387.86	3291.36	286.348	2312.71	1135.77	470.566	893.787	452.907	841.56	1078.39	401.802	462.645	239.527	720.068	552.122	754.397	1283.75	759.981	309.132	1321.95	743.49	688.004	1293.39	1108.32	Gm14219		1.37838	8.07658	2.41362	1.97344	1.28142	1.15143	3.00621	1.36636	2.58093	0.895995
122.439	57.618	19.113	30.751	84.059	21.449	58.09	21.197	87.031	17.505	98.836	40.24	18.943	227.926	73.542	100.345	40.195	325.806	132.298	52.463	195.126	174.678	67.764	103.227	Gdpd1		2.12501	1.6089	3.91902	2.74048	4.97178	2.45616	12.0322	1.36446	3.90225	0.895817
16.232	15.743	17.041	23.123	13.893	16.401	17.222	16.078	78.568	14.422	16.19	14.588	23.425	17.975	24.346	22.524	16.39	15.185	19.175	15.711	17.036	15.968	17.168	16.647	Ccnd1		1.03106	1.3569	1.18052	1.07115	5.44779	1.10982	1.3032	1.08089	1.69767	0.895142
268.173	38.618	179.61	633.067	294.075	270.561	578.676	548.347	221.818	150.12	149.958	170.505	261.33	1882.35	485.551	358.817	328.755	227.356	148.374	314.811	274.787	522.372	281.431	272.48	Dcps		6.94425	3.52468	1.08691	1.05531	1.4776	1.13702	7.20297	1.3532	2.97274	0.893932
86.307	26.258	25.404	25.582	49.975	59.815	27.456	155.469	28.638	26.962	29.913	32.939	24.385	190.904	71.42	38.356	68.767	52.143	124.723	83.784	56.034	156.661	136.966	171.683	Zdhhc15		3.28688	1.00701	1.1969	5.66248	1.06216	1.10116	7.82875	1.86203	2.87592	0.893718
832.824	525.797	136.154	1025.27	842.493	312.388	319.052	289.392	554.318	661.638	199.661	359.025	1109.77	787.41	238.157	428.908	804.433	459.077	691.802	398.412	426.076	606.704	615.111	812.849	Wdhd1		1.58393	7.53023	2.69694	1.10249	1.19361	1.79817	1.4094	1.80095	2.38946	0.893593
4407.39	5210.48	911.187	2659.17	2636.03	1482.76	3633.14	5223.71	1133.37	1287.07	3816.62	4121.06	477.129	3361.39	1898.1	1244	3720.21	5995.44	4983.66	2047.38	1966.43	4621.55	2088.43	3475.1	Zfp938		1.18221	2.91836	1.77778	1.4378	1.13561	1.07977	7.04502	1.52581	2.26279	0.893224
854.094	106.146	85.741	592.368	827.087	1601.75	2566.08	2921.84	1490.12	146.365	1114.19	41.994	112.95	1412.84	843.195	170.129	496.102	650.895	1459.6	136.459	611.211	508.405	712.398	461.007	Zfp72		8.04641	6.90881	1.93661	1.13864	10.1808	26.5321	12.5085	4.95621	9.02602	0.892636
15.56	14.905	16.934	17.056	31.165	62.603	22.51	16.734	15.107	135.479	146.191	38.627	73.09	18.057	53.553	97.088	40.054	34.03	16.198	19.881	28.349	46.02	41.05	26.621	Gm13510		1.04394	1.0072	2.00876	1.34517	8.96796	3.78468	4.04774	1.81293	3.0023	0.892478
297.005	483.495	41.787	769.002	197.614	267.936	31.258	567.184	390.297	203.797	1256.68	35.118	532.632	49.712	715.238	34.634	94.729	210.63	330.7	433.742	137.474	676.482	534.188	447.466	Gm12079		1.6279	18.4029	1.35586	18.1452	1.91513	35.7845	10.7144	20.6513	13.5746	0.890862
440.791	523.872	45.994	206.571	267.968	367.386	617.865	1022.02	1178.81	599.276	347.029	169.624	85.211	734.844	984.489	627.873	882.927	786.649	346.141	712.031	1283.08	869.973	502.38	1045.95	Depdc1a		1.18848	4.49126	1.37101	1.65412	1.96706	2.04587	8.62382	1.56797	2.8637	0.890062
11.389	63.436	11.801	9.553	10.958	10.808	11.039	10.977	11.296	10.974	11.212	10.344	18.376	22.703	21.643	11.229	10.683	15.678	12.284	9.956	11.388	16.285	9.512	25.077	Il22ra2		5.56994	1.23532	1.01388	1.00565	1.02934	1.08391	1.23547	1.92742	1.76262	0.889596
92.509	230.03	451.093	49.302	91.077	134.858	111.711	326.879	514.391	83.972	99.127	157.56	122.658	40.322	502.193	34.51	119.035	223.463	303.193	311.35	64.672	270.067	270.668	308.799	Rbbp9		2.48657	9.14959	1.4807	2.92611	6.12574	1.58948	3.04196	14.5521	5.16903	0.889464
417.496	604.421	426.063	376.765	397.783	322.909	222.614	171.64	558.284	523.993	305.531	459.725	166.939	569.696	219.453	1486.14	484.942	294.411	281.299	406.102	450.475	374.161	381.393	278.393	Gm8178		1.44773	1.13085	1.23187	1.29698	1.06544	1.50468	3.4126	6.772	2.23277	0.889286
417.496	604.421	426.063	376.765	397.783	322.909	222.614	171.64	558.284	523.993	305.531	459.725	166.939	569.696	219.453	1486.14	484.942	294.411	281.299	406.102	450.475	374.161	381.393	278.393	Gm13155		1.44773	1.13085	1.23187	1.29698	1.06544	1.50468	3.4126	6.772	2.23277	0.889286
47.224	49.455	26.32	47.383	74.547	37.75	32.018	40.47	36.707	58.398	35.881	36.71	52.055	37.266	27.558	181.835	34.157	30.107	26.103	45.822	37.707	41.317	69.078	61.235	Kirrel		1.04724	1.80027	1.97475	1.26398	1.59092	1.0231	1.39685	6.59827	2.08692	0.88835
10.761	11.565	12.635	11.131	11.588	16.48	12.989	69.566	14.729	13.587	11.982	12.558	13.457	13.998	13.275	17.087	12.205	8.918	13.043	11.805	12.842	13.809	12.582	10.661	Olfr93		1.07471	1.13512	1.42216	5.35576	1.08405	1.04807	1.0402	1.28716	1.6809	0.886953
139.352	26.273	50.491	42.483	36.563	37.888	30.208	31.42	31.524	23.302	44.372	39.626	37.786	30.344	26.295	25.501	41.74	76.498	67.505	31.842	60.737	42.235	46.373	74.732	Klhdc1		5.304	1.1885	1.03624	1.04012	1.35285	1.11977	1.24525	1.03114	1.66473	0.885984
4480.05	32209.5	1289.33	847.896	18758.4	22241.2	1157.9	7676.38	11592	1125.24	3235.72	1395.04	1107.03	1363.1	2161.79	3338.21	20036	1298.58	751.486	19162.3	649.771	6221.04	2644.26	172.707	Gm10801		7.18954	1.52062	1.18567	6.62955	10.3018	2.31945	1.23131	1.54419	3.99026	0.885473
1879.99	1983.73	337.509	780.172	685.893	767.387	668.634	653.167	483.874	528.849	856.173	995.168	429.355	519.035	850.902	148.7	1607.66	2248.69	997.296	626.037	2406.92	1162.24	640.691	2289.84	Pramel6		1.05518	2.31156	1.11881	1.02368	1.09295	1.16234	1.20887	5.72227	1.83696	0.885284
1352.08	893.49	227.584	647.424	499.429	44.767	153.185	887.192	424.359	232	364.077	636.672	240.441	804.585	525.666	300.423	333.09	580.489	264.087	124.978	244.058	96.731	309.702	733.909	Nlrp4c		1.51325	2.84477	11.1562	5.79164	1.82913	1.74873	3.34629	1.74975	3.74747	0.883311
41.716	606.606	227.216	56.065	3853.68	1092.47	1418.21	3836.46	139.818	67.505	32.516	105.153	342.419	3563.62	410.444	678.508	2899	4094.44	3646.74	173.808	314.725	944.374	48.777	2385.37	Magea5		14.5413	4.05272	3.52748	2.70513	2.07122	3.23388	10.4072	1.65311	5.27401	0.880362
19975	48655.7	7075.81	7413.56	45308.1	47903.7	7323.97	18640.1	41812.3	5389.29	18024.2	5700.57	17501.1	16330.9	21389.1	29861.5	46150.9	8817.05	8842.88	53470.3	7272.67	25148.1	18906.2	1274.5	Gm17535		2.43582	1.04773	1.05729	2.54508	7.7584	3.16183	1.07165	1.39611	2.55924	0.880142
956.047	971.807	1256.25	162.789	261.849	364.185	432.533	392.367	341.721	860.064	905.219	269.763	508.836	335.104	378.572	223.092	615.488	1109.81	574.774	680.43	476.464	756.308	744.528	965.144	Rbmx		1.01648	7.71706	1.39082	1.10237	2.51686	3.35561	1.51844	1.69693	2.53932	0.879702
285.787	386.645	149.651	334.629	255.432	252.627	180.69	396.634	695.298	578.465	437.836	204.582	82.289	584.205	355.189	385.917	253.154	322.383	630.761	390.444	720.054	631.733	737.825	588.358	Cenpf		1.35291	2.23606	1.0111	2.19511	1.20197	2.14015	7.09943	1.08651	2.29041	0.878042
15.568	14.257	15.164	16.255	13.79	13.952	15.172	16.793	14.187	70.096	14.336	13.596	15.451	16.262	13.44	15.413	16.059	17.809	13.571	15.182	13.249	17.184	13.501	12.664	Sugct		1.09195	1.07195	1.01175	1.10684	4.94086	1.05443	1.05249	1.1468	1.55963	0.876371
66.869	87.409	51.348	96.57	156.206	93.173	107.335	251.331	118.781	278.601	93.117	44.504	188.706	94.528	443.302	50.182	108.649	186.853	70.668	104.056	181.446	67.251	56.224	58.437	Yes1		1.30717	1.8807	1.67652	2.34156	2.3455	2.09233	1.9963	8.83388	2.80924	0.875114
3769.74	2814.03	535.446	75.444	113.742	92.723	115.413	1428.22	728.493	108.811	289.946	210.666	181.964	1864.48	99.045	84.515	225.995	4029.43	63.518	1194.57	696.104	514.346	111.595	649.484	Gm3139		1.33963	7.09726	1.22669	12.3748	6.69503	1.37633	10.2464	1.17192	5.19102	0.874689
191.084	147.813	42.955	125.709	118.06	377.146	528.348	49.772	122.866	43.891	88.974	55.02	102.814	154.23	133.818	36.057	30.798	122.543	51.741	197.916	154.239	68.369	92.802	129.408	Manea		1.29274	2.92653	3.19453	10.6154	2.79934	1.61712	1.50009	3.71129	3.45713	0.874553
5776.26	5094.62	951.891	97.661	129.236	128.832	168.282	2261.6	1256.64	154.062	436.134	295.452	258.202	2478.09	133.35	92.477	350.632	7018.32	68.479	1995.62	1219.74	851.299	155.739	1011.39	Gm3139		1.1338	9.74689	1.00314	13.4394	8.15674	1.47616	9.59747	1.44198	5.74944	0.873031
670.964	446.683	391.504	309.441	616.239	273.767	347.879	228.069	542.231	415.515	664.546	528.801	703.842	767.536	1295.51	198.837	416.268	688.916	652.871	626.35	506.48	868.165	477.034	495.876	Tom1l1		1.5021	1.2652	2.25096	1.52532	1.30496	1.2567	1.09049	6.51542	2.0889	0.872736
212.291	399.834	465.211	96.574	94.996	251.91	381.67	39.635	440.111	118.861	107.886	77.903	80.499	62.502	81.094	75.29	286.334	298.556	38.927	313.852	211.354	963.355	464.229	508.833	Tmem203		1.88342	4.81715	2.6518	9.62962	3.70274	1.38488	1.28794	1.07709	3.30433	0.86821
28.25	96.876	32.207	33.038	194.362	174.441	188.827	54.763	104.053	56.031	94.744	108.509	42.037	25.379	568.101	70.986	87.81	118.544	132.239	226.158	111.925	84.879	48.079	42.114	Sgms2		3.42924	1.0258	1.1142	3.44808	1.85706	1.14529	1.65637	8.003	2.70988	0.868201
65.536	563.39	150.94	123.806	271.073	118.196	181.451	54.36	595.964	338.793	132.683	634.963	268.25	256.008	680.073	673.259	80.297	280.83	140.612	830.711	516.618	108.157	197.046	255.161	Rnu6		8.59665	1.21917	2.29342	3.33795	1.75908	4.78556	1.04782	1.01012	3.00622	0.867481
63.458	64.663	23.03	175.279	49.179	36.288	39.591	49.037	30.502	54.147	242.855	61.21	140.6	91.893	21.9	46.248	45.919	52.442	45.754	120.283	32.768	60.813	45.61	53.893	Tdgf1-ps2		1.01899	7.6109	1.35524	1.23859	1.7752	3.96757	1.53004	2.11178	2.57604	0.86729
55201.1	59762	33485.3	37257.2	16649.5	16655	34314.5	19930.5	32743.3	24912.5	61166.3	67088.1	7231.45	40821.5	11967.1	7966	23478.1	47878.2	31265.4	55776.9	40538.4	25407.9	11163.2	40009.4	Gm12628		1.08262	1.11264	1.00033	1.72171	1.31433	1.09681	5.64499	1.50228	1.80946	0.867171
14.715	14.641	18.373	17.062	14.531	14.819	17.795	13.521	12.71	12.882	21.96	15.434	15.141	77.336	16.903	18.269	18.363	16.083	14.39	16.218	14.049	16.138	13.88	15.9	Gm12684		1.00505	1.07684	1.01982	1.3161	1.01353	1.42283	5.10772	1.08081	1.63034	0.867017
12.387	15.031	14.187	18.055	13.304	72.812	13.303	15.535	22.512	13.289	10.819	20.64	81.637	11.778	12.553	15.633	12.303	22.995	118.529	14.791	19.6	11.515	15.541	57.129	Rnf141		1.21345	1.27264	5.47294	1.16778	1.69403	1.90775	6.93131	1.24536	2.61316	0.866426
5648.53	4757.05	911.143	88.498	123.116	126.874	158.871	2081.36	1186.36	147.595	422.469	285.276	247.309	2339.7	130.707	89.998	325.371	6590.54	66.405	1910.73	1156.6	807.464	148.82	977.193	Gm3139		1.1874	10.2956	1.03052	13.1009	8.03796	1.48091	9.46065	1.45233	5.75579	0.86493
50.743	340.866	41.36	46.456	48.55	44.964	62.276	64.511	102.203	38.515	157.566	186.61	51.118	60.557	171.207	42.979	35.846	127.127	49.22	84.433	108.269	66.824	40.223	42.129	LOC100861827		6.7175	1.12321	1.07975	1.03589	2.65359	1.18433	1.18465	3.9835	2.3703	0.86453
116.693	149.12	232.097	112.039	69.588	151.342	435.556	46.233	247.551	125.763	220.111	120.63	164.787	92.173	182.265	33.897	122.089	140.503	181.959	188.349	395.61	282.881	131.332	143.653	Stk31		1.27788	2.07157	2.17483	9.42089	1.96839	1.82468	1.7878	5.37702	3.23788	0.864518
361.151	124.731	85.896	112.309	116.514	73.978	80.942	61.838	66.346	447.932	76.867	66.879	39.943	71.299	45.386	44.628	40.2	155.044	82.415	78.894	74.76	98.631	139.747	115.976	D130040H23Rik		2.89544	1.3075	1.57498	1.30894	6.75145	1.14934	1.78502	1.01698	2.22371	0.864207
136.48	380.336	17.955	39.528	28.577	100.423	32.819	405.72	117.669	66.908	58.138	16.377	35.23	310.749	41.075	30.036	46.913	77.121	57.602	197.857	114.428	146.953	239.876	189.683	Rnd3		2.78675	2.2015	3.51412	12.3624	1.75867	3.54998	8.82058	1.36753	4.54518	0.863745
208.72	42.55	18.986	33.539	28.377	15.872	47.416	54.349	20.436	206.977	14.805	103.742	36.295	13.409	18.292	17.588	16.857	195.27	31.209	67.573	64.959	122.172	207.167	34.467	Gm17576		4.90529	1.76651	1.78787	1.14622	10.1281	7.00723	2.70676	1.04003	3.81099	0.862275
254.125	113.47	438.434	44.002	78.32	155.526	103.156	133.427	47.366	148.433	161.166	329.243	263.175	187.948	283.139	43.084	116.274	267.12	204.664	235.79	499.532	239.182	161.862	243.674	Mtmr6		2.23958	9.96396	1.98578	1.29345	3.13375	2.04288	1.40025	6.57179	3.57893	0.861763
319.145	43.732	110.896	57.14	192.043	180.415	62.542	38.731	165.219	282.7	137.56	202.762	39.722	46.347	129.474	23.112	60.628	89.065	73.511	172.017	119.315	100.664	84.148	242.463	Mgrn1		7.29775	1.94078	1.06445	1.61478	1.71106	1.47399	1.16678	5.60202	2.73395	0.861286
30.203	43.003	21.959	21.297	22.105	30.249	24.133	27.87	23.003	24.466	25.911	17.983	24.604	26.375	24.118	131.526	28.245	22.987	63.877	28.366	20.98	31.562	26.429	29.43	Zfp456		1.4238	1.03108	1.36842	1.15485	1.0636	1.44086	1.07198	5.45344	1.751	0.859771
1202.53	701.969	190.768	1289.96	866.01	967.22	1536.43	749.124	1255.39	774.654	1681.77	1012.08	852.678	601.928	1228.81	1095.98	601.046	1216.91	2094.75	786.386	1107.94	1407.75	1370.93	1200.92	Dimt1		1.71308	6.76193	1.11687	2.05097	1.62058	1.66169	1.41658	1.12119	2.18286	0.859574
373.217	851.449	42.524	295.976	123.134	168.406	359.613	30.313	65.191	230.242	125.358	18.75	989.906	846.097	705.935	477.694	23.925	306.727	68.117	78.836	63.503	28.132	216.832	287.504	Gm10697		2.28138	6.96021	1.36766	11.8633	3.53181	6.68576	1.16997	1.4778	4.41724	0.859448
373.217	851.449	42.524	295.976	123.134	168.406	359.613	30.313	65.191	230.242	125.358	18.75	989.906	846.097	705.935	477.694	23.925	306.727	68.117	78.836	63.503	28.132	216.832	287.504	Gm10697		2.28138	6.96021	1.36766	11.8633	3.53181	6.68576	1.16997	1.4778	4.41724	0.859448
50.703	53.473	30.022	23.708	48.955	30.234	54.412	29.163	31.614	27.859	127.085	19.763	30.832	29.313	169.592	33.867	24.74	67.391	27.556	37.236	31.268	48.973	42.739	32.607	Hist1h4n		1.05463	1.26632	1.6192	1.86579	1.13479	6.43045	1.05182	5.00759	2.42882	0.858658
1286.73	1473.14	507.805	2769.44	1883.73	1513.82	1767.57	1542.88	1326.55	1098.36	992.664	1054.09	1136.06	1380.53	1205.61	1844.1	2029.76	857.882	1852.45	1202.12	1102.39	1741	2273.99	1686.98	Nop16		1.14487	5.45375	1.24436	1.14563	1.20775	1.06188	1.2152	1.52959	1.75038	0.858508
4225.45	2620.87	934.418	6420.9	6172.97	5220.2	1689.82	1307.07	6861.75	3870.14	3230.36	2073.4	2143.72	2896.41	2350.16	4929.21	3364.72	1779.15	1862.08	5363.91	3792.36	4182.3	4784.99	4988.22	Mybl2		1.61223	6.87155	1.18252	1.29283	1.773	1.55801	1.35111	2.0974	2.21733	0.858247
112.894	31.308	23.052	85.086	30.492	24.897	20.783	24.69	36.344	23.647	25.129	203.931	114.425	148.816	125.947	77.528	24.649	149.43	62.782	54.374	17.796	267.13	68.356	58.703	Gm20689		3.60592	3.69105	1.22473	1.18799	1.53694	8.11536	1.30055	1.62454	2.78588	0.858065
77.182	345.384	279.981	166.861	134.482	157.567	102.989	87.898	181.056	99.914	68.059	550.483	99.263	79.296	40.179	114.316	176.288	188.461	177.027	359.662	283.168	391.48	218.598	288.483	Pigg		4.47493	1.67793	1.17166	1.17169	1.81212	8.08832	1.2518	2.84517	2.8117	0.857667
215.088	144.889	110.265	115.202	155.514	156.296	286.845	42.282	189.571	293.226	232.816	129.146	142.642	34.818	139.056	175.161	53.939	124.413	128.099	124.883	112.875	360.577	357.182	220.484	Ncapg2		1.4845	1.04477	1.00503	6.78409	1.54679	1.80273	4.09679	1.25964	2.37804	0.857408
110.069	199.218	408.984	53.178	38.903	65.623	139.986	97.592	106.516	52.049	86.433	81.217	56.558	133.323	108.474	58.771	66.574	102.624	67.058	142.647	69.008	164.268	59.566	161.908	Bcl2l14		1.80994	7.69085	1.68684	1.4344	2.04646	1.06422	2.35728	1.84571	2.49196	0.857096
14.313	14.225	15.659	15.088	13.612	13.447	15.04	13.384	13.35	13.754	65.808	14.082	14.878	13.987	14.893	14.215	12.427	11.873	14.089	12.648	14	13.19	15.586	12.52	Gm7173		1.00619	1.03784	1.01227	1.12373	1.03026	4.6732	1.0637	1.0477	1.49936	0.855663
55.248	29.153	122.238	36.624	36.306	35.498	56.433	111.311	154.945	66.848	35.176	74.327	31.32	258.804	42.471	40.034	47.32	47.999	55.133	32.821	36.991	49.284	36.415	82.229	Klk6		1.89511	3.33765	1.02276	1.97245	2.31787	2.113	8.26322	1.06087	2.74787	0.853524
58.49	63.969	44.048	56.573	107.363	107.859	38.519	119.661	54.177	47.569	106.048	72.489	71.341	40.046	27.595	176.513	69.864	62.819	132.074	89.526	53.924	40.377	102.261	90.833	Zfp58		1.09367	1.28435	1.00462	3.10654	1.13891	1.46295	1.78148	6.39656	2.15864	0.85339
138.609	235.817	88.814	79.21	103.216	254.748	105.288	35.631	29.296	240.674	106.189	53.166	39.45	44.126	56.209	118.055	105.864	119.397	92.47	121.08	108.616	136.693	112.814	55.779	Gm20482		1.70131	1.12125	2.46811	2.95495	8.21525	1.99731	1.11853	2.10029	2.70962	0.852832
20.685	19.07	18.382	96.356	17.293	15.398	21.217	17.79	17.157	20.497	35.647	45.971	25.735	22.646	19.828	24.657	56.353	24.426	22.225	29.023	16.91	19.086	37.289	23.675	Gm9990		1.08469	5.24187	1.12307	1.19264	1.19467	1.28962	1.1364	1.24354	1.68831	0.851369
19.956	61.101	39.031	18.952	125.814	52.028	140.317	1564.44	69.964	19.39	18.4	42.138	53.232	215.071	59.033	59.53	418.503	198.468	1275.92	44.146	49.724	71.019	17.531	295.804	Magea1		3.06179	2.05947	2.4182	11.1493	3.60825	2.29011	4.04026	1.00842	3.70448	0.851136
14.526	16.103	90.772	17.958	14.606	15.137	14.957	16.258	22.808	14.145	13.807	14.176	15.511	13.317	16.11	16.421	16.476	16.422	16.636	12.929	13.883	15.707	18.752	13.936	Gsdmc4		1.10856	5.05468	1.03635	1.08698	1.61244	1.02673	1.16475	1.0193	1.63873	0.850599
42.254	14.414	16.04	13.247	13.779	12.625	19.109	111.146	14.819	24.809	12.567	11.845	14.009	14.383	15.162	14.934	11.603	11.123	17.794	15.441	28.988	15.369	12.791	12.929	D13Ertd608e		2.93146	1.21084	1.09141	5.81642	1.67413	1.06095	1.0267	1.01527	1.9784	0.84972
1101.46	841.114	877.751	755.625	379.205	670.837	901.32	505.245	746.292	334.34	1138.13	1421.08	669.509	797.487	1969.36	297.591	2674.05	653.078	1585.12	1380.63	826.391	1000.36	900.067	1176.66	H2afj		1.30952	1.16162	1.76906	1.78393	2.23213	1.24861	1.19115	6.61767	2.16421	0.849481
1302.47	3136.35	4856.13	654.574	1716.11	2124.15	1165.98	578.532	1550.38	661.159	4463.53	4969.72	3474.6	2023.62	1441.13	1831.79	1717.84	4893.02	1518.94	3068.91	6109.21	2495.88	2333.65	1666.86	Slc22a5		2.40801	7.41876	1.23777	2.01541	2.34495	1.11341	1.71702	1.27108	2.4408	0.849189
17.503	12.958	14.709	13.121	14.654	14.495	13.346	17.88	13.152	13.648	83.193	15.754	52.018	32.865	14.585	14.568	37.209	13.429	14.097	63.254	14.066	15.351	12.721	13.67	Ccl19		1.35075	1.12103	1.01097	1.33973	1.03771	5.28075	1.58278	1.00117	1.71561	0.848185
362.246	28.645	40.72	167.141	59.753	206.454	737.455	67.014	27.369	80.962	112.079	265.967	32.391	41.721	29.915	77.274	48.142	38.321	54.89	147.811	33.633	28.512	23.505	116.859	Fth-ps2		12.646	4.10464	3.45512	11.0045	2.95816	2.37303	1.28804	2.58312	5.05158	0.847735
164.156	152.564	268.92	272.677	391.448	287.017	431.48	65.114	102.211	293.029	254.519	230.34	77.873	236.713	123.064	148.734	377.696	539.672	156.372	132.391	103.164	280.952	228.449	267.961	Cep78		1.07598	1.01397	1.36385	6.62653	2.8669	1.10497	3.03973	1.20859	2.28757	0.846271
135.943	248.276	97.484	72.874	92.963	245.707	101.825	35.594	27.374	235.506	106.028	52.936	38.601	43.762	50.609	117.735	106.988	106.661	84.978	117.98	109.224	128.932	108.436	53.523	2810047C21Rik1		1.82632	1.33771	2.64306	2.86073	8.60327	2.00295	1.1337	2.32636	2.84176	0.845539
11.131	17.318	13.04	13.143	12.012	14.586	14.117	15.622	16.237	11.742	14.722	79.944	11.661	15.16	12.164	13.558	13.422	12.927	12.644	10.945	13.062	11.601	12.118	12.147	Gm17147		1.55584	1.0079	1.21429	1.10661	1.38281	5.43024	1.30006	1.1146	1.76404	0.845527
119.306	253.379	42.387	317.071	295.439	217.866	219.239	158.763	138.986	372.079	196.886	169.344	184.76	159.054	139.859	367.688	250.108	221.977	251.049	392.827	164.082	261.798	441.819	298.671	Zfp57		2.12377	7.48038	1.35606	1.38092	2.6771	1.16264	1.16162	2.62899	2.49644	0.844794
1721.46	908.931	1691.68	2789	2137.41	1980.43	4097.56	518.295	2315.23	2277.27	2581.91	1745.4	965.794	2747.4	4563.26	957.193	992.754	3351.91	2609.87	2252.98	654.878	2385.94	2661.79	2356.53	Mrpl50		1.89394	1.64866	1.07927	7.90585	1.01667	1.47926	2.8447	4.76734	2.82946	0.844499
87.363	18.263	30.043	41.697	19.19	84.64	283.44	27.335	50.178	24.882	57.991	44.526	64.093	213.303	35.078	49.51	46.176	56.595	24.841	61.176	29.904	63.976	53.564	63.57	Gmds		4.78361	1.38791	4.41063	10.3691	2.01664	1.30241	3.32802	1.41143	3.62622	0.843026
66.826	12.065	12.503	18.309	14.4	12.945	13.959	18.278	18.242	11.304	17.928	15.71	14.476	13.933	12.582	15.351	18.371	13.064	14.148	17.755	12.338	20.774	13.808	16.66	---		5.53883	1.46437	1.1124	1.30941	1.61377	1.14118	1.03897	1.22008	1.80488	0.842585
16.108	19.777	23.251	19.327	17.558	14.666	17.61	88.666	17.373	20.432	14.204	14.493	18.42	20.758	16.802	18.493	18.355	16.703	19.05	11.119	15.227	15.029	16.029	18.75	Gm11489		1.22778	1.20303	1.19719	5.03498	1.17608	1.02035	1.12693	1.10064	1.63587	0.840584
213.401	37.239	30.553	28.085	19.372	20.25	51.365	61.838	51.721	41.443	45.943	35.963	18.26	51.139	18.963	16.316	27.936	29.738	123.99	37.338	36.845	52.302	18.553	59.312	Aqp11		5.73058	1.08788	1.04532	1.20389	1.248	1.27751	2.8006	1.16223	1.9445	0.840551
16.493	20.416	37.132	15.461	28.166	14.92	15.167	14.844	75.42	11.905	59.569	68.535	27.094	38.392	19.292	26.557	19.002	26.438	13.311	42.954	31.664	36.982	45.736	54.431	Trhr2		1.23786	2.40166	1.8878	1.02176	6.33515	1.15051	1.41699	1.37658	2.10354	0.840275
281.544	171.753	24.9	231.55	527.16	454.707	119.608	161.843	162.757	378.421	225.705	38.027	217.167	317.893	87.586	416.84	129.139	326.759	543.719	378.452	213.628	316.193	1119.45	764.03	B4galt6		1.63924	9.2992	1.15934	1.35311	2.32507	5.93539	1.46382	4.75921	3.4918	0.840012
53.054	37.222	104.006	113.236	129.269	131.352	68.313	55.071	113.051	129.813	73.416	163.6	176.276	57.302	47.347	305.074	82.55	97.229	72.56	118.777	183.954	77.112	229.753	153.566	Ell		1.42534	1.08874	1.01611	1.24045	1.14827	2.2284	3.07626	6.44336	2.20837	0.839123
2296.91	2466.11	5468.84	992.194	2125.2	2389.36	3831.89	5126.51	2169.19	2042.57	2479.86	3082.45	1725.7	1665.82	1788.39	765.94	1720.45	4874.2	2411.21	2566.54	3123.85	2728.29	2317.54	2982.53	Tmem139		1.07366	5.51187	1.1243	1.33785	1.06199	1.24299	1.03595	2.3349	1.84044	0.838926
10.104	7.877	11.57	10.214	9.714	11.101	48.039	9.158	10.053	9.387	8.593	8.838	15.183	10.128	8.596	11.119	8.216	9.357	11.259	10.478	7.522	9.131	8.63	10.792	Mir466p		1.28272	1.13276	1.14278	5.24558	1.07095	1.02851	1.49911	1.29351	1.71199	0.838612
666.631	321.334	239.327	85.091	626.15	766.242	497.642	865.205	426.226	237.178	261.953	518.162	460.57	646.084	835.386	105.459	217.768	724.724	1190.65	330.542	385.757	310.233	658.959	554.846	Zfp948		2.07457	2.8126	1.22374	1.73861	1.79707	1.97807	1.40279	7.92143	2.61861	0.838365
18.325	22.218	16.423	17.551	14.217	73.043	16.941	21.781	12.916	17.314	17.814	17.759	15.715	17.728	17.338	14.171	23.827	34.64	20.186	25.038	19.201	19.919	23.762	20.193	4930579K19Rik		1.21244	1.06868	5.13772	1.2857	1.34051	1.0031	1.12809	1.22348	1.67497	0.837964
105.038	94.803	41.334	92.197	246.038	134.279	70.881	355.27	111.743	129.24	363.876	52.224	254.494	344.442	117.573	96.693	184.967	352.169	104.066	203.846	165.366	195.359	208.614	277.699	Slc25a13		1.10796	2.23054	1.83229	5.0122	1.15658	6.9676	1.35344	1.21594	2.60957	0.837045
39.427	22.184	24.188	98.868	359.55	38.121	51.967	29.914	20.78	54.526	27.266	33.443	145.694	22.04	61.661	70.377	54.595	23.893	59.878	72.763	20.899	64.911	170.105	27.584	Chac1		1.77727	4.08748	9.43181	1.73721	2.62397	1.22655	6.61044	1.14135	3.57951	0.836307
633.53	886.367	1827.2	1189.89	882.784	892.69	522.562	895.211	1007.23	1146.57	959.266	721.005	339.524	1926.68	593.278	537.786	1210.85	1213.1	902.212	1292.1	1051.42	833.953	963.306	870.19	Gm15272		1.39909	1.53561	1.01122	1.71312	1.13834	1.33046	5.67464	1.10319	1.86321	0.836033
19.712	24.803	35.302	26.106	94.579	83.469	48.934	52.562	25.681	26.084	83.276	40.419	25.737	23.239	21.337	116.232	39.562	32.791	46.275	23.045	29.382	36.155	21.004	37.297	Adam4		1.25827	1.35226	1.1331	1.07414	1.01569	2.06032	1.10749	5.44744	1.80609	0.835297
442.696	176.894	395.88	314.213	294.13	308.202	446.786	70.774	512.463	214.442	515.823	367.053	561.157	666.477	586.515	581.488	371.721	340.493	342.686	360.664	432.437	274.189	585.082	392.273	Hivep1		2.50261	1.25991	1.04784	6.31286	2.38975	1.40531	1.18768	1.00865	2.13933	0.834319
1335.26	1702.67	1723.42	967.69	1055.57	2285.68	1766.45	1701.02	1387.45	1605.3	2580.87	1040.01	781.074	2237.7	2947.75	392.93	1374.38	3391.79	3601.92	1985.49	907.13	2359.28	1424.55	2055.95	Haus7		1.27516	1.78096	2.16537	1.03847	1.15702	2.48158	2.8649	7.50198	2.53318	0.833595
1789.96	2847.74	766.738	4999.54	1820.06	1713.74	9093.06	8286.8	3621.72	5472.64	2918.84	1951.81	6559.27	2221.21	2204.19	3144.21	1710.13	3478.89	7631.18	1401.43	1436.02	3211.23	3100.23	3590.85	Psmg2		1.59095	6.52053	1.06204	1.09729	1.51106	1.49545	2.95302	1.42647	2.2071	0.83342
751.393	790.941	2377.88	424.508	1018.2	1399.63	808.572	552.674	669.223	786.972	656.286	1277.08	781.67	1083.05	1596.59	258.108	730.122	1550.52	823.658	1449.61	1039.14	947.254	1236.55	1241.93	Trpm6		1.05263	5.6015	1.37461	1.46302	1.17595	1.94592	1.38556	6.18575	2.52312	0.833228
105.199	22.709	19.96	33.412	15.075	87.725	21.827	22.183	23.629	19.91	26.172	26.317	29.757	19.201	24.778	21.677	21.447	17.497	22.721	28.478	23.112	20.279	108.063	34.774	Galnt4		4.63248	1.67395	5.81924	1.01631	1.18679	1.00554	1.54976	1.14305	2.25339	0.833005
1903.92	326.407	434.991	1126.89	551.656	477.487	201.908	328.339	371.189	328.825	463.866	282.498	328.478	262.593	460.373	65.925	189.018	473.01	346.965	325.648	763.835	1127.76	573.109	696.918	Mrps27		5.83298	2.5906	1.15533	1.62618	1.12883	1.64202	1.2509	6.98328	2.77627	0.832071
758.733	648.181	79.189	515.225	1741.07	1208.78	1303.65	556.686	528.58	794.228	775.237	1074.43	1269.45	1544.2	1442.58	850.229	660.662	754.488	1427.36	847.849	809.749	1569.9	1335.12	708	Mthfd2		1.17056	6.50627	1.44035	2.3418	1.50257	1.38594	1.21643	1.6967	2.15758	0.831991
1503.03	664.399	247.182	271.874	661.987	191.432	324.108	267.761	337.814	156.062	94.396	593.108	104.777	870.878	110.51	104.157	156.276	254.283	258.497	381.288	723.657	540.379	302.317	561.254	Brms1l		2.26224	1.09989	3.45808	1.21044	2.16461	6.28319	8.31173	1.06099	3.2314	0.831943
2882.53	1586.95	850.726	2239.11	3971.53	12408.8	9091.17	995.781	5111.89	6574.43	5092.72	4318.9	7818.74	2300.9	13890.9	6487.24	3591.95	4474.22	9585.78	7812.67	3861.19	5806.61	7567.18	5738.63	Dusp6		1.8164	2.632	3.12445	9.12969	1.28611	1.17917	3.39813	2.14126	3.0884	0.831938
1559.73	498.999	1887.22	183.972	736.309	286.103	419.302	670.589	877.61	561.985	935.085	1433.84	285.933	938.266	623.663	166.032	436.699	697.402	1022.14	377.379	1027.63	1358.13	755.202	950.163	Pls3		3.12572	10.2582	2.57358	1.5993	1.56163	1.53338	3.28142	3.75628	3.46119	0.831725
19.801	125.273	16.854	47.552	15.941	20.893	25.023	21.446	26.025	15.439	15.554	16.08	102.704	15.388	23.761	15.753	19.564	30.251	111.296	18.708	16.552	17.86	20.14	18.666	Sycp2		6.3266	2.82141	1.31065	1.16679	1.68567	1.03382	6.67429	1.50835	2.81595	0.831321
11.919	10.095	11.07	10.353	10.86	26.85	70.878	12.533	12.697	9.993	13.892	10.607	11.901	10.725	10.922	12.751	11.259	11.75	19.698	10.818	11.159	10.795	17.789	10.913	Pla2g1b		1.18068	1.06926	2.47238	5.65531	1.27059	1.3097	1.10965	1.16746	1.90438	0.83129
32.191	23.765	41.439	52.482	37.037	49.964	56.931	24.185	34.128	38.181	31.912	26.076	123.121	21.322	37.422	36.652	23.127	29.293	23.877	43.501	32.083	27.621	57.204	37.814	Uaca		1.35456	1.26649	1.34903	2.35398	1.11876	1.22381	5.77436	1.02101	1.93275	0.830853
2104	1683.34	1650.85	466.769	831.901	488.658	1996.75	1687.83	435.221	1267.8	854.724	1644.93	1413.37	2023.39	1330.68	166.752	626.851	983.359	417.631	488.954	479.161	900.169	626.582	1217.98	Oat		1.2499	3.53675	1.70242	1.18303	2.913	1.92451	1.43161	7.98001	2.74015	0.830143
100.545	119.479	70.217	36.049	89.126	94.356	114.328	98.063	28.03	43.784	107.072	128.295	125.878	41.656	31.772	202.886	94.476	161.956	120.656	67.215	104.652	265.643	193.516	119.605	Tmem42		1.18831	1.94782	1.05868	1.16586	1.56204	1.19821	3.02185	6.38569	2.19106	0.828455
22.346	18.791	45.493	319.769	108.175	46.139	29.218	35.725	106.2	35.384	31.374	27.682	39.566	30.023	18.011	35.057	29.334	33.276	35.929	104.824	27.968	64.634	37.394	152.401	Hsd17b11		1.18919	7.02897	2.34455	1.22271	3.00136	1.13337	1.31786	1.94642	2.39805	0.82841
1082.29	728.611	195.64	30.043	989.43	536.068	71.236	393.063	313.052	392.54	303.845	377.781	661.238	665.743	286.873	149.146	481.746	468.569	212.261	561.632	428.606	179.852	486.134	128.315	Gm11247		1.48541	6.512	1.84572	5.51776	1.25391	1.24333	1.00681	1.92344	2.59855	0.826352
32.543	47.645	17.71	31.052	32.479	35.805	71.939	28.065	30.684	31.304	49.904	41.722	43.802	78.725	20.883	133.566	23.777	37.665	58.047	31.079	22.606	19.771	43.462	18.302	Tmem237		1.46406	1.75336	1.1024	2.5633	1.02021	1.19611	1.79729	6.39592	2.16158	0.824488
50.021	52.892	32.383	113.506	45.18	30.969	50.932	312.757	331.638	65.431	48.48	48.841	29.205	30.161	78.27	80.648	54.362	33.525	46.182	43.655	62.801	47.841	44.798	95.971	Cmtm5		1.0574	3.50511	1.45888	6.14068	5.06851	1.00745	1.03273	1.03038	2.53764	0.823322
453.929	520.046	917.345	798.809	1044.5	911.355	1566	262.503	736.509	409.657	377.215	506.773	802.534	507.461	475.587	273.527	372.689	393.097	880.388	455.895	512.968	502.561	544.048	444.65	Nrm		1.14565	1.14839	1.1461	5.96565	1.79787	1.34346	1.58147	1.73872	1.98341	0.822379
32.963	330.485	76.339	346.664	137.18	260.624	24.693	87.371	160.44	153.607	156.076	231.573	53.11	299.207	191.347	276.884	194.341	64.281	56.349	118.944	30.767	92.039	246.254	107.426	Mir1192		10.0259	4.54111	1.89987	3.53829	1.04448	1.48372	5.63372	1.44703	3.70177	0.821731
229.502	92.053	159.201	296.769	383.631	181.163	65.266	88.887	275.213	443.658	193.145	132.833	146.141	280.362	59.5	458.289	282.239	190.41	280.486	359.993	92.234	226.485	291.428	387.434	Ttll1		2.49315	1.86412	2.1176	1.36192	1.61205	1.45404	1.91843	7.70234	2.56546	0.821566
43.669	46.085	36.785	68.149	32.807	26.443	38.395	41.609	36.084	98.265	45.404	37.99	35.707	207.491	89.228	84.351	67.92	133.585	67.154	155.739	90.363	37.646	32.704	83.752	Kif3b		1.05533	1.85263	1.24067	1.08371	2.72323	1.19516	5.81093	1.05782	2.00243	0.820846
1754.85	2003.25	1690.53	820.508	616.02	291.963	1309.75	457.744	637.917	1172.79	159.854	631.695	124.711	686.915	969.702	91.761	759.215	1064.77	592.73	1935.07	989.128	948.347	611.794	1446.06	---		1.14155	2.06035	2.10992	2.86132	1.83847	3.9517	5.50805	10.5677	3.75488	0.820264
3157.4	1965.76	714.634	1446.62	846.474	668.894	435.999	410.369	1278.96	350.497	1052.76	1276.81	263.462	1745.66	703.634	533.899	953.351	3364.32	699.411	1332.89	1915.33	2374.98	710.808	2165.25	Slc35f2		1.6062	2.02428	1.26548	1.06246	3.649	1.21282	6.62587	1.31792	2.3455	0.818859
3145.25	2699.69	1911.16	650.798	774.162	755.381	444.201	2686.79	1737.72	2091.15	392.522	2907.13	436.809	866.756	464.377	232.46	4662.93	2367.53	607.092	2616.46	4943.89	2032.63	592.849	3432.99	Alppl2		1.16504	2.93663	1.02486	6.0486	1.20339	7.40629	1.98429	1.99766	2.97085	0.817005
523.808	561.333	319.158	542.306	471.374	647.4	441.264	335.424	539.082	376.091	624.417	523.09	615.238	739.227	1657.09	296.475	516.603	495.395	457.911	858.082	469.476	422.185	1227.31	763.181	Scyl1		1.07164	1.69918	1.37343	1.31554	1.43338	1.19371	1.20153	5.58932	1.85972	0.8167
263.226	199.25	162.305	171.033	439.913	122.813	477.639	64.287	135.207	259.858	493.016	393.179	436.945	185.896	96.497	174.178	356.54	218.347	333.835	281.005	210.76	208.845	331.387	353.532	Srfbp1		1.32108	1.05378	3.58197	7.42979	1.92193	1.25392	2.35048	1.80501	2.58975	0.816293
9.475	9.748	8.836	10.224	10.044	9.466	10.349	49.742	10.487	8.786	9.819	8.737	10.846	10.027	7.992	10.407	9.762	9.475	9.3	9.435	8.27	8.697	10.042	9.322	Mir7214		1.02881	1.15708	1.06106	4.80645	1.1936	1.12384	1.08168	1.30218	1.59434	0.81584
90.555	57.121	38.836	32.996	37.773	33.699	22.483	126.909	38.111	42.155	39.09	61.202	26.577	22.157	28.066	47.26	82.739	47.543	58.896	105.173	47.079	64.493	45.9	96.231	Sntb2		1.58532	1.17699	1.12089	5.64466	1.10611	1.56567	1.19949	1.68389	1.88538	0.815035
2802.89	1596.18	2009.18	1880.2	1620.88	1660.9	1799.38	1626.61	1198.2	1595.99	2261.53	3093.02	1537.11	1382.59	2098.71	401.473	1492.06	1531.65	1323.71	3008.46	3703.88	2577.79	1583.12	2513.15	Rragd		1.756	1.0686	1.02469	1.10621	1.332	1.36767	1.11176	5.22753	1.74931	0.814952
471.35	663.421	421.573	330.489	167.905	674.352	691.854	566.923	307.348	401.329	1085.49	475.044	268.702	419.89	1244.96	177.847	570.621	1113.8	336.342	309.327	405.047	520.269	515.979	537.427	Zfand2a		1.40749	1.2756	4.01627	1.22037	1.30578	2.28503	1.56266	7.00016	2.50917	0.814409
708.225	244.946	1281.33	650.741	310.591	1289.26	1071.92	598.846	608.181	1200.67	1645.03	826.066	1303.38	556.86	1897.02	191.644	1040.38	1113.78	783.677	1171.45	906.802	703.344	1019.46	978.862	Tbck		2.89135	1.96904	4.151	1.78997	1.97421	1.99141	2.34058	9.89867	3.37578	0.813799
13.515	24.095	680.589	115.014	89.237	119.049	14.402	20.697	17.456	17.482	84.452	14.378	17.565	23.079	30.76	17.35	18.971	60.939	18.331	154.075	173.541	13.646	25.808	19.735	Snord53		1.78283	5.91744	1.33408	1.43709	1.00149	5.8737	1.31392	1.77291	2.55418	0.813502
111.315	44.276	271.887	32.733	115.215	51.407	45.591	520.414	32.535	65.279	792.791	142.921	78.255	69.014	82.461	224.284	58.249	251.531	408.272	85.082	184.626	85.559	94.606	216.194	Lipo1		2.51412	8.3062	2.24123	11.4148	2.00642	5.54706	1.1339	2.71988	4.48546	0.813315
335.312	58.776	88.373	72.116	80.456	74.103	214.973	127.632	169.709	123.355	126.006	124.505	79.138	92.773	307.355	136.79	253.079	138.32	192.832	193.682	67.965	170.425	150.642	149.374	Tigd2		5.70491	1.22543	1.08573	1.68432	1.37578	1.01206	1.17229	2.24691	1.93843	0.812021
399.423	1114.16	708.89	357.14	126.068	512.664	1139.83	1271.37	702.607	345.551	971.097	342.18	650.192	796.438	21.685	193.788	1490.45	729.384	1418.67	250.026	887.345	646.613	575.223	546.923	Fkbp6		2.78942	1.98491	4.06657	1.11541	2.03329	2.83797	1.22493	8.9365	3.12362	0.811664
58.643	122.636	57.238	52.904	126.44	115.088	37.3	27.568	74.169	426.037	123.956	138.014	30.562	34.345	50.879	24.86	189.211	50.85	54.119	73.67	34.264	99.772	98.865	188.426	Slc35b4		2.09123	1.08192	1.09864	1.35302	5.74414	1.11341	1.12378	2.04662	1.95659	0.811373
29.019	37.066	28.554	39.102	155.597	27.121	29.325	36.356	28.298	47.21	26.277	28.266	34.359	63.119	55.2	46.214	46.809	82.392	36.651	58.522	33.697	54.88	55.841	35.876	Gm15971		1.2773	1.36941	5.73714	1.23976	1.66832	1.07569	1.83704	1.19444	1.92489	0.810999
320.312	494.013	114.63	990.196	1184.29	1997.44	498.485	328.49	587.303	1253.61	372.566	293.644	2044.64	319.984	263.154	1029.59	362.781	608.973	1037.8	2036.89	218.633	971.132	2823.21	645.001	Lamb1		1.54229	8.63819	1.68663	1.5175	2.13451	1.26877	6.38981	3.91252	3.38628	0.810377
61.149	65.363	46.242	66.039	46.109	38.267	69.478	59.503	45.564	63.399	54.709	49.412	30.189	151.52	69.713	71.377	88.55	61.287	59.576	28.764	35.756	50.3	43.897	73.342	Gm9435		1.06891	1.42812	1.20493	1.16764	1.39143	1.1072	5.01905	1.02387	1.67639	0.81029
10.573	120.766	24.098	12.229	247.114	73.891	184.822	1479.45	58.997	13.628	15.977	256.813	167.634	721.62	75.651	55.935	512.53	308.801	946.798	40.589	67.021	154.653	12.505	567.42	Magea3		11.4221	1.97056	3.3443	8.00476	4.3291	16.0739	4.30474	1.35248	6.35025	0.808406
869.578	534.523	1255.87	812.419	417.652	444.279	955.328	1028.3	876.708	915.8	788.587	801.583	221.313	1248.26	1128.54	403.535	1688.08	676.676	1149.03	362.071	1101.17	712.392	633.303	1009.01	Nusap1		1.62683	1.54584	1.06375	1.07639	1.04459	1.01648	5.64024	2.79663	1.97634	0.807693
33183.8	90466.1	15606.9	13507.1	66339.5	67357.5	15293.9	30897	62740.5	9886.95	30615.4	12705.4	28547.2	28606.8	36026	40702.8	71063.9	16382.4	20399.7	74066.8	15430.5	39381.2	28462.8	2307.96	Gm10719		2.72622	1.15546	1.01534	2.02022	6.34579	2.40964	1.00209	1.12982	2.22557	0.807536
895.33	995.378	1219.07	1640.89	1167.48	1148.84	1661.02	1908.58	2786.35	2942.06	2164.44	1052.7	498.42	2559.58	1584.13	1751.26	2777.77	1140.65	2679.93	1443.19	2270.59	1578.6	1882.23	1789.96	Mis18bp1		1.11174	1.34602	1.01623	1.14904	1.05588	2.05609	5.13538	1.1055	1.74699	0.807251
132.236	91.278	287.086	42.06	65.473	127.385	311.066	43.282	178.327	178.775	172.252	90.271	175.859	63.856	67.244	103.249	82.219	209.482	78.077	197.673	83.466	74.641	255.344	157.527	Snora74a		1.44872	6.82563	1.94561	7.18696	1.00251	1.90817	2.75399	1.53544	3.07588	0.80602
417.443	1051.86	2864.6	433.544	1308.63	1765.03	2096.94	1784.56	711.858	556.382	1185.47	845.419	2811.18	1968.73	1940.63	815.01	828.684	915.567	737.264	448.141	788.958	416.305	589.543	1592.79	Cited2		2.51977	6.60741	1.34877	1.17505	1.27944	1.40222	1.42791	2.38111	2.26771	0.805887
244.578	193.898	119.546	119.971	131.316	163.855	118.777	91.364	111.131	171.075	636.817	107.407	162.484	117.014	161.876	55.89	173.927	206.5	115.459	170.498	239.986	254.003	375.185	204.757	Stil		1.26137	1.00356	1.24779	1.30004	1.5394	5.92901	1.38859	2.89633	2.07076	0.803536
18.29	138.811	13.767	22.75	21.549	13.919	55.412	19.575	17.874	16.773	19.161	67.805	16.497	34.505	19.118	16.735	20.389	47.448	17.001	23.887	38.267	16.752	78.894	29.122	Obox4-ps8		7.58945	1.6525	1.54817	2.83075	1.06564	3.5387	2.09159	1.1424	2.6824	0.803483
15.398	15.579	24.542	18.317	14.009	15.61	17.82	16.912	72.196	15.674	15.155	14.159	17.88	15.874	16.209	16.819	15.932	16.289	18.142	13.266	14.972	16.813	16.262	15.754	Gsdmc3		1.01175	1.33985	1.11428	1.05369	4.6061	1.07034	1.12637	1.03763	1.545	0.803275
19333.2	44375	5770.26	5911.38	34120.7	36301.7	8833.5	20257.4	36553.2	5909.58	16468.6	7150.61	15277.7	15405.4	22868.1	25928.7	41108.8	9074.42	10490.5	40105.7	7320.37	22425.5	15886.7	1459.26	Gm10717		2.29528	1.02446	1.06392	2.29324	6.18541	2.3031	1.00836	1.13383	2.16345	0.80308
1517.33	2376	363.321	2625.49	1936.25	1759.41	691.328	3246.59	2715.61	2396.88	1460.78	1199.66	3791.05	1301.07	2578.94	1314.78	584.397	1939.46	2866.23	2836.35	1619.15	3159.54	1310.42	2566.54	Atp1b3		1.56591	7.22636	1.10051	4.69617	1.13298	1.21766	2.9138	1.9615	2.72686	0.802914
835.628	821.365	1034.54	938.711	874.627	558.411	1199.96	255.059	779.751	562.213	1081.49	1173.34	1373.53	253.182	912.955	1322.04	201.122	785.792	994.029	716.399	580.115	935.983	839.008	1118.87	Cdk13		1.01736	1.10208	1.56628	4.70464	1.38693	1.08493	5.42506	1.44809	2.21692	0.802347
297.366	659.661	41.032	72.432	152.264	221.793	117.03	231.525	30.905	32.118	152.413	81.884	28.257	214.608	37.911	115.11	96.601	374.971	1336.95	752.814	365.142	411.278	459.775	157.69	2010005H15Rik		2.21835	1.76526	1.45663	1.97834	1.03925	1.86133	7.59486	3.03632	2.61879	0.799086
264.514	2449.63	1594.94	1449.48	432.562	287.989	255.597	34.809	1125.42	713.77	247.537	1902.43	1826.96	1957.26	3347.6	722.948	481.009	1147.91	204.215	449.855	328.623	905.058	467.982	535.76	Gm18953		9.26088	1.10036	1.50201	7.34284	1.57673	7.68545	1.07132	4.63048	4.27126	0.798082
3177.57	2042.77	356.685	2933.97	1614.45	501.238	1111.09	876.797	798.695	167.492	1019.9	596.291	1210.32	2013.63	1204.16	2092.7	2013.72	1517.19	1508.7	959.731	1162.71	1756.06	1102.93	1703.35	Rabl3		1.55552	8.22567	3.22093	1.26721	4.76856	1.7104	1.66372	1.73789	3.01874	0.797909
389.024	422.102	922.274	141.65	469.153	419.561	526.301	237.987	793.358	694.922	524.124	395.121	496.159	925.066	411.783	115.212	248.974	304.468	650.079	418.955	173.606	861.199	380.082	729.477	Cpt2		1.08503	6.51094	1.1182	2.21147	1.14165	1.32649	1.86445	3.57413	2.35405	0.797835
47.26	17.476	19.096	167.384	14.292	16.083	14.643	17.535	121.63	21.87	17.588	43.674	659.111	296.245	184.636	86.409	18.804	132.468	25.269	38.08	82.894	24.637	21.492	58.457	Sohlh2		2.70428	8.7654	1.12531	1.1975	5.5615	2.48317	2.22488	2.13677	3.27485	0.796782
267.434	254.08	81.296	121.585	141.931	219.026	452.566	258.559	317.984	252.69	282.978	258.506	507.588	91.471	113.054	85.937	257.937	307.176	305.188	237.898	219.192	383.867	428.187	205.845	Slc25a40		1.05256	1.49558	1.54319	1.75034	1.2584	1.09467	5.54917	1.31555	1.88243	0.796771
13.171	12.142	14.575	13.093	38.978	18.305	13.57	12.929	12.026	11.864	13.927	15.609	74.792	13.499	32.63	11.491	24.251	14.043	14.505	18.776	13.31	30.935	18.068	12.936	Ehhadh		1.08475	1.11319	2.12936	1.04958	1.01365	1.12077	5.54056	2.83961	1.98643	0.79663
42.875	31.215	29.404	35.395	57.74	44.051	55.687	66.558	98.987	59.326	89.699	51.971	27.986	179.812	95.401	24.539	43.822	69.7	37.138	47.127	54.443	35.986	27.069	37.813	Fhl2		1.37354	1.20375	1.31075	1.19522	1.66853	1.72594	6.42507	3.88773	2.34882	0.796589
780.039	929.42	129.272	809.282	794.152	342.181	163.227	460.603	425.075	506.071	524.643	621.895	745.925	643.154	617.935	413.019	348.058	613.474	584.245	1175.87	1488.64	772.885	692.586	807.449	Cmtm6		1.1915	6.2603	2.32085	2.82186	1.19055	1.18537	1.15979	1.49614	2.2033	0.795982
787.236	882.174	1065.87	296.283	577.777	309.229	199.901	688.452	523.86	5119.62	468.658	2001.14	452.515	800.099	453.757	230.024	546.432	1077.44	111.489	670.242	4700.21	394.71	354.452	1344.18	---		1.1206	3.59748	1.86844	3.44396	9.77287	4.26995	1.76812	1.97265	3.47676	0.795944
26.355	41.264	22.057	24.029	17.622	109.75	21.014	23.446	75.841	18.651	22.471	19.336	63.58	35.24	35.234	22.262	21.68	47.387	35.685	31.858	17.242	63.148	28.092	31.221	Dnajc12		1.5657	1.0894	6.22801	1.11573	4.06632	1.16213	1.8042	1.5827	2.32677	0.795892
505.131	713.636	159.93	494.546	534.193	436.618	228.222	178.646	258.443	312.034	205.898	322.585	344.031	87.237	707.552	100.42	152.478	690.104	261.045	535.349	257.985	316.249	788.777	500.822	Arl15		1.41277	3.09227	1.22348	1.27751	1.20736	1.56672	3.94364	7.04593	2.59621	0.795719
147.62	1172.91	87.208	293.894	896.594	738.922	708.636	458.951	219.696	114.312	107.518	74.872	999.019	154.55	62.341	121.764	1387.7	109.759	516.023	327.264	102.709	647.787	320.45	183.516	Fam25c		7.94549	3.37003	1.21338	1.54403	1.9219	1.43602	6.46405	1.95319	3.23101	0.794979
16.43	16.135	16.709	24.062	16.511	30.69	63.494	16.527	59.254	15.082	16.885	15.533	16.366	115.605	20.242	24.588	22.378	24.515	21.452	30.35	19.606	32.971	19.369	29.615	Sgtb		1.01828	1.44006	1.85876	3.84183	3.92879	1.08704	7.06373	1.2147	2.68165	0.794611
1065.72	295.186	454.693	314.946	525.058	204.543	224.823	279.778	826.565	649.074	669.593	83.361	389.119	305.968	837.712	177.314	717.724	343.687	423.627	531.302	690.865	459.626	536.008	723.918	D10Jhu81e		3.61033	1.44372	2.56698	1.24444	1.27345	8.03245	1.27176	4.72445	3.02095	0.794527
18.598	18.281	19.307	17.397	14.755	15.42	15.636	49.139	14.458	15.911	15.468	14.13	19.365	15.245	90.863	18.062	17.842	14.153	14.357	23.059	14.524	17.722	13.859	14.894	1700016D06Rik		1.01734	1.10979	1.04507	3.14268	1.1005	1.09469	1.27025	5.03062	1.85137	0.794494
62.078	44.461	34.86	43.798	34.077	219.585	240.736	240.893	144.768	48.169	115.527	169.174	116.255	35.18	154.968	152.083	41.895	136.039	95.143	92.057	68.08	81.248	80.663	76.571	Tmem54		1.39623	1.2564	6.44379	1.00065	3.00542	1.46437	3.30458	1.01897	2.3613	0.7936
222.145	205.051	35.485	166.631	283.42	229.424	115.216	127.992	177.135	225.419	236.193	302.117	86.417	87.18	122.045	118.791	170.616	127.263	211.924	252.903	231.74	197.598	274.903	250.489	Specc1l		1.08336	4.69582	1.23535	1.11089	1.27258	1.27911	1.00883	1.02739	1.58917	0.792746
2682.76	2129.9	667.962	3517	3620.92	3899.73	3724.5	4835.67	2473.21	2025.15	3534.82	1852.9	5527.8	5227.77	3239.89	4246.33	3824.72	2600.69	8310.16	1819.05	3627.83	3759.43	6225.87	1642.14	Eif4ebp1		1.25957	5.26527	1.077	1.29834	1.22125	1.90772	1.05739	1.31064	1.79965	0.791757
740.545	552.67	812.57	118.147	210.705	166.392	563.72	311.395	338.687	364.476	576.646	685.761	136.186	556.041	706.802	245.306	1395.31	626.135	783.669	621.631	796.51	189.955	310.305	526.511	Cmbl		1.33994	6.87762	1.26632	1.81031	1.07614	1.18922	4.08295	2.88131	2.56548	0.791591
511.834	807.034	28.081	41.019	535.849	496.661	142.043	705.225	131.454	928.028	315.024	437.26	424.072	246.698	191.644	472.688	664.209	244.024	527.584	516.469	583.427	395.145	652.069	774.718	Avl9		1.57675	1.46074	1.0789	4.96487	7.05972	1.38802	1.71899	2.46649	2.71431	0.791379
93.663	18.413	30.487	42.827	23.002	19.642	35.81	21.558	15.144	18.913	43.334	38.54	18.596	20.946	20.312	19.687	31.178	32.236	20.641	30.877	77.378	45.453	22.919	55.747	Tmem45b		5.08679	1.40476	1.17106	1.6611	1.24888	1.12439	1.12637	1.03175	1.73189	0.791129
56.315	41.068	39.525	229.356	149.563	77.064	202.28	38.17	25.099	41.829	33.567	30.545	32.709	29.498	53.15	40.182	150.787	98.232	108.13	45.13	27.246	82.165	168.951	49.009	Gm13868		1.37126	5.80281	1.94076	5.29945	1.66656	1.09894	1.10885	1.32273	2.45142	0.790582
1188.38	713.708	549.173	1218.88	565.351	806.72	509.775	708.215	933.189	1066.49	1113.22	801.397	629.58	587.919	1009.15	171.558	584.489	457.917	807.762	1060.28	1279.34	1262.13	976.496	1347.32	Supv3l1		1.66508	2.21948	1.42694	1.38927	1.14285	1.38911	1.07086	5.88229	2.02323	0.790389
52.419	62.18	21.172	63.98	60.038	57.87	34.272	50.985	40.082	40.016	48.179	30.475	91.242	114.726	142.658	25.218	49.411	61.115	62.103	86.348	54.438	55.243	169.489	177.731	Lrrc28		1.18621	3.02192	1.03746	1.48766	1.00165	1.58094	1.25738	5.65699	2.02878	0.790111
173.004	75.441	81.361	86.671	144.2	221.607	160.85	195.944	111.45	192.682	149.736	238.48	261.275	96.753	503.725	74.079	124.73	250.174	221.242	172.56	174.471	192.242	201.03	157.983	Ube2j1		2.29324	1.06526	1.5368	1.21818	1.72886	1.59267	2.70043	6.79984	2.36691	0.790038
2488.05	1209.5	1059.66	558.136	569.235	1143.92	1818.71	1222.36	869.081	785.833	1540.97	1231.03	539.416	3318.67	1062.41	1032.05	904.929	947.338	1896.46	2216.78	2099.19	1323.5	1126.46	1341.25	Pgrmc1		2.05708	1.89857	2.00957	1.48787	1.10594	1.25177	6.15234	1.02943	2.12407	0.789714
21.546	22.395	21.178	19.197	17.071	19.62	19.263	22.009	18.821	22.443	21.277	22.505	16.278	73.865	17.573	18.977	20.109	20.611	18.198	18.066	18.041	23.438	16.325	20.124	Gm11737		1.0394	1.10319	1.14932	1.14255	1.19244	1.05771	4.53772	1.0799	1.53778	0.788944
1067.98	580.437	215.626	24.614	591.086	289.482	123.655	660.85	281.87	645.628	482.132	465.254	490.506	279.154	666.822	221.566	342.92	2150.55	733.955	1253.55	763.181	213.898	210.573	182.073	Gm13701		1.83996	8.7603	2.04187	5.3443	2.29052	1.03628	1.75712	3.00959	3.25999	0.788941
23.124	70.271	16.996	17.259	30.851	84.778	19.731	24.937	21.851	176.844	28.981	19.747	147.972	24.914	22.559	45.935	28.211	56.375	26.807	51.086	16.48	101.993	63.87	87.136	St3gal3		3.03888	1.01547	2.74798	1.26385	8.09318	1.46762	5.93931	2.03622	3.20031	0.788316
64.101	91.473	34.091	131.479	106.895	38.608	115.824	58.248	38.023	70.577	111.852	61.549	71.161	565.029	112.284	118.057	75.193	126.531	92.85	87.568	97.014	56.061	81.419	59.553	Wdr41		1.42701	3.85671	2.76873	1.98846	1.85617	1.81728	7.94015	1.05141	2.83824	0.787665
17.194	102.258	17.731	20.962	16.341	14.473	34.733	15.011	14.338	16.345	17.977	32.935	12.575	16.965	22.499	14.117	14.572	51.291	21.053	29.808	67.279	14.969	11.929	16.418	Gm1140		5.94731	1.18222	1.12907	2.31384	1.13998	1.83206	1.34911	1.59375	2.06092	0.787406
17.194	102.258	17.731	20.962	16.341	14.473	34.733	15.011	14.338	16.345	17.977	32.935	12.575	16.965	22.499	14.117	14.572	51.291	21.053	29.808	67.279	14.969	11.929	16.418	Gm1140		5.94731	1.18222	1.12907	2.31384	1.13998	1.83206	1.34911	1.59375	2.06092	0.787406
220.465	175.968	116.121	410.115	231.399	233.076	132.362	116.476	79.96	126.397	82.002	90.513	58.939	319.825	85.413	69.163	95.438	105.499	123.916	88.084	147.817	433.968	342.894	128.947	Gm12260		1.25287	3.53179	1.00725	1.13639	1.58075	1.10379	5.42637	1.23495	2.03427	0.786761
10.631	12.068	53.672	11.034	13.239	14.927	11.197	11.905	9.902	14.484	10.967	11.236	15.045	9.586	11.402	10.722	9.914	10.463	15.381	12.922	15.272	10.529	12.729	11.533	Art4		1.13517	4.86424	1.1275	1.06323	1.46273	1.02453	1.56948	1.06342	1.66379	0.786583
56.453	187.251	186.779	33.422	199.567	196.629	68.974	164.723	264.056	202.009	533.834	57.477	31.778	26.836	95.307	578.112	60.117	181.998	87.712	180.685	142.718	158.698	198.461	144.756	Zfp954		3.31694	5.5885	1.01494	2.38819	1.30715	9.28778	1.18416	6.06579	3.76918	0.786273
86.669	80.301	167.715	45.819	76.996	195.507	226.89	1989.76	102.291	71.268	289.606	351.04	689.256	90.507	1822.51	501.823	140.734	429.732	197.004	839.944	71.645	119.771	56.411	982.976	Ctsll3		1.0793	3.66038	2.53918	8.76972	1.4353	1.21213	7.6155	3.63178	3.74291	0.785831
11.364	14.174	12.133	15.054	13.04	13.098	72.918	15.665	14.575	13.218	12.517	10.878	15.974	13.667	10.653	11.671	11.254	10.075	10.709	10.682	10.83	13.268	11.776	18.756	Spry3		1.24727	1.24075	1.00445	4.65484	1.10266	1.15067	1.1688	1.09556	1.58312	0.785599
422.392	351.499	193.081	209.892	286.811	513.233	471.962	81.737	156.223	218.57	322.077	393.864	122.849	353.052	155.64	139.266	420.71	178.724	289.103	443.942	404.24	375.42	504.906	477.444	Strip1		1.20169	1.08707	1.78945	5.77415	1.39909	1.22289	2.87387	1.11757	2.05822	0.78427
11.752	11.801	13.441	13.75	13.121	13.317	96.682	20.117	12.64	15.068	11.763	12.572	38.607	12.673	11.837	13.619	12.326	12.414	12.253	13.23	14.11	10.002	11.404	9.813	Rnase12		1.00417	1.02299	1.01494	4.80598	1.19209	1.06877	3.0464	1.15054	1.78824	0.784257
672.173	115.464	63.019	90.775	43.855	127.226	71.996	144.216	740.486	79.258	28.629	30.863	330.299	2789.29	642.244	51.426	21.582	504.48	42.822	447.225	26.418	155.365	90.16	158.559	3830403N18Rik		5.82149	1.44044	2.90106	2.00311	9.34273	1.07803	8.44473	12.4887	5.44004	0.784124
231.57	133.339	171.975	139.708	478.023	440.972	112.849	65.749	61.095	58.841	53.592	50.243	700.614	132.747	58.526	41.748	530.036	271.487	42.343	103.481	1081.16	55.628	191.479	425.688	Hist1h2bg		1.7367	1.23096	1.08402	1.71636	1.03831	1.06666	5.27781	1.40189	1.81909	0.783409
57.267	109.49	43.517	67.234	108.906	15.267	33.263	88.458	34.813	113.94	161.255	124.213	77.881	53.803	16.358	14.873	36.403	114.206	77.28	70.243	201.707	103.339	252.321	136.54	Gm13655		1.91192	1.54501	7.13343	2.65935	3.27292	1.29821	1.44752	1.09985	2.54602	0.783358
1010.77	987.094	1654.07	295.107	590.271	542.615	1007.17	594.238	639.077	556.353	1184.86	1711.01	869.431	1557.79	1378.47	829.017	1299.03	1026.17	2016.62	970.015	1082.17	1466.82	668.265	925.18	Bnip3		1.02399	5.60497	1.08783	1.69489	1.14869	1.44406	1.79173	1.66277	1.93237	0.783068
80.862	89.936	256.194	216.04	129.617	221.85	210.406	33.167	331.662	296.41	245.882	55.016	138.77	137.005	543.382	155.589	123.894	188.123	189.527	98.303	143.464	133.741	242.371	226.525	Rel		1.11222	1.18586	1.71158	6.34384	1.11893	4.46928	1.01288	3.49242	2.55588	0.7826
7750.75	5729.65	1885.77	7796.66	1659.21	779.996	1039.99	1085.82	646.873	497.156	596.652	2985.73	612.941	5862.17	3276.39	612.072	3208.67	5127.57	1708.43	4665.77	2655.28	1685.88	3792.94	7908.89	Hist1h2aa		1.35275	4.13446	2.1272	1.04407	1.30115	5.00415	9.56401	5.35294	3.73509	0.782465
485.877	626.524	344.938	474.974	392.878	345.941	242.733	229.184	567.889	419.748	438.167	460.085	209.148	573.862	263.842	1423.11	483.916	364.55	457.016	530.933	472.903	387.689	457.548	281.51	Gm13153		1.28947	1.37698	1.13568	1.05912	1.35293	1.05002	2.74381	5.39379	1.92523	0.782161
39.444	49.172	77.994	71.919	29.468	44.398	39.368	42.478	79.924	48.969	45.395	45.417	25.49	38.943	154.176	29.789	66.454	49.894	44.263	74.277	30.276	49.227	73.128	82.142	Kremen1		1.24663	1.08447	1.50665	1.079	1.63213	1.00048	1.52778	5.1756	1.78159	0.781149
107.019	28.035	39.812	381.525	33.11	21.24	100.603	334.561	186.49	28.576	50.186	119.703	25.316	26.254	45.406	26.049	90.589	38.128	53.281	51.144	26.645	128.473	52.57	261.718	Dmc1		3.81734	9.58317	1.55885	3.32556	6.52611	2.38519	1.03705	1.7431	3.74704	0.781133
34.412	204.699	58.653	113.05	57.96	49.36	173.746	1277.79	232.78	152.109	47.365	56.198	136.851	18.894	148.231	70.419	202.881	445.844	195.172	44.022	41.277	62.426	56.24	1005.75	Ube2dnl1		5.94848	1.92744	1.17423	7.35433	1.53035	1.18649	7.24309	2.10499	3.55867	0.779711
24.926	21.629	26.267	17.725	26.416	23.504	49.485	36.351	25.459	26.26	30.217	18.861	34.029	26.581	77.313	14.96	31.087	20.652	41.842	25.287	21.37	29.13	35.503	29.652	Ropn1l		1.15243	1.48192	1.12389	1.36131	1.03146	1.60209	1.2802	5.16798	1.77516	0.779655
159.066	39.776	54.642	53.389	86.654	75.422	128.134	139.777	52.97	46.409	99.907	61.416	28.18	161.533	48.404	95.921	43.402	39.344	77.05	89.42	58.424	74.16	138.629	71.086	Gm2444		3.99904	1.02347	1.14892	1.09087	1.14137	1.62673	5.73219	1.98168	2.21803	0.779527
64.294	108.582	73.874	49.917	47.68	63.108	65.365	29.305	19.257	120.385	65.121	37.144	26.481	25.132	46.324	71.811	81.04	99.557	45.525	85.166	99.227	68.241	59.791	34.475	Gm3912		1.68884	1.47994	1.32357	2.23051	6.25149	1.7532	1.05368	1.55019	2.16643	0.778087
154.297	237.164	77.243	123.925	37.448	39.059	243.785	163.309	102.629	93.106	217.833	105.263	22.764	143.339	84.458	219.42	169.623	35.649	150.368	118.361	131.035	150.445	120.085	156.967	Hspb2		1.53706	1.60435	1.04302	1.49278	1.10228	2.06942	6.29674	2.59798	2.21795	0.777086
893.971	693.196	125.085	697.063	308.667	362.09	598.892	682.373	248.064	240.517	960.69	468.503	330.402	603.332	518.065	355.419	697.607	422.686	537.566	511.353	501.073	598.667	319.774	472.904	Pex3		1.28964	5.57271	1.17308	1.13939	1.03138	2.05055	1.82605	1.45762	1.94255	0.776633
44.125	294.069	52.261	128.248	66.644	72.913	113.734	181.493	106.071	47.858	69.499	92.903	69.713	55.308	32.645	68.666	48.631	163.645	83.406	64.807	76.404	43.235	50.79	68.297	Atg10		6.66445	2.45399	1.09407	1.59577	2.21637	1.33675	1.26045	2.10342	2.34066	0.775486
94.449	71.067	10.799	9.592	13.077	10.071	12.597	13.035	11.16	13.712	10.163	11.818	8.199	14.661	11.937	60.613	62.592	121.817	53.984	53.622	47.772	113.58	68.843	59.455	Scarna10		1.32901	1.12583	1.29848	1.03477	1.22867	1.16285	1.78814	5.07774	1.75569	0.775421
14.874	27.132	18.668	18.155	19.23	12.397	62.918	12.694	15.102	29.527	16.952	29.532	124.559	19.119	17.772	15.282	12.936	77.665	16.895	26.382	15.436	14.876	13.849	14.383	B430203G13Rik		1.82412	1.02826	1.55118	4.95651	1.95517	1.7421	6.51493	1.16294	2.5919	0.775328
135.617	141.9	15.817	22.755	216.015	475.27	512.013	49.766	860.966	116.389	209.703	72.377	36.154	333.611	137.276	462.476	92.452	120.521	319.257	133.123	23.8	100.762	228.496	247.674	Gm5286		1.04633	1.43864	2.20017	10.2884	7.39731	2.89737	9.2275	3.36895	4.73309	0.775266
537.051	517.814	105.317	530.419	391.571	593.208	644.237	473.694	343.964	500.553	258.24	292.566	272.475	265.703	329.686	439.258	428.566	390.327	637.829	444.5	409.151	678.649	594.178	624.222	Umps		1.03715	5.0364	1.51494	1.36003	1.45525	1.13292	1.02549	1.33235	1.73682	0.774967
11.173	12.269	13.524	15.277	55.122	11.832	13.022	51.848	11.989	11.505	12.436	11.441	15.25	11.506	12.413	13.398	13.299	11.464	14.246	12.155	11.645	11.463	12.236	11.36	Crisp1		1.09809	1.12962	4.65872	3.98157	1.04207	1.08697	1.3254	1.07935	1.92522	0.774805
20.213	31.456	137.134	19.775	29.123	32.134	55.647	26.915	32.717	18.446	63.617	19.593	137.354	20.989	21.209	17.135	31.86	57.002	54.72	44.411	21.085	39.746	22.39	48.734	Jrkl		1.55623	6.93472	1.10339	2.06751	1.77366	3.24692	6.54409	1.23776	3.05804	0.774207
35.643	47.268	27.566	37.546	23.607	38.962	32.093	21.738	46.546	125.552	26.345	31.555	83.674	127.963	50.182	309.643	28.56	33.198	55.176	52.063	47.369	67.922	45.61	42.915	Mlh3		1.32615	1.36204	1.65044	1.47635	2.69737	1.19776	1.5293	6.1704	2.17623	0.771898
232.649	77.226	84.222	56.521	105.371	120.19	73.324	63.358	120.907	98.313	186.668	228.568	225.331	162.57	65.784	367.193	48.913	203.654	108.022	148.738	91.992	197.784	52.331	110.518	Caap1		3.01257	1.4901	1.14064	1.1573	1.22982	1.22446	1.38606	5.5818	2.02784	0.771397
184.29	214.065	301.941	262.677	301.458	357.109	622.82	106.26	176.706	351.407	104.793	117.959	200.979	323.455	473.642	174.25	200.22	285.368	426.184	258.146	221.864	154.125	482.267	298.888	Setd6		1.16157	1.14948	1.18461	5.86128	1.98865	1.12564	1.6094	2.71818	2.09985	0.77113
261.246	505.526	252.221	246.421	256.476	435.034	550.552	423.055	299.886	306.099	378.928	283.859	240.714	364.101	693.652	126.79	420.896	196.864	422.053	229.245	336.342	362.037	426.341	469.02	0610011F06Rik		1.93506	1.02354	1.6962	1.30137	1.02072	1.33492	1.51259	5.47087	1.91191	0.769769
92.12	84.291	120.727	119.506	124.463	75.681	27.868	37.632	65.489	61.535	61.874	62.179	33.566	44.668	133.847	28.07	92.476	112.307	46.429	96.926	102.786	67.829	74.277	99.783	Vipas39		1.09288	1.01022	1.64457	1.35037	1.06426	1.00493	1.33075	4.76833	1.65829	0.769362
15.576	25.38	18.271	15.76	15.939	21.582	26.657	15.506	23.394	127.829	38.096	24.968	15.474	14.5	15.733	12.531	16.231	52.413	13.583	21.37	15.898	11.524	16.467	14.325	Gm16503		1.62943	1.15933	1.35404	1.71914	5.46418	1.52579	1.06717	1.25553	1.89683	0.769285
72.746	80.842	27.395	137.732	99.057	107.838	69.305	60.094	122.016	96.629	48.766	26.718	56.27	51.672	53.631	78.201	105.848	66.906	33.192	65.506	30.058	85.969	53.835	121.909	Mfge8		1.11129	5.02763	1.08865	1.15328	1.26273	1.82521	1.08898	1.45813	1.75199	0.769102
252.439	90.215	337.217	179.209	141.382	949.156	325.398	277.694	269.53	363.005	516.583	268.857	974.983	142.551	652.014	1152.13	86.712	323.779	148.354	231.85	90.001	180.331	334.381	209.464	Wdr72		2.79819	1.8817	6.71341	1.17179	1.34681	1.9214	6.83954	1.76704	3.05498	0.76824
615.14	108.216	242.894	250.608	636.384	423.755	349.243	133.242	396.061	312.437	414.976	389.396	461.984	369.185	257.866	483.129	395.604	252.564	293.189	776.946	419.405	416.002	937.809	788.272	Gm21992		5.68437	1.03176	1.50177	2.62112	1.26765	1.06569	1.25136	1.87357	2.03716	0.767692
9.626	10.572	46.074	9.524	9.92	10.927	26.314	12.088	9.56	10.584	10.903	10.092	12.943	10.196	11.751	11.189	11.042	10.817	15.696	14.01	10.635	10.966	13.744	26.647	Ccr4		1.09828	4.83767	1.10151	2.17687	1.10711	1.08036	1.26942	1.05023	1.71518	0.76761
12.876	13.164	12.635	59.233	24.144	13.098	12.899	12.33	18.075	17.583	10.801	12.988	13.775	15.402	11.64	13.848	14.063	13.336	13.316	20.344	38.744	22.956	34.155	11.126	Mir3068		1.02237	4.68801	1.84333	1.04615	1.02798	1.20248	1.11811	1.18969	1.64227	0.767016
39.654	104.69	45.964	82.633	42.847	59.193	313.671	45.768	132.998	33.062	65.06	40.497	127.22	129.746	50.971	66.893	54.039	59.052	60.676	73.292	58.332	73.9	81.514	129.575	Pard6g		2.64009	1.79778	1.3815	6.8535	4.02268	1.60654	1.01986	1.31237	2.57929	0.766839
180.936	93.079	888.944	137.384	113.998	128.565	57.365	125.599	97.563	86.748	62.722	160.303	103.91	59.955	109.507	86.419	147.629	87.603	100.943	150.372	157.195	169.768	203.781	173.123	Hgsnat		1.9439	6.47051	1.12778	2.18947	1.12467	2.55577	1.73313	1.26716	2.30155	0.765723
48.093	45.865	66.098	95.373	60.272	114.391	71.34	96.425	208.759	247.079	155.717	83.677	139.287	75.23	207.299	35.223	178.341	113.58	153.226	95.045	93.879	80.943	84.389	133.289	Mettl8		1.04858	1.4429	1.89791	1.35163	1.18356	1.86093	1.85148	5.88533	2.06529	0.763738
27.392	19.262	29.098	24.681	26.53	26.555	19.279	87.575	20.641	24.246	24.355	27.794	24.517	21.582	23.105	22.554	28.33	26.932	19.633	37.234	26.103	32.367	32.456	30.074	Pafah2		1.42207	1.17896	1.00094	4.54251	1.17465	1.1412	1.13599	1.02443	1.5776	0.763669
700.706	122.875	281.247	293.604	750.389	490.926	385.885	153.806	457.015	346.766	482.714	453.826	536.582	428.785	300.35	575.392	461.091	293.542	196.188	900.587	489.367	488.269	1100.73	917.642	Gm21992		5.70259	1.04394	1.52852	2.50891	1.31793	1.06365	1.2514	1.91574	2.04159	0.763326
473.236	63.544	93.121	122.066	112.176	172.276	59.091	50.418	257.512	103.816	461.143	203.952	82.905	45.557	431.644	95.547	73.986	300.545	323.376	260.283	154.855	118.112	255.116	202.949	Vps33b		7.44738	1.31083	1.53577	1.17202	2.48047	2.26104	1.81981	4.51761	2.81811	0.763013
10925.4	7180.71	6651.44	6561.23	6728.41	5087.78	5795.63	5474.23	4458.83	4453.24	6493.45	5746.87	2034.46	9748.4	3852.05	2459.45	7239.08	4998.43	4925.31	5218.21	9810.36	8916.92	5336.95	12817.1	Gpr137b-ps		1.5215	1.01375	1.32247	1.05871	1.00126	1.12991	4.79164	1.56622	1.67568	0.76295
1076.54	1476.43	3613.4	674.654	1495.7	1384.45	1843.33	1845.79	1363.64	550.792	3077.07	1598.28	1388.35	1115.52	2558.89	2512.05	2528.05	2697.19	4555.11	2222.72	3656.07	1717.85	1645.87	2044.13	Dkkl1		1.37147	5.35593	1.08036	1.00133	2.47579	1.92524	1.24458	1.01864	1.93417	0.762652
362.999	147.748	264.54	147.968	190.201	470.259	137.785	170.134	151.644	119.332	227.683	313.632	850.66	124.786	397.838	206.524	183.4	221.15	191.021	490.259	350.045	139.379	247.876	377.439	Slc44a2		2.45688	1.78782	2.47243	1.23478	1.27077	1.37749	6.81695	1.92635	2.41794	0.762482
16.261	23.095	13.763	13.828	23.782	73.272	66.683	23.184	24.531	20.773	97.691	12.86	13.415	39.287	36.528	17.177	18.157	22.723	68.001	28.838	21.562	23.53	45.777	16.868	F3		1.42027	1.00472	3.08099	2.87625	1.18091	7.5965	2.92859	2.12656	2.77685	0.761564
113631	44189.9	47636.2	117945	62747.5	59366.9	18114.8	27937.8	64373.5	82188	30818.5	181781	44856.8	36601.6	43293.4	47376	73371.9	41068.4	15188.2	76533.8	85764.9	54659.7	45435.4	45742.3	Gm23935		2.57143	2.47595	1.05694	1.54226	1.27674	5.89843	1.22554	1.0943	2.1427	0.76137
25.203	72.63	19.927	30.177	150.728	247.608	49.054	302.776	41.137	22.099	238.522	298.106	20.341	23.142	30.722	23.553	25.197	25.651	197.872	29.468	151.164	48.559	250.338	35.257	Mbnl1		2.8818	1.51438	1.64275	6.1723	1.86149	1.24981	1.1377	1.30438	2.22057	0.760619
76.132	105.901	20.229	167.928	62.814	63.093	59.64	391.189	52.233	75.614	55.263	18.772	71.213	35.219	144.586	28.21	127.947	83.259	311.774	39.125	35.827	98.239	92.465	51.012	Slc51b		1.39102	8.30135	1.00444	6.55917	1.44763	2.94391	2.02201	5.12535	3.59936	0.759816
217.171	164.258	548.345	98.927	180.227	237.425	205.147	289.723	249.516	183.683	169.444	276.044	151.492	106.269	219.961	156.01	209.435	177.834	141.636	139.576	169.259	234.491	166.036	280.255	Vps4a		1.32213	5.54293	1.31737	1.41227	1.35841	1.62912	1.42555	1.40992	1.92721	0.759778
49.767	66.244	152.824	65.826	87.452	46.49	39.41	47.822	67.467	99.123	93.948	48.797	171.394	24.134	30.973	101.537	34.987	36.451	100.843	59.374	65.88	57.614	104.027	62.322	Galns		1.33108	2.32164	1.88109	1.21345	1.46921	1.92528	7.10177	3.27824	2.56522	0.759592
215.028	169.718	303.869	39.993	55.899	102.273	48.308	125.464	43.58	105.955	57.172	134.962	66.85	80.488	237.031	35.933	70.91	116.862	100.459	98.174	117.051	82.105	91.349	230.016	Reps2		1.26697	7.59805	1.8296	2.59717	2.43128	2.36063	1.20401	6.59647	3.23552	0.758198
21.38	24.358	20.102	23.022	24.812	28.558	23.382	24.46	16.989	24.632	25.126	116.693	20.135	17.898	20.908	26.624	21.079	34.227	20.814	16.999	16.84	140.957	55.229	69.664	Gm14425		1.13929	1.14526	1.15098	1.0461	1.44988	4.64431	1.12499	1.27339	1.62177	0.756854
7710.88	3807.61	960.569	5560.27	5264.61	1942.38	10400.4	9444.77	4215.53	4786.71	4869.91	2740.04	2888.79	2632.74	2262.68	1832.88	2839.68	2026.26	9065.56	2072.19	1722.98	4290.83	3428.97	5864.04	Tipin		2.02512	5.78852	2.71039	1.10118	1.13549	1.77732	1.09726	1.23449	2.10872	0.755558
22.887	26.972	142.257	26.948	31.558	22.381	27.646	36.046	42.436	30.067	44.545	54.357	29.382	30.952	48.816	22.468	28.691	33.442	29.926	67.311	49.969	43.777	80.204	57.417	Zfp408		1.17849	5.27894	1.41004	1.30384	1.41138	1.22027	1.05343	2.17269	1.87864	0.753365
158.529	307.588	96.991	191.094	260.925	319.733	199.618	471.719	190.3	195.544	138.785	160.382	173.443	197.549	485.953	84.854	593.057	118.566	130.663	126.349	143.744	107.685	192.465	135.866	Rnu1b2		1.94026	1.97022	1.22538	2.36311	1.02756	1.15561	1.13899	5.72693	2.06851	0.753138
997.076	1629.36	5085.17	868.573	787.77	965.539	2169.57	2210.08	711.133	1178.17	1899.23	1332.44	661.633	1447.6	1220.55	745.351	1165.99	958.614	962.684	1581.03	2073.86	722.109	886.991	1533.19	Prss32		1.63414	5.85462	1.22566	1.01867	1.65675	1.42538	2.18792	1.63754	2.08009	0.751789
3871.94	2287.08	219.537	1724.5	1312.24	702.938	702.841	3434.61	888.899	623.447	2352.44	1833.05	690.152	2197.44	823.189	101.485	2743.97	1174.91	960.037	2444.21	3337.86	2343.61	1566.82	1759.74	Mfsd7c		1.69296	7.85515	1.8668	4.88675	1.42578	1.28335	3.184	8.11144	3.78828	0.751539
52.61	47.04	43.077	66.979	53.098	47.96	35.284	54.675	50.127	49.513	61.816	47.089	55.193	48.642	54.602	263.197	60.047	39.356	39.514	48.506	55.53	43.547	59.674	54.741	Gm23927		1.11841	1.55487	1.10713	1.54957	1.0124	1.31275	1.13468	4.82028	1.70126	0.750515
9.732	8.702	7.982	10.086	10.024	24.421	8.32	10.04	9.27	36.047	70.926	12.558	9.234	10.168	8.408	10.862	13.345	11.759	9.976	31.782	9.418	8.375	17.541	13.218	Eid3		1.11836	1.26359	2.43625	1.20673	3.88857	5.64787	1.10115	1.29186	2.2443	0.750228
106.92	77.9	78.996	33.38	63.174	35.039	89.608	58.919	30.972	99.195	49.738	139.108	95.649	37.101	212.321	25.515	106.615	158.583	43.673	112.368	40.799	97.282	112.368	106.608	Ap1s3		1.37253	2.36657	1.80296	1.52087	3.20273	2.79682	2.57807	8.32142	2.99525	0.749183
22.518	26.505	175.569	33.003	36.248	28.861	30.078	28.777	23.595	22.56	39.515	174.548	29.09	80.765	36.059	44.247	46.238	42.971	27.508	18.183	22.518	30.874	31.798	28.237	Pou5f2		1.17706	5.31979	1.25595	1.04521	1.04588	4.41726	2.77638	1.22707	2.28308	0.749125
82.111	69.449	76.13	83.086	30.595	35.439	51.384	34.323	151.853	27.837	59.998	76.583	36.055	127.849	49.312	80.694	40.325	123.692	136.283	66.876	101.203	52.671	73.448	60.271	Naa11		1.18232	1.09137	1.15833	1.49707	5.45508	1.27643	3.54594	1.6364	2.10537	0.747779
23.876	16.568	20.56	19.967	18.093	20.518	18.949	19.898	24.785	126.531	29.893	54.764	19.683	20.273	28.681	62.554	24.512	19.618	18.087	14.091	20.051	16.639	25.681	15.805	Slc25a18		1.44109	1.0297	1.13403	1.05008	5.10514	1.832	1.02998	2.18103	1.85038	0.746913
157.832	158.217	149.417	123.841	184.36	172.298	399.381	61.346	229.488	64.045	179.306	104.267	158.597	489.526	133.506	251.791	154.648	243.868	528.638	289.527	419.612	410.051	651.584	234.765	Clk4		1.00244	1.20652	1.07001	6.5103	3.58323	1.71968	3.0866	1.88599	2.5081	0.746616
20.607	19.304	20.718	21.835	22.836	19.177	18.088	19.084	19.826	24.03	18.387	18.899	18.802	20.563	79.218	18.651	18.026	18.856	21.315	18.284	25.55	22.612	18.437	29.846	Them6		1.0675	1.05391	1.1908	1.05506	1.21204	1.02785	1.09366	4.24739	1.49353	0.746375
102.512	30.501	24.414	159.635	71.082	71.433	154.058	50.896	24.147	17.713	41.299	27.879	37.417	34.842	42.365	20.436	26.403	34.467	31.071	32.525	86.711	90.691	43.264	39.783	Akr1c21		3.36094	6.53867	1.00494	3.02692	1.36324	1.48137	1.07391	2.07306	2.49038	0.74522
79.996	84.126	73.244	99.886	90.464	81.656	45.761	228.228	55.405	51.667	82.954	77.513	27.613	52.227	42.231	166.566	91.512	138.083	135.968	172.105	119.262	91.603	44.599	124.662	C330018D20Rik		1.05163	1.36374	1.10787	4.98739	1.07235	1.07019	1.89139	3.94416	2.06109	0.745154
189.549	245.061	452.642	70.932	340.756	112.01	278.526	191.791	123.232	255.538	268.384	184.855	74.732	128.777	100.461	125.021	51.37	96.086	138.537	179.369	224.299	126.541	259.159	221.28	Wdr92		1.29286	6.38135	3.04219	1.45224	2.07363	1.45186	1.72318	1.24447	2.33272	0.745151
111.29	18.028	17.065	143.364	32.129	36.506	140.313	15.376	79.444	20.442	36.395	44.239	17.848	26.037	59.034	18.482	19.824	18.816	30.534	33.779	24.392	56.831	87.632	44.84	Lrrc20		6.17318	8.40105	1.13623	9.12546	3.88631	1.21552	1.45882	3.19413	4.32384	0.744806
977.018	1266.5	1154.64	695.097	349.306	246.845	747.533	265.934	378.256	719.349	126.165	503.951	119.309	435.255	587.912	70.616	435.191	643.647	356.535	1175	475.929	522.321	408.738	811.031	---		1.29629	1.66112	1.41508	2.81097	1.90175	3.99438	3.64813	8.32548	3.13165	0.744777
11.193	13.543	9.511	44.503	10.75	10.115	18.641	31.475	8.771	10.31	9.895	11.945	54.646	12.025	9.694	11.875	10.134	11.025	9.728	15.55	9.226	10.114	16.083	15.217	Gm5129		1.20995	4.67911	1.06278	1.68848	1.17546	1.20718	4.54437	1.22498	2.09904	0.744209
1376.75	1045.68	1927.11	318.87	2154.56	1854.16	1682.84	558.25	720.872	631.596	1374.3	698.224	1329.58	872.07	1706.02	2852.5	911.175	860.831	1685.93	1656.73	1478.13	1052.67	1670.91	763.206	Slc7a7		1.3166	6.04355	1.16202	3.01449	1.14135	1.96828	1.52462	1.67202	2.23036	0.742473
442.9	622.843	253.992	449.88	426.721	1063.41	1122.45	241.306	1009.46	1485.09	562.526	398.008	223.686	309.637	1286.96	192.144	434.895	635.382	1446.37	1139.35	1077.79	1321.69	1134.52	935.257	Utp15		1.40628	1.77124	2.49205	4.65155	1.47117	1.41335	1.38425	6.69789	2.66097	0.741548
142.216	154.259	163.062	164.111	460.024	326.118	652.339	112.268	685.665	456.529	444.398	153.926	123.078	349.991	247.298	215.707	451.57	378.893	569.592	340.333	365.597	520.882	295.219	525.875	G2e3		1.08468	1.00643	1.41061	5.81055	1.50191	2.88709	2.84365	1.14645	2.21142	0.741273
501.542	694.855	358.927	488.499	468.277	390.309	327.855	255.99	589.827	475.106	447.525	472.035	232.031	640.069	293.358	1537.91	522.982	398.252	518.488	524.628	539.487	456.245	492.633	374.614	Gm13170		1.38544	1.361	1.19976	1.28073	1.24146	1.05477	2.75855	5.24245	1.94052	0.740994
1219.89	596.544	269.988	33.968	664.249	323.757	129.863	551.341	344.931	819.617	581.624	574.537	410.336	330.383	760.311	225.425	492.271	1607.05	468.551	897.839	1107.85	268.637	242.438	256.892	Gm14063		2.04494	7.9483	2.05169	4.24556	2.37618	1.01234	1.242	3.37279	3.03672	0.740614
144.805	862.36	44.767	367.619	32.877	33.782	279.895	64.631	103.736	131.225	81.483	175.49	127.14	35.259	88.134	66.111	195.151	93.239	33.345	104.886	202.747	105.206	52.534	671.541	Gulo		5.95532	8.21183	1.02753	4.33066	1.26499	2.1537	3.60589	1.33312	3.48538	0.739845
118.873	202.633	88.382	70.642	149.335	118.652	92.016	65.011	98.269	72.914	209.074	35.512	132.026	79.743	83.57	207.233	87.935	163.149	116.101	101.953	114.394	126.772	117.906	131.262	Wdr47		1.70462	1.25113	1.2586	1.41539	1.34774	5.88742	1.65564	2.47975	2.12504	0.739803
292.224	373.923	154.121	301.556	283.282	196.724	296.957	147.406	184.963	176.716	388.592	374.08	156.857	262.999	613.365	110.727	206.391	505.39	321.102	248.524	423.428	350.721	264.549	390.708	Nedd1		1.27958	1.95662	1.44	2.01455	1.04667	1.03879	1.67668	5.53943	1.99904	0.739553
18329.4	72318.6	12674.7	6734.52	35391.9	42380.7	11356.7	23423.7	34780.5	5739.38	17321.9	10628.8	19133.1	17638.1	21372.8	24035.5	35140.6	14131.3	12691.6	63728.9	8467.73	23397.9	16786.1	1112.74	Gm10720		3.94551	1.88204	1.19747	2.06254	6.05997	1.62972	1.08476	1.12458	2.37332	0.739405
34.797	28.857	58.984	56.065	50.73	248.117	66.974	61.796	63.71	69.284	71.647	134.57	45.278	60.45	68.497	103.149	63.211	123.239	105.456	64.47	72.461	56.903	56.906	136.208	Dock4		1.20584	1.05206	4.89093	1.08379	1.08749	1.87824	1.33509	1.50589	1.75492	0.739191
52.48	13.004	15.701	17.102	14.906	14.366	14.296	15.446	12.493	12.331	13.703	14.985	13.979	13.346	12.702	12.951	16.777	13.816	16.545	14.598	12.85	15.137	11.156	23.461	Tmco2		4.03568	1.08923	1.03759	1.08044	1.01314	1.09356	1.04743	1.0196	1.42708	0.738909
294.133	311.689	430.961	321.162	371.745	550.376	232.706	85.752	569.093	667.772	762.939	130.612	731.44	837.86	680.883	205.903	587.678	264.308	222.24	931.648	428.883	214.583	1062.4	660.892	Gmppa		1.05969	1.34188	1.48052	2.71371	1.1734	5.84126	1.14549	3.30681	2.25785	0.738105
68.722	130.337	174.851	29.702	98.367	155.895	30.703	26.971	21.054	45.811	23.881	36.326	41.431	51.231	39.992	27.076	40.773	70.583	89.414	65.266	152.336	52.449	52.193	57.7	Lrig2		1.89658	5.88684	1.58483	1.13837	2.17588	1.52113	1.23654	1.47703	2.11465	0.737912
47.425	11.325	11.572	12.917	10.844	9.735	12.427	13.269	10.876	43.743	13.413	9.938	13.567	12.363	10.825	10.507	9.746	10.11	13.32	9.352	10.743	10.844	11.068	10.369	Tmem236		4.18764	1.11623	1.11392	1.06776	4.02197	1.34967	1.09739	1.03027	1.8731	0.737513
45.687	355.879	17.198	39.506	45.627	15.669	93.653	722.568	208.078	228.388	49.409	75.849	52.283	113.494	59.807	18.135	30.643	49.386	48.993	183.335	48.977	48.496	21.434	62.169	Aspa		7.7895	2.29713	2.91193	7.71537	1.09761	1.53513	2.17076	3.29788	3.60191	0.736926
556.335	301.37	703.855	121.773	168.464	191.161	237.129	212.082	217.152	257.981	206.375	447.781	103.471	424.277	117.502	90.968	297.947	161.138	205.479	377.843	275.006	222.467	209.72	566.837	AI464131		1.84602	5.78006	1.13473	1.1181	1.18802	2.16974	4.10044	1.29168	2.3286	0.736284
301.325	157.134	133.964	117.42	154.088	147.135	440.328	245.421	396.761	65.73	199.281	98.312	158.687	95.596	94.8	53.614	184.873	315.719	561.574	106.662	203.369	257.926	331.895	419.925	Rbm44		1.91763	1.1409	1.04726	1.79417	6.03622	2.02703	1.65998	1.76819	2.17392	0.735876
174.58	123.535	167.351	123.314	166.214	122.828	143.633	150.661	124.087	110.692	115.256	81.055	283.192	55.045	209.952	109.134	199.313	148.242	192.459	134.101	178.369	181.103	238.089	164.521	Zfand2b		1.4132	1.35711	1.35323	1.04893	1.12101	1.42195	5.14474	1.9238	1.848	0.734521
57.39	19.578	24.313	45.705	27.425	21.843	29.604	24.786	24.673	30.411	37.55	52.033	31.144	22.857	119.029	20.957	25.178	22.228	34.247	35.935	26.437	28.357	84.505	73.85	Rad9b		2.93135	1.87986	1.25555	1.19438	1.23256	1.3857	1.36256	5.67968	2.11521	0.734402
350.143	54.094	23.575	32.628	76.625	44.029	98.385	36.461	72.125	87.231	38.596	22.092	45.023	22.561	38.64	60.094	65.385	107.356	29.423	42.553	48.584	33.934	213.348	117.164	Ceacam20		6.47286	1.38401	1.74033	2.69836	1.20944	1.74706	1.99561	1.55523	2.35036	0.734219
11.739	11.609	13.419	9.913	10.296	12.644	24.09	11.081	9.663	10.864	9.928	11.455	13.275	10.02	8.904	43.645	9.997	10.239	12.484	10.04	10.7	10.509	11.071	20.156	S100a8		1.0112	1.35368	1.22805	2.17399	1.12429	1.15381	1.32485	4.90173	1.78395	0.734151
21.116	19.236	18.986	18.058	16.062	17.843	17.235	14.866	17.735	17.005	18.412	13.23	15.381	15.067	71.824	16.88	17.748	21.361	14.833	12.532	13.513	25.702	14.369	26.33	Gm9325		1.09773	1.05139	1.11088	1.15936	1.04293	1.39169	1.02084	4.25498	1.51622	0.73394
11.915	68.151	13.233	24.368	14.904	36.927	13.487	18.258	11.604	11.597	30.35	12.48	15.033	12.553	13.035	13.482	56.053	41.225	19.811	11.287	16.632	12.182	14.319	13.928	Nme5		5.71977	1.84146	2.47766	1.35375	1.0006	2.43189	1.19756	1.03429	2.13212	0.733693
15.109	21.994	16.935	52.776	15.478	71.139	140.018	18.861	17.599	134.41	19.05	17.354	100.047	34.942	16.719	16.411	33.767	15.864	80.341	21.446	24.319	33.102	48.908	24.367	Tc2n		1.45569	3.11639	4.59614	7.42368	7.63737	1.09773	2.86323	1.01877	3.65112	0.733395
586.434	158.784	389.921	238.371	188.684	194.641	451.647	75.731	179.22	319.117	203.439	322.682	151.926	97.612	338.264	404.258	247.392	458.113	139.004	295.068	333.227	298.75	444.377	318.552	Wrb		3.69328	1.63577	1.03157	5.96383	1.78059	1.58614	1.55643	1.1951	2.30534	0.732626
29.943	11.134	28.627	19.309	36.646	58.755	136.599	20.841	17.306	24.033	17.965	19.964	48.925	17.439	57.92	32.92	22.344	61.678	27.021	22.875	17.49	21.315	78.38	31.341	Ina		2.68933	1.48257	1.60331	6.55434	1.38871	1.11127	2.80549	1.75942	2.42431	0.732464
168.736	30.144	37.212	43.834	58.775	91.725	61.711	27.672	77.899	63.099	140.74	88.767	38.758	31.603	60.045	96.128	38.784	45.938	63.887	114.462	101.472	78.864	96.791	103.925	Sec14l1		5.59766	1.17795	1.56061	2.23009	1.23455	1.5855	1.2264	1.60093	2.02671	0.731243
71.413	70.081	44.684	81.427	59.69	349.905	241.07	217.234	595.325	258.387	133.417	90.664	45.237	54.871	250.579	677.292	27.988	57.264	113.478	25.551	40.957	53.125	52.89	377.084	Krt19		1.01901	1.82229	5.86204	1.10972	2.30401	1.47155	1.21297	2.70291	2.18806	0.730916
899.389	939.837	225.014	365.84	505.649	662.592	1420.77	304.085	417.676	813.746	692.365	698.426	560.148	447.772	1061.16	214.076	627.318	388.812	969.762	797.59	450.324	604.9	657.199	770.145	Ufl1		1.04497	1.62585	1.31038	4.67229	1.94827	1.00875	1.25097	4.95695	2.2273	0.730782
386.08	1760.33	198.032	1386.93	2048.61	1076.45	494.633	452.537	1163.03	1999.83	1094.49	708.595	1684.75	1126.15	833.437	2455.48	883.354	1204.42	1028.34	930.517	969.29	2109.81	1726.38	611.423	Nedd4		4.5595	7.00357	1.90312	1.09302	1.7195	1.5446	1.49603	2.94621	2.78319	0.730649
553.633	501.411	788.121	577.041	629.315	624.977	747.288	906.419	550.723	346.363	950.019	665.457	169.004	876.2	488.877	1693.74	889.18	885.422	787.068	1027.41	568.757	1271.21	580.895	500.126	Gm12858		1.10415	1.3658	1.00694	1.21294	1.59002	1.42762	5.18449	3.46456	2.04457	0.729592
1540.55	769.229	343.529	1962.75	1845.84	4781.81	3269.15	554.109	2537.92	2272.48	1926.05	2040.09	1812.58	859.097	4129.15	5160.8	1684.38	1445.47	1952.87	1454.77	1182.23	2113.18	2991.64	2389.1	Sep-11		2.00272	5.71349	2.59059	5.89983	1.11681	1.05921	2.10987	1.24985	2.71779	0.728834
233.015	267.533	115.034	363.053	141.281	75.329	807.125	888.164	127.39	73.343	168.586	77.323	892.786	131.752	41.223	91.398	400.729	107.843	231.41	127.094	108.722	112.873	173.607	668.587	Timm8a2		1.14814	3.15605	1.87552	1.1004	1.73691	2.18028	6.77626	2.21716	2.52384	0.728339
455.851	260.107	100.004	577.972	245.647	340.598	136.369	274.931	128.262	157.934	125.514	136.934	259.941	530.123	274.949	185.453	591.259	276.349	285.089	454.572	168.587	721.843	199.73	533.804	Elovl7		1.75255	5.77949	1.38653	2.01608	1.23134	1.09099	2.0394	1.48258	2.09737	0.728296
1145.43	619.22	2315.71	396.945	472.034	1019.55	1266.17	1122.08	757.253	531.17	2441.45	1718.04	849.345	1085.17	968.178	1788.2	968.362	1419.16	2187.44	1259.15	1882.51	673.374	1647.04	1234.27	Elf1		1.84979	5.83384	2.1599	1.12842	1.42563	1.42106	1.27766	1.84697	2.11791	0.727218
222.847	166.833	195.94	250.046	242.996	267.147	354.965	88.104	642.531	456.499	634.843	131.828	500.469	376.131	59.587	55.901	391.22	458.733	222.962	488.339	260.577	262.676	364.031	461.222	Aldh6a1		1.33575	1.27614	1.09939	4.02893	1.40752	4.81569	1.33057	1.06594	2.04499	0.727102
66.744	28.086	105.588	16.916	29.153	29.773	34.364	151.609	16.912	33.016	19.742	116.139	13.902	15.714	14.116	14.899	93.712	58.408	14.592	36.37	15.659	21.632	28.476	72.537	Gm9818		2.37642	6.2419	1.02127	4.41186	1.95222	5.88284	1.13034	1.05547	3.00904	0.726935
87.932	18.118	28.129	16.027	17.25	20.775	18.677	17.986	32.986	17.292	20.347	22.806	21.958	17.124	17.343	17.576	18.606	17.49	18.686	19.851	36.021	16.443	21.217	27.156	Fam83f		4.8533	1.7551	1.20435	1.03842	1.90759	1.12085	1.28229	1.01343	1.77192	0.726898
187.064	177.766	61.583	95.513	129.092	109.464	169.319	60.531	92.066	105.159	71.766	69.406	325.348	59.852	138.019	342.507	152.685	101.461	130.749	91.376	150.287	90.648	84.684	135.047	Naaa		1.0523	1.55096	1.17931	2.79723	1.14221	1.034	5.43588	2.48159	2.08419	0.726715
136.755	161.674	55.568	221.523	19.501	30.231	16.72	86.162	189.513	89.607	66.219	64.41	180.02	162.104	30.88	27.937	225.586	543.055	32.171	87.508	85.353	93.649	106.217	64.533	Fam83b		1.18222	3.98652	1.55023	5.15323	2.11494	1.02809	1.11052	1.10534	2.15389	0.726076
189.2	62.466	33.228	192.107	121.431	84.436	92.68	71.04	123.047	135.763	87.042	122.143	62.585	44.733	181.228	93.627	52.187	51.29	58.825	145.612	143.702	219.754	305.437	155.974	Amot		3.02885	5.78148	1.43814	1.30462	1.10334	1.40327	1.39908	1.93564	2.1743	0.725939
148.649	153.852	40.097	325.505	184.662	370.508	422.147	78.745	216.873	188.931	230.002	49.259	446.228	247.467	99.119	312.414	510.074	65.421	201.29	235.009	122.228	332.355	376.348	197.068	Zfp36l1		1.035	8.11794	2.00641	5.36094	1.1479	4.66924	1.80318	3.15191	3.41156	0.725925
169.192	135.292	157.837	153.237	133.702	126.205	86.64	74.057	166.994	194.539	164.031	135.365	87.919	383.049	110.028	88.637	141.902	147.809	140.605	181.212	227.673	163.332	143.622	216.531	Cep120		1.25057	1.03002	1.0594	1.16991	1.16495	1.21177	4.35684	1.24133	1.5606	0.725792
21.111	21.255	47.889	27.669	31.799	33.597	34.278	20.197	28.725	34.008	25.517	31.693	39.005	38.213	26.391	123.306	61.394	49.411	34.772	47.607	71.418	45.041	60.318	66.55	Ssh3		1.00682	1.73078	1.05654	1.69718	1.18392	1.24203	1.02073	4.67227	1.70128	0.725609
1555.24	1280.42	241.661	1638.08	748.478	385.542	1060.29	1737.65	487.329	2549.87	603.31	517.637	1385.39	621.976	1113.49	456.94	1627.72	371.771	1856.69	589.692	931.395	1060.51	738.244	1372.1	Gm8865		1.21463	6.77842	1.94137	1.63885	5.23235	1.16551	2.22741	2.43685	2.82942	0.725144
58.565	48.173	14.297	17.57	27.777	45.473	93.072	14.399	20.535	12.969	30.595	18.566	98.919	19.758	41.896	129.199	117.181	50.46	59.97	26.476	61.007	15.021	102.13	24.908	Wdr5b		1.21572	1.22893	1.63707	6.46378	1.58339	1.6479	5.00653	3.0838	2.73339	0.724802
131.556	290.784	65.68	145.87	46.322	11.488	6.498	69.125	29.141	40.519	31.085	5.114	17.978	5.716	74.803	22.585	11.599	9.801	20.223	16.358	103.295	41.623	6.418	17.433	Mir669b		2.21034	2.22092	4.03221	10.6379	1.39045	6.07841	3.14521	3.31207	4.12844	0.724543
11.497	12.266	12.414	13.051	11.658	11.834	44.692	11.246	11.475	11.081	11.083	11.564	13.169	11.924	12.4	11.283	12.063	11.37	13.407	12.271	10.699	11.474	10.218	10.964	1700011H14Rik		1.06689	1.05131	1.0151	3.97404	1.03556	1.0434	1.10441	1.099	1.42371	0.724119
21.127	22.032	20.693	42.29	18.951	40.296	26.307	42.726	23.412	26.664	21.955	23.221	115.307	22.17	17.984	20.978	26.073	18.018	26.417	19.526	17.502	43.993	21.046	16.683	BC025446		1.04284	2.04369	2.12633	1.62413	1.1389	1.05766	5.20104	1.16648	1.92513	0.724071
47.935	64.72	81.343	77.356	38.704	55.104	79.054	72.2	71.026	63.352	60.964	52.942	74.197	188.228	180.989	37.216	82.049	79.308	45.241	69.688	61.887	56.737	54.414	101.784	Ccdc181		1.35016	1.05154	1.42373	1.09493	1.12113	1.15152	2.53687	4.8632	1.82414	0.723848
153.249	297.201	336.069	251.841	198.408	210.709	127.046	241.067	251.606	290.896	210.514	185.438	96.822	492.094	129.017	163.683	246.364	288.59	195.274	234.834	166.338	183.952	202.825	169.822	Gm17065		1.93933	1.33445	1.062	1.89748	1.15616	1.13523	5.08246	1.26869	1.85947	0.723669
758.563	969.885	164.946	914.946	299.841	430.397	291.244	458.503	236.319	372.607	1302.62	296.718	435.906	264.401	719.788	107.52	457.877	486.559	411.356	497.786	240.015	857.297	616.918	575.618	Ino80c		1.27858	5.54694	1.43542	1.57429	1.57671	4.39009	1.64865	6.69446	3.01814	0.723324
3674.49	2197.24	979.041	5502.46	2311.7	3787.63	2126.55	3109.61	4116.35	3202.76	3482.26	1945.83	2430.22	4248.8	3045.68	2897.15	3075.96	2393.82	4094.98	3745.49	2588.8	3055.98	2595.7	2882.51	Rsl24d1		1.67232	5.62025	1.63846	1.46228	1.28525	1.7896	1.74832	1.05127	2.03347	0.723303
16.568	21.208	16.827	53.216	77.282	62.901	116.285	25.721	53.959	55.431	44.007	18.871	54.463	23.831	19.479	138.763	175.695	60.992	156.368	67.507	21.808	134.133	287.813	46.879	F2r		1.28006	3.16254	1.22863	4.52101	1.02728	2.33199	2.28538	7.12372	2.87008	0.723158
6818.32	13449.5	16327.8	5802.66	5591.62	6066.38	17190.1	11802.9	7147.53	4511.59	16993	16496.4	5615.85	16233.9	17109	2718.59	14327.9	29635.5	16505.7	12167.7	8245.04	13159.3	7864.34	9719.66	Lrr1		1.97255	2.81384	1.08491	1.45643	1.58426	1.0301	2.89072	6.29336	2.39077	0.722992
98.385	101.017	92.849	46.882	60.999	44.02	40.904	42.177	117.871	24.723	29.929	99.288	99.385	96.792	199.902	36.118	147.48	220.309	61.261	199.122	102.868	77.928	74.394	241.653	Tmem19		1.02675	1.98048	1.38571	1.03112	4.76767	3.31745	1.02679	5.53469	2.50883	0.722967
111.578	236.752	215.495	108.456	136.041	251.056	202.686	606.521	263.228	146.032	119.388	233.58	68.039	532.538	64.204	139.109	434.405	229.632	552.426	218.498	345.921	166.322	235.831	276.684	Trim23		2.12185	1.98693	1.84544	2.99242	1.80254	1.95648	7.82695	2.16667	2.83741	0.722714
4662.02	1743.74	6663.94	927.698	1257.88	356.513	1332.81	4362.9	2735.05	1830.87	1449.15	1057.69	1278.32	1449.09	732.167	475.451	3363.58	1965.89	1138.07	2088.95	1502.25	1400.67	1619.89	5080.91	Klk7		2.67357	7.18331	3.52829	3.27347	1.49386	1.37011	1.13359	1.53994	2.77452	0.722055
34.174	125.889	32.74	32.526	43.531	217.56	131.437	89.184	78.335	50.081	37.416	75.241	53.687	41.786	471.417	72.082	68.68	155.956	38.05	122.067	33.087	41.337	29.313	181.698	Snap91		3.68377	1.00658	4.99782	1.47377	1.56417	2.01093	1.28481	6.54001	2.82023	0.721923
97.552	106.065	29.387	69.464	97.203	42.652	20.333	29.818	23.966	19.422	19.43	102.16	90.797	80.537	27.931	28.245	18.303	154.087	27.794	34.142	22.827	59.814	34.843	15.217	Gm21853		1.08727	2.36377	2.27898	1.46648	1.23396	5.25785	1.12739	1.01124	1.97837	0.721537
16.723	20.296	28.314	19.328	16.957	84.626	11.61	14.066	37.245	13.1	14.483	17.111	24.648	21.03	20.355	17.779	18.638	10.752	11.68	15.409	14.724	11.901	11.057	11.592	Gm10490		1.21366	1.46492	4.99062	1.21154	2.84313	1.18145	1.17204	1.14489	1.90278	0.721472
195.035	176.033	188.511	261.034	463.232	731.348	245.129	167.264	281.177	276.376	156.284	455.707	533.062	276.98	242.44	1364.05	236.211	324.184	221.751	551.298	385.502	205.678	624.097	411.303	Sesn2		1.10795	1.38471	1.57879	1.46552	1.01737	2.91589	1.92455	5.62634	2.12764	0.720886
211.853	204.884	231.652	213.844	343.286	244.675	383.406	83.657	450.312	345.577	411.488	251.556	349.455	288.507	346.277	360.864	191.116	144.127	194.141	203.844	177.708	152.037	453.764	464.333	Noc4l		1.03401	1.08328	1.40303	4.58307	1.30307	1.63577	1.21125	1.04213	1.66195	0.720822
56.726	126.645	386.95	153.615	121.428	194.219	142.11	211.988	96.735	84.337	130.206	78.485	93.891	263.635	773.494	112.953	278.241	317.24	620.823	183.922	370.216	142.08	84.561	238.007	Snx22		2.23257	2.51896	1.59946	1.49172	1.14701	1.65899	2.80788	6.84793	2.53806	0.720756
171.904	147.836	223.231	276.828	73.804	97.461	430.926	83.779	179.342	126.599	121.77	156.816	145.725	54.118	111.916	134.435	96.449	96.707	168.195	108.682	210.753	158.749	187.315	135.231	Ergic1		1.1628	1.2401	1.32054	5.1436	1.41661	1.2878	2.69273	1.20121	1.93318	0.719751
274.66	156.751	309.386	91.606	126.333	208.554	418.312	350.094	275.598	379.634	352.416	214.262	152.39	393.201	609.398	91.149	173.716	203.884	186.074	216.8	260.262	110.075	471.779	437.247	Abhd17c		1.75221	3.37736	1.65083	1.19486	1.37749	1.64479	2.58023	6.68573	2.53294	0.719713
23.399	25.125	20.974	112.613	32.952	19.557	29.482	51.149	27.197	21.055	18.577	17.93	19.89	35.926	30.127	17.855	52.41	17.94	22.877	48.385	18.226	42.32	23.009	35.58	Nt5e		1.07376	5.36917	1.68492	1.73492	1.29171	1.03608	1.80623	1.68731	1.96052	0.719605
372.1	552.997	325.986	298.148	577.052	371.241	689.306	139.174	512.772	466.333	546.462	262.072	295.652	235.483	505.53	476.085	322.153	290.54	936.51	525.151	164.319	584.283	1053.66	1153.2	Ddx41		1.48615	1.09337	1.55439	4.95284	1.09958	2.08516	1.25551	1.06185	1.82361	0.718196
439.622	756.08	411.647	234.964	177.77	548.043	123.773	209.792	178.696	479.596	82.663	436.123	141.026	260.072	162.237	1350.11	147.42	230.466	568.226	214.261	194.419	334.873	219.006	345.13	Pnldc1		1.71984	1.75196	3.08288	1.69497	2.68387	5.27592	1.84414	8.32183	3.29693	0.717208
13.901	19.912	21.295	24.989	24.123	20.169	21.647	25.379	22.317	16.218	21.173	22.245	18.6	92.23	55.103	20.266	20.891	30.043	17.405	26.812	22.691	18.664	16.925	24.913	Gm21968		1.43241	1.17347	1.19604	1.1724	1.37606	1.05063	4.9586	2.71899	1.88483	0.717195
13.901	19.912	21.295	24.989	24.123	20.169	21.647	25.379	22.317	16.218	21.173	22.245	18.6	92.23	55.103	20.266	20.891	30.043	17.405	26.812	22.691	18.664	16.925	24.913	Gm10592		1.43241	1.17347	1.19604	1.1724	1.37606	1.05063	4.9586	2.71899	1.88483	0.717195
13.901	19.912	21.295	24.989	24.123	20.169	21.647	25.379	22.317	16.218	21.173	22.245	18.6	92.23	55.103	20.266	20.891	30.043	17.405	26.812	22.691	18.664	16.925	24.913	4930466F19RIK		1.43241	1.17347	1.19604	1.1724	1.37606	1.05063	4.9586	2.71899	1.88483	0.717195
258.358	189.378	72.112	337.856	351.73	359.425	117.485	106.923	391.888	507.027	183.799	276.225	355.764	272.859	127.716	166.434	146.542	183.381	99.92	323.768	360.98	236.719	243.216	212.294	Uhrf1		1.36425	4.68516	1.02188	1.09878	1.29381	1.50286	1.30384	1.30316	1.69672	0.717122
696.985	520.895	437.649	343.851	186.979	160.053	379.164	241.512	525.821	691.03	263.737	840.769	192.252	1048.47	362.977	244.725	137.338	207.222	265.806	583.367	564.308	247.137	287.051	712.952	Hsf2		1.33805	1.27279	1.16823	1.56996	1.31419	3.18791	5.45362	1.4832	2.09849	0.716888
150.759	118.818	425.552	122.763	114.215	131.501	31.078	186.714	250.965	252.403	484.742	968.492	100.562	190.128	166.635	87.303	83.441	254.466	93.432	241.169	218.971	104.648	204.018	209.689	Fam98a		1.26882	3.46645	1.15135	6.00792	1.00573	1.99795	1.89065	1.9087	2.3372	0.715366
20.604	26.862	25.671	48.651	33.342	28.096	31.48	22.268	40.88	178.771	30.872	53.517	28.09	34.355	154.515	27.854	18.807	44.485	27.294	23.201	17.96	85.134	42.366	24.965	Slc44a3		1.30373	1.89517	1.18672	1.41369	4.37307	1.73351	1.22303	5.54732	2.33453	0.714853
155.416	70.153	86.069	59.715	181.158	132.466	370.681	54.118	64.567	304.598	68.095	95.676	74.768	48.302	206.112	74.359	103.524	133.262	71.616	144.486	128.003	196.582	192.387	301.944	Adat1		2.21539	1.44133	1.36758	6.8495	4.71755	1.40504	1.54793	2.77185	2.78952	0.71477
135.175	146.75	460.09	85.631	184.108	73.37	89.779	223.66	185.662	66.025	81.607	429.134	139.978	177.979	343.511	38.245	139.435	270.272	344.491	225.801	421.412	231.394	188.763	249.318	Atp12a		1.08563	5.37294	2.50931	2.49123	2.812	5.25854	1.27148	8.98185	3.72287	0.714448
265.17	251.377	107.708	285.409	196.242	201.582	124.18	126.384	214.431	40.577	124.326	69.696	67.02	192.765	414.826	393.406	102.46	193.973	179.863	171.971	142.228	248.343	191.792	155.212	Efcab11		1.05487	2.64984	1.02721	1.01775	5.28455	1.78383	2.87623	1.05445	2.09359	0.714273
16537	9012.68	28427.7	5277.72	14754.5	10478.3	11934.1	16892.1	10733.6	12169.6	12487.9	18976.2	4501.38	6085.84	9234.7	2021.48	10330.6	15960.2	9361.86	20348	11759.6	17475.3	8737.23	17686.4	Nabp1		1.83486	5.38636	1.4081	1.41545	1.13379	1.51957	1.352	4.56828	2.3273	0.713969
18.351	18.161	69.966	25.733	23.697	25.884	24.795	20.753	23.617	22.396	75.425	14.755	23.475	58.165	27.209	20.616	21.887	18.56	22.612	42.844	89.621	88.964	18.992	21.2	Gm16533		1.01046	2.71892	1.09229	1.19477	1.05452	5.11183	2.47774	1.3198	1.99754	0.713935
221.236	418.09	237.358	195.323	264.503	354.885	320.414	52.026	291.327	250.902	477.323	167.073	78.294	159.048	318.209	173.71	195.426	284.786	416.787	264.157	187.277	353.119	555.072	484.824	Cog6		1.88979	1.21521	1.34171	6.15873	1.16112	2.85697	2.03142	1.83184	2.31085	0.713898
836.809	2146.35	506.147	1475.43	829.683	721.858	297.465	550.694	181.661	157.28	613.375	1707.86	177.823	301.111	97.273	677.56	2353.25	1218.58	615.922	925.202	471.305	954.151	1451.8	1258.54	Cyct		2.56492	2.91502	1.14937	1.85129	1.15502	2.78436	1.69332	6.96555	2.63486	0.713755
541.682	478.442	179.798	777.241	979.889	957.371	974.192	913.199	806.762	755.084	797.988	432.661	658.806	524.732	640.732	624.875	484.513	483.792	1184.77	549.188	558.264	756.133	1118.37	792.813	Cdc16		1.13218	4.32286	1.02352	1.06679	1.06844	1.84437	1.25551	1.02538	1.59238	0.71366
67.721	33.972	131.275	131.078	69.038	189.967	81.063	90.914	68.598	19.743	322.907	69.77	160.844	107.68	150.238	20.965	178.909	158.286	155.776	48.559	60.69	197.755	57.387	142.383	Rnf32		1.99344	1.0015	2.75163	1.12152	3.47455	4.62816	1.49372	7.16613	2.95383	0.713379
83.754	99.402	73.358	322.386	205.455	235.526	63.333	106.108	173.766	92.17	232.611	38.696	124.209	125.455	119.937	363.152	353.078	137.291	162.816	290.8	108.422	139.428	220.579	206.685	Arntl		1.18683	4.39469	1.14636	1.6754	1.88528	6.01124	1.01003	3.02786	2.54221	0.713296
172.873	39.205	349.668	90.893	152.813	172.72	224.543	234.592	103.24	72.603	113.649	128.559	180.645	30.493	124.192	61.338	191.607	163.715	136.157	152.102	70.798	122.383	199.459	171.708	Fam206a		4.40946	3.84703	1.13027	1.04475	1.42198	1.13119	5.92415	2.02472	2.61669	0.712502
18.585	15.68	15.736	13.843	19.209	17.361	15.518	18.839	16.104	16.294	75.154	17.34	52.174	32.134	17.173	18.065	38.579	14.783	17.108	64.19	17.474	16.601	14.694	15.578	Gm12407		1.18527	1.13675	1.10645	1.21401	1.0118	4.33414	1.62364	1.05194	1.583	0.712276
273.799	210.388	62.918	34.926	134.087	73.531	531.444	159.719	70.322	373.674	183.831	194.088	27.047	174.858	86.535	53.07	142.475	100.274	164.046	302.932	436.511	415.694	116.211	160.962	Nudt7		1.3014	1.80147	1.82354	3.32737	5.31376	1.0558	6.46497	1.63058	2.83986	0.712046
612.259	96.087	141.654	191.637	308.093	171.917	390.798	84.756	372.642	346.573	376.548	651.649	115.092	40.233	447.281	312.869	609.611	149.577	93.773	399.829	377.079	289.913	284.974	590.722	Nt5dc3		6.37192	1.35285	1.7921	4.61086	1.07522	1.73059	2.86064	1.42961	2.65297	0.711987
2391.75	1435.9	1127.35	891.172	2176.16	1198.34	1352.77	1601.68	1563.53	1607.75	1563.59	1051.73	574.025	3143.42	2731.49	1128.54	1165.05	1848.88	2550.32	1592.22	1987.97	1371.35	1536.52	1482.92	Necap1		1.66568	1.26502	1.81598	1.184	1.02828	1.48669	5.4761	2.42037	2.04277	0.711924
11.754	14.516	14.304	11.534	12.702	11.315	11.896	14.542	51.303	11.918	11.706	12.118	11.846	13.674	12.167	10.39	12.434	12.696	13.104	10.144	82.526	12.734	49.884	11.33	Gm16236		1.23498	1.24016	1.12258	1.22243	4.30467	1.0352	1.15431	1.17103	1.56067	0.711769
14.255	15.154	17.047	14.201	14.939	13.706	15.675	16.142	14.23	15.686	46.369	12.951	16.316	14.509	17.102	69.542	13.789	14.017	14.135	15.034	16.416	14.356	13.258	14.161	Rbmy		1.06307	1.20041	1.08996	1.02979	1.10232	3.58034	1.12454	4.06631	1.78209	0.711251
149.758	65.657	29.244	210.533	42.726	115.806	37.88	40.522	131.356	63.766	31.018	79.935	41	42.546	143.617	26.69	36.035	59.319	79.852	31.657	52.982	81.081	143.729	65.047	Hist1h3g		2.28091	7.19919	2.71043	1.06975	2.05997	2.57705	1.03771	5.38093	3.03949	0.709232
57.575	24.098	21.988	138.849	22.288	35.277	21.215	22.13	25.26	108.405	94.862	21.273	21.198	21.192	32.68	25.125	113.968	28.688	23.071	130.103	23.286	55.521	28.487	30.866	Stom		2.3892	6.31476	1.58278	1.04313	4.29157	4.45927	1.00028	1.3007	2.79771	0.709171
144.073	152.987	252.319	308.315	83.216	53.973	77.719	200.921	163.984	153.888	168.473	232.106	63.075	175.771	201.9	36.496	276.363	162.106	74.649	322.327	188.42	157.937	215.424	185.708	Srbd1		1.06187	1.22193	1.54181	2.58522	1.06561	1.3777	2.7867	5.53211	2.14662	0.709145
71.126	111.36	42.384	136.853	84.66	191.867	400.66	60.113	104.885	125.805	74.689	49.233	410.223	61.764	84.862	191.532	255.259	82.207	100.667	119.694	53.812	86.539	178.273	113.322	Myc		1.56567	3.22888	2.26632	6.66511	1.19946	1.51705	6.64178	2.25698	3.16766	0.707033
17059.9	43355.9	9711.58	8205.41	30978.5	36968.5	8627.16	18283.1	34822.2	6210.78	16918.5	7373.58	16526	17044.2	19168.5	23071.1	33791.2	11344.1	10234.4	42983	7807.2	20385.6	13488.4	1762.06	Gm11168		2.54139	1.18356	1.19336	2.11924	5.60673	2.29447	1.03135	1.20359	2.14671	0.706905
123.981	46.722	26.402	29.36	50.522	64.992	145.758	154.314	59.026	47.95	217.98	38.435	107.829	193.521	141.52	46.876	141.095	86.33	60.032	56.521	46.275	83.064	70.319	65.894	Ddx43		2.65359	1.11204	1.28641	1.0587	1.23099	5.67139	1.7947	3.01903	2.22836	0.706401
14.207	14.982	13.257	53.276	13.273	13.975	13.958	15.811	16.026	13.112	14.597	13.104	12.481	12.92	12.708	13.804	12.504	12.284	13.078	12.588	11.818	14.121	12.664	12.695	Gstt4		1.05455	4.01871	1.05289	1.13276	1.22224	1.11393	1.03517	1.08624	1.46456	0.705844
63.751	57.812	68.557	72.293	78.234	59.829	96.774	65.999	80.809	62.973	90.563	84.948	62.267	72.596	55.048	241.046	109.31	57.025	72.204	105.19	177.554	71.841	128.406	64.528	Rnu3b1		1.10273	1.05449	1.30763	1.46629	1.28323	1.0661	1.16588	4.37883	1.60315	0.705083
63.751	57.812	68.557	72.293	78.234	59.829	96.774	65.999	80.809	62.973	90.563	84.948	62.267	72.596	55.048	241.046	109.31	57.025	72.204	105.19	177.554	71.841	128.406	64.528	Rnu3b3		1.10273	1.05449	1.30763	1.46629	1.28323	1.0661	1.16588	4.37883	1.60315	0.705083
63.751	57.812	68.557	72.293	78.234	59.829	96.774	65.999	80.809	62.973	90.563	84.948	62.267	72.596	55.048	241.046	109.31	57.025	72.204	105.19	177.554	71.841	128.406	64.528	Rnu3b2		1.10273	1.05449	1.30763	1.46629	1.28323	1.0661	1.16588	4.37883	1.60315	0.705083
63.221	31.06	79.107	16.46	14.406	11.737	14.792	13.193	13.283	12.064	48.506	35.732	12.207	14.33	19.433	13.298	14.407	12.229	14.499	12.394	13.155	14.11	38.06	56.943	Gm14848		2.03545	4.80601	1.2274	1.1212	1.10104	1.35749	1.17392	1.46135	1.78548	0.704303
274.761	855.554	171.785	202.014	698.858	933.025	430.661	447.08	1344.5	268.068	915.163	760.634	510.535	818.352	1172.64	1582.39	549.78	1050.86	1154.02	797.833	996.489	916.048	555.529	904.147	Adam10		3.11381	1.17597	1.33507	1.03813	5.0155	1.20316	1.60293	1.34943	1.97925	0.704047
3832.05	3395.53	922.118	4484.46	2317.88	3320.72	6152.51	5271.32	3498.89	2681.23	3311.98	3256.55	3764.26	2035.53	2044.04	3364.2	2919.79	2976.33	5336.51	3374.18	1488.29	3450.88	2227.18	2523.64	Rexo2		1.12856	4.86322	1.43265	1.16717	1.30496	1.01702	1.84928	1.64586	1.80109	0.703991
481.613	577.304	306.833	296.253	95.748	204.733	96.901	123.883	141.642	41.435	70.767	34.4	273.878	295.945	43.055	237.943	30.583	223.099	510.212	54.321	40.267	191.111	290.71	174.965	Gm14525		1.19869	1.03571	2.13825	1.27845	3.41841	2.05718	1.08057	5.52649	2.21672	0.703689
57.007	77.112	27.927	38.05	29.604	18.519	28.823	22.836	31.901	29.239	36.513	20.467	18.544	30.689	32.046	166.428	43.085	58.685	22.623	61.012	52.466	21.268	40.626	61.567	Zbtb43		1.35268	1.36248	1.59857	1.26217	1.09104	1.78399	1.65493	5.19341	1.91241	0.703197
35.439	35.095	20.596	28.107	42.346	25.312	17.448	22.481	31.866	18.107	89.165	17.614	24.934	38.678	30.664	24.583	167.558	46.876	44.928	42.574	20.269	31.354	42.615	50.953	Zyg11a		1.0098	1.36468	1.67296	1.28846	1.75987	5.06217	1.55122	1.24737	1.86957	0.702182
88.851	132.021	40.844	63.559	50.256	100.969	60.672	55.654	43.429	238.543	86.256	85.142	33.265	76.822	54.793	34.77	60.353	41.045	75.521	50.445	40.592	67.49	60.016	229.328	Smyd1		1.48587	1.55614	2.00909	1.09016	5.49271	1.01308	2.30939	1.57587	2.06654	0.701297
241.321	263.322	343.291	342.258	223.715	350.202	196.683	282.385	509.86	756.757	749.159	416.982	377.032	251.906	742.957	147.533	377.478	304.032	377.232	289.314	452.583	288.15	323.959	336.508	Vps50		1.09117	1.00302	1.56539	1.43574	1.48424	1.79662	1.49672	5.03587	1.8636	0.701268
872.621	153.75	1716.63	267.911	349.742	885.88	713.289	390.44	540.811	300.959	606.813	491.838	366.817	657.19	195.936	316.626	381.649	615.331	598.505	562.025	784.831	561.148	290.203	579.845	Pcf11		5.67558	6.40745	2.53295	1.82689	1.79696	1.23377	1.7916	1.61597	2.86015	0.701135
30.993	17.562	16.556	16.083	14.518	20.219	15.189	25.429	13.709	65.261	16.637	14.742	20.9	15.994	18.072	16.703	22.068	24.565	22.191	24.885	16.751	16.249	15.481	23.882	Gm21818		1.76478	1.02941	1.39268	1.67417	4.76045	1.12854	1.30674	1.08196	1.76734	0.700935
407.173	139.435	102.373	659.756	245.404	397.247	321.411	200.993	240.497	383.557	179.281	616.612	271.243	323.139	239.42	170.658	202.703	121.344	228.19	420.128	154.242	246.08	401.448	503.458	Ints7		2.92016	6.44463	1.61875	1.59912	1.59485	3.43936	1.19133	1.40292	2.52639	0.700714
2773.15	2242.31	934.309	1526.62	1127.76	1355.54	3502.53	2261.78	1568.6	2164.71	1804.52	2367.09	750.678	3870.17	2672.83	1561.51	1880.32	2275.39	3678.06	2028.38	1849.54	3766.06	1961.89	3468.73	Commd4		1.23674	1.63396	1.20198	1.54857	1.38003	1.31176	5.15556	1.71169	1.89754	0.700615
1604.15	453.165	704.291	1190.8	1385.04	1336.19	1205.08	225.068	1911.17	1423.26	1095.79	1340.43	1540.88	778.937	771.894	654.195	1301.09	894.216	1012.85	994.154	1275.91	1006	1617.4	1331.45	Dicer1		3.53987	1.69077	1.03656	5.35428	1.34281	1.22326	1.97818	1.17991	2.16821	0.700071
248.736	343.654	189.913	227.067	188.722	168.958	162.149	117.84	281.478	289.516	226.29	237.328	101.986	277.621	178.522	828.597	228.495	186.901	179.452	192.995	251.351	230.53	252.845	143.994	Gm13239		1.3816	1.19564	1.11698	1.37601	1.02856	1.04878	2.72215	4.64143	1.81389	0.699478
608.585	580.809	1694.69	761.79	697.611	878.574	1559.39	332.031	787.087	1260.66	799.562	767.162	875.519	201.572	982.831	915.059	845.122	905.58	1208.01	917.191	753.541	1082.23	1252.94	1091.21	Vps53		1.04782	2.22462	1.2594	4.69653	1.60167	1.04223	4.34346	1.07406	2.16123	0.699407
30.436	66.094	39.931	46.197	35.814	76.262	24.998	131.532	18.174	19.503	34.232	31.68	52.79	28.268	18.734	14.886	59.506	28.304	27.039	25.097	28.49	22.77	17.163	23.444	Gm13086		2.17157	1.15692	2.12939	5.2617	1.07313	1.08056	1.86748	1.2585	1.99991	0.698693
238.774	362.628	355.715	733.695	764.406	636.315	317.915	150.664	320.619	258.07	414.918	2099.63	236.199	246.968	703.489	651.57	154.006	146.428	270.064	1606.1	2244.7	297.546	1221	429.027	Flna		1.51871	2.06259	1.2013	2.11009	1.24237	5.06035	1.04559	1.07968	1.91509	0.698491
385.379	406.012	85.664	80.061	433.175	271.428	162.57	184.762	126.241	123.964	276.642	61.762	129.265	265.744	461.338	407.335	23.674	505.222	170.431	170.345	241.157	257.181	172.378	109.818	Wls		1.05354	1.06998	1.59591	1.13651	1.01837	4.47916	2.05581	1.13258	1.69273	0.698273
106.676	511.09	180.703	228.282	191.663	208.122	117.663	223.453	252.836	235.181	184.352	141.656	179.934	97.79	174.179	193.478	308.572	245.784	169.75	287.863	172.287	244.509	207.343	262.248	Dyrk3		4.79105	1.2633	1.08587	1.89909	1.07507	1.30141	1.84	1.1108	1.79582	0.698197
14.53	14.73	16.924	14.786	14.761	13.821	15.439	16.281	14.461	15.322	45.129	12.817	16.305	15.363	16.778	62.974	13.818	14.263	14.827	14.65	15.898	13.913	13.42	14.542	Rbmy		1.01376	1.1446	1.06801	1.05454	1.05954	3.52103	1.06132	3.75337	1.70952	0.697244
250.4	24.141	28.057	246.368	167.563	21.153	30.88	42.432	64.726	172.569	219.972	27.4	22.499	64.762	25.515	24.629	38.78	38.191	131.206	34.009	57.889	30.959	255.954	169.353	Oxct2b		10.3724	8.78098	7.92148	1.37409	2.66615	8.02818	2.87844	1.03597	5.38221	0.696972
1522.99	218.712	997.19	552.642	159.449	314.391	154.475	703.102	228.154	376.64	616.223	259.233	353.91	747.941	314.716	286.061	541.665	979.234	852.05	581.165	1261.03	508.705	680.439	723.783	Acer1		6.96345	1.80441	1.97173	4.55156	1.65081	2.3771	2.11336	1.10017	2.81657	0.696481
75.393	388.291	206.622	150.795	337.673	180.277	823.756	122.855	253.899	517.526	355.695	101.552	151.784	97.619	425.627	369.738	268.954	139.525	263.803	345.884	141.452	184.627	559.025	623.999	Ifrd2		5.15023	1.37022	1.87308	6.70511	2.03831	3.50259	1.55486	1.15116	2.91819	0.696379
131.956	343.764	110.989	110.003	104.827	138.55	235.249	77.128	140.322	137.758	250.331	200.148	164.885	83.432	202.552	36.328	88.341	214.914	113.981	470.728	97.872	149.827	242.842	184.335	Tti1		2.60514	1.00896	1.3217	3.05011	1.01861	1.25073	1.97628	5.57564	2.2259	0.69626
128.85	77.489	111.25	113.308	341.103	73.196	89.068	80.976	91.153	99.744	86.168	109.733	291.906	81.643	118.55	85.319	70.223	153.859	102.815	87.158	176.957	65.158	134.706	84.07	Slc4a11		1.66282	1.0185	4.66013	1.09993	1.09425	1.27348	3.5754	1.38949	1.97175	0.695385
1262.79	252.931	210.727	392.241	607.015	661.53	470.961	398.212	541.396	411.738	339.111	335.876	481.294	336.783	849.897	354.622	1044.1	400.047	666.725	458.918	1093.89	748.377	688.431	1512.64	Ska3		4.99263	1.86137	1.08981	1.18269	1.3149	1.00963	1.42909	2.39663	1.90959	0.69528
145.859	46.487	21.101	26.064	21.885	33.291	66.669	363.785	19.337	23.695	72.37	37.759	63.407	39.223	28.421	27.084	65.648	22.516	62.04	64.891	22.885	113.321	29.729	24.558	Gm17728		3.13763	1.2352	1.52118	5.45658	1.22537	1.91663	1.61658	1.04936	2.14482	0.694823
93.387	19.703	18.347	17.918	23.325	30.321	24.528	17.006	22.622	14.938	75.94	14.771	49.622	22.386	23.959	16.501	17.049	72.94	31.407	16.214	16.317	20.335	18.158	18.257	Syce1		4.73974	1.02394	1.29994	1.44231	1.51439	5.14115	2.21665	1.45197	2.35376	0.694561
23.666	25.017	56.252	38.908	107.053	91.075	62.328	70.355	127.901	25.388	52.31	21.588	114.128	196.78	55.867	40.597	80.164	57.985	86.319	48.245	54.384	67.173	81.423	81.971	Morc4		1.05709	1.44577	1.17544	1.12879	5.03785	2.42311	1.7242	1.37614	1.92105	0.694448
355.658	340.811	1099.89	470.18	584.703	577.736	563.688	378.702	335.371	541.719	470.99	408.259	487.105	480.615	349.806	75.091	395.817	489.851	153.856	757.324	815.629	627.075	852.144	753.629	Dcp1a		1.04356	2.33931	1.01206	1.48847	1.61528	1.15365	1.0135	4.65843	1.79053	0.694397
211.675	160.796	32.705	169.727	261.537	96.299	52.993	80.632	97.844	141.726	223.926	126.155	62.202	61.486	78.366	73.164	136.578	161.977	92.742	130.439	131.496	120.329	161.004	248.995	Atm		1.31642	5.18963	2.71588	1.52156	1.44849	1.77501	1.01164	1.0711	2.00622	0.694175
41.914	138.279	172.77	234.761	111.498	55.248	56.095	45.71	39.66	29.033	58.252	68.578	25.61	140.255	73.518	50.457	41.488	20.737	65.452	62.631	127.32	32.349	80.875	76.77	Myl9		3.29911	1.35881	2.01814	1.22719	1.36603	1.17726	5.47657	1.45704	2.17252	0.694125
15.918	22.156	18.553	23.503	17.056	18.005	22.803	20.332	16.596	18.126	14.816	18.102	22.102	33.82	108.325	24.5	17.33	37.831	24.519	18.675	19.894	55.346	17.676	27.519	Gm364		1.39188	1.2668	1.05564	1.12153	1.09219	1.22179	1.53018	4.42143	1.63768	0.693703
67.072	32.785	27.764	22.791	26.874	11.972	16.969	89.767	53.148	60.366	25.116	18.614	12.153	17.3	12.074	15.752	15.467	15.864	41.032	13.755	111.88	13.274	13.48	68.111	AF067063		2.04581	1.2182	2.24474	5.29006	1.13581	1.34931	1.42352	1.30462	2.00151	0.693425
46.426	90.791	62.838	124.037	129.971	395.801	510.472	109.846	316.149	398.645	138.495	43.183	228.25	51.881	41.236	389.582	91.8	51.199	557.615	130.913	96.903	228.324	402.746	103.442	Srgn		1.95561	1.97392	3.0453	4.64716	1.26094	3.20716	4.39949	9.44762	3.74215	0.692803
272.872	219.955	93.915	94.128	340.001	63.727	290.904	324.291	112.809	82.674	139.675	304.484	51.915	95.561	222.963	58.232	155.064	149.08	194.819	248.116	129.084	174.964	434.066	196.616	Zgrf1		1.24058	1.00227	5.33527	1.11477	1.3645	2.17995	1.84072	3.82887	2.23837	0.692761
204.246	105.432	59.917	95.555	226.697	270.294	112.395	89.181	116.99	101.59	180.037	170.39	239.789	50.969	211.019	173.094	93.505	150.447	189.379	157.398	118.099	258.775	201.968	195.571	Pot1a		1.93723	1.59479	1.19231	1.2603	1.15159	1.05662	4.7046	1.2191	1.76457	0.692709
892.526	602.612	899.282	319.59	1193.78	300.598	1910.69	317.369	1115.18	592.328	538.692	483.93	1656.34	1048.69	822.496	888.25	397.706	954.951	1958.79	561.918	1191.32	404.83	1404.81	1354.93	Dhrs11		1.4811	2.81386	3.97135	6.02041	1.88271	1.11316	1.57943	1.07994	2.49274	0.692564
61.299	73.266	56.298	49.665	41.08	82.817	213.908	83.185	64.037	103.35	340.212	55.849	53.864	80.251	167.822	64.865	73.631	36.545	65.909	70.222	58.573	86.427	100.912	73.302	Cxcl16		1.19522	1.13355	2.01599	2.57147	1.61391	6.09164	1.48988	2.58725	2.33737	0.691947
26.017	22.899	21.828	39.92	34.418	46.642	33.164	25.206	98.441	36.722	110.595	19.174	77.484	28.935	17.456	21.283	20.689	27.652	33.746	24.255	25.804	37.236	70.052	28.751	Dock11		1.13616	1.82884	1.35516	1.31572	2.68071	5.76797	2.67786	1.21924	2.24771	0.691254
116.373	598.415	825.236	128.164	157.237	286.397	50.904	63.169	41.698	140.385	188.649	248.905	106.864	53.818	280.236	407.109	355.935	169.801	195.054	247.041	248.857	242.263	452.637	361.64	Impact		5.14222	6.43891	1.82144	1.24094	3.36671	1.31941	1.98566	1.45274	2.846	0.691233
20.541	124.873	22.033	27.383	20.362	24.945	22.015	57.708	42.239	92.601	40.23	21.51	34.219	31.651	52.3	21.508	20.324	21.251	27.635	41.6	37.654	50.704	26.394	40.715	Syt9		6.07921	1.24282	1.22508	2.6213	2.19231	1.87029	1.08113	2.43165	2.34297	0.690909
38.646	114.735	25.69	27.528	19.743	24.413	110.494	25.215	20.845	21.714	38.518	24.466	24.678	23.726	21.906	21.616	32.962	104.081	31.545	29.044	31.489	33.84	47.156	22.684	Rnase6		2.96887	1.07155	1.23654	4.38207	1.04169	1.57435	1.04012	1.01342	1.79108	0.690381
39.673	82.702	60.094	58.902	53.668	54.917	19.316	106.228	121.309	69.154	151.677	86.136	68.135	56.439	41.262	126.249	58.54	69.978	77.202	47.41	39.327	36.425	73.844	56.157	Gm16147		2.08459	1.02024	1.02327	5.49948	1.75419	1.7609	1.20723	3.05969	2.1762	0.690109
55.978	86.909	228.068	49.125	88.484	96.084	49.486	160.362	47.846	35.438	58.693	76.162	68.295	70.128	45.181	49.781	61.361	48.702	42.917	65.081	52.215	59.072	48.78	96.47	Gm10011		1.55256	4.64261	1.08589	3.24055	1.35013	1.29763	1.02684	1.10181	1.91225	0.689412
73.95	97.184	59.236	53.509	87.697	64.304	187.121	36.825	81.105	54.498	106.129	87.488	42.208	84.416	82.147	48.814	186.803	66.46	99.178	111.817	74.514	80.148	88.746	77.556	Gmcl1		1.31419	1.10703	1.36379	5.08136	1.48822	1.21307	2	1.68286	1.90631	0.689079
88.532	382.692	251.556	68.734	205.224	163.479	70.757	66.276	150.153	91.079	195.676	218.065	285.637	263.292	176.045	192.386	133.309	275.472	196.87	240.224	256.972	108.894	151.717	198.89	Slc22a21		4.32264	3.65985	1.25535	1.06761	1.6486	1.11442	1.08487	1.09282	1.90577	0.689045
63.443	16.194	16.474	13.124	12.982	12.915	14.748	14.905	10.726	11.811	11.287	13.43	16.338	14.39	11.659	11.633	13.67	13.397	13.218	11.056	12.039	38.584	10.743	11.182	Gm13511		3.91769	1.25526	1.00519	1.01065	1.10116	1.18986	1.13537	1.00224	1.45218	0.688971
157.263	158.737	44.447	199.29	133.068	98.669	26.248	39.093	38.899	29.499	71.907	107.439	91.692	107.063	70.9	74.826	22.28	280.67	69.13	57.38	49.22	79.663	53.626	30.466	Gm21209		1.00937	4.48377	1.34863	1.48937	1.31865	1.49414	1.16764	1.05537	1.67087	0.688882
157.263	158.737	44.447	199.29	133.068	98.669	26.248	39.093	38.899	29.499	71.907	107.439	91.692	107.063	70.9	74.826	22.28	280.67	69.13	57.38	49.22	79.663	53.626	30.466	Gm21518		1.00937	4.48377	1.34863	1.48937	1.31865	1.49414	1.16764	1.05537	1.67087	0.688882
157.263	158.737	44.447	199.29	133.068	98.669	26.248	39.093	38.899	29.499	71.907	107.439	91.692	107.063	70.9	74.826	22.28	280.67	69.13	57.38	49.22	79.663	53.626	30.466	Gm20888		1.00937	4.48377	1.34863	1.48937	1.31865	1.49414	1.16764	1.05537	1.67087	0.688882
157.263	158.737	44.447	199.29	133.068	98.669	26.248	39.093	38.899	29.499	71.907	107.439	91.692	107.063	70.9	74.826	22.28	280.67	69.13	57.38	49.22	79.663	53.626	30.466	Gm21638		1.00937	4.48377	1.34863	1.48937	1.31865	1.49414	1.16764	1.05537	1.67087	0.688882
157.263	158.737	44.447	199.29	133.068	98.669	26.248	39.093	38.899	29.499	71.907	107.439	91.692	107.063	70.9	74.826	22.28	280.67	69.13	57.38	49.22	79.663	53.626	30.466	Gm21650		1.00937	4.48377	1.34863	1.48937	1.31865	1.49414	1.16764	1.05537	1.67087	0.688882
157.263	158.737	44.447	199.29	133.068	98.669	26.248	39.093	38.899	29.499	71.907	107.439	91.692	107.063	70.9	74.826	22.28	280.67	69.13	57.38	49.22	79.663	53.626	30.466	Gm20923		1.00937	4.48377	1.34863	1.48937	1.31865	1.49414	1.16764	1.05537	1.67087	0.688882
157.263	158.737	44.447	199.29	133.068	98.669	26.248	39.093	38.899	29.499	71.907	107.439	91.692	107.063	70.9	74.826	22.28	280.67	69.13	57.38	49.22	79.663	53.626	30.466	Gm21171		1.00937	4.48377	1.34863	1.48937	1.31865	1.49414	1.16764	1.05537	1.67087	0.688882
157.263	158.737	44.447	199.29	133.068	98.669	26.248	39.093	38.899	29.499	71.907	107.439	91.692	107.063	70.9	74.826	22.28	280.67	69.13	57.38	49.22	79.663	53.626	30.466	Gm20874		1.00937	4.48377	1.34863	1.48937	1.31865	1.49414	1.16764	1.05537	1.67087	0.688882
157.263	158.737	44.447	199.29	133.068	98.669	26.248	39.093	38.899	29.499	71.907	107.439	91.692	107.063	70.9	74.826	22.28	280.67	69.13	57.38	49.22	79.663	53.626	30.466	Gm20937		1.00937	4.48377	1.34863	1.48937	1.31865	1.49414	1.16764	1.05537	1.67087	0.688882
157.263	158.737	44.447	199.29	133.068	98.669	26.248	39.093	38.899	29.499	71.907	107.439	91.692	107.063	70.9	74.826	22.28	280.67	69.13	57.38	49.22	79.663	53.626	30.466	Gm20843		1.00937	4.48377	1.34863	1.48937	1.31865	1.49414	1.16764	1.05537	1.67087	0.688882
1036.76	815.567	729.796	587.833	1504.2	1776.2	85.015	325.927	494.779	189.437	808.146	1423.98	2187.59	348.318	1026.86	466.78	524.084	2048.41	541.36	931.763	996.18	508.417	856.933	1097.46	Decr2		1.27121	1.2415	1.18083	3.83376	2.61184	1.76203	6.28045	2.19989	2.54769	0.688436
267.072	180.86	114.283	188.92	223.174	246.296	80.802	84.406	242.682	540.411	458.976	178.647	152.479	56.056	65.642	397.134	63.289	269.642	59.802	292.488	204.311	241.986	308.575	328.699	Thada		1.47668	1.65309	1.10361	1.0446	2.22683	2.56918	2.72012	6.05	2.35551	0.688218
15.258	15.163	15.498	15.619	24.745	15.966	16.803	17.273	14.367	57.87	15.125	14.771	20.069	15.359	18.022	16.335	16.465	14.347	16.832	20.808	14.079	16.377	16.707	21.417	Ly75		1.00627	1.00781	1.54986	1.02797	4.02798	1.02397	1.30666	1.10328	1.50672	0.68804
85.33	53.797	36.231	154.788	84.8	47.96	134.288	169.949	35.761	145.987	61.491	129.591	35.978	27.814	197.589	28.737	357.319	87.559	120.825	114.669	143.6	106.378	82.684	101.582	Terc		1.58615	4.27225	1.76814	1.26556	4.0823	2.10748	1.29352	6.87577	2.9064	0.687829
285.587	236.065	295.431	289.97	317.139	204.004	509.857	343.672	1024.82	679.222	237.402	499.416	130.779	324.907	280.44	50.973	709.579	229.193	288.561	362.831	271.451	231.266	576.165	927.367	Taf1		1.20978	1.01883	1.55457	1.48356	1.50882	2.10367	2.4844	5.50174	2.10817	0.687565
75.191	44.206	37.05	83.914	96.005	23.404	41.91	30.941	32.18	27.212	69.123	19.361	62.597	51.903	21.671	141.102	24.209	54.594	40.04	130.633	19.887	39.687	59.339	43.061	Chic1		1.70092	2.26489	4.10208	1.35451	1.18257	3.57022	1.20604	6.5111	2.73654	0.687393
335.123	245.725	356.065	91.785	219.667	118.924	297.412	376.269	198.179	316.067	457.543	455.181	361.867	68.042	369.127	576.403	371.157	630.793	223.311	284.338	233.338	417.163	158.665	385.704	Pak1		1.36381	3.87934	1.84712	1.26514	1.59486	1.00519	5.31829	1.56153	2.22941	0.687322
26.302	12.462	15.983	23.649	14.759	12.588	12.66	12.606	62.389	13.801	12.219	14.466	13.321	15.653	14.144	12.539	11.58	13.059	16.202	15.036	21.186	12.37	12.789	51.758	Gbgt1		2.11058	1.47963	1.17247	1.00428	4.52061	1.18389	1.17506	1.128	1.72182	0.687212
11.365	15.785	20.648	150.352	18.916	13.183	67.611	17.82	28.065	141.423	50.545	12.166	14.798	11.737	11.89	17.553	22.546	39.843	16.788	10.051	14.848	20.721	42.48	28.192	Gm23347		1.38891	7.28167	1.43488	3.79411	5.03912	4.15461	1.2608	1.47628	3.2288	0.686851
17.893	17.552	92.1	21.623	17.261	18.9	15.866	24.345	16.561	17.572	21.669	18.188	16.467	19.311	23.933	17.163	15.117	19.979	22.963	18.854	16.423	19.481	17.218	20.665	Gm14766		1.01943	4.25935	1.09495	1.53441	1.06105	1.19139	1.17271	1.39445	1.59097	0.686496
86.059	55.855	91.125	70.614	156.175	81.415	237.417	47.356	242.814	74.562	97.402	74.811	47.258	46.689	90.868	93.028	141.362	81.705	179.555	111.619	142.874	147.373	129.983	85.353	Nr4a1		1.54076	1.29047	1.91826	5.01345	3.25654	1.30197	1.01219	1.02377	2.04468	0.686222
196.835	214.175	246.274	151.775	401.415	328.536	202.203	157.847	188.195	187.663	106.806	497.339	309.625	490.993	178.731	272.005	204.576	146.916	130.743	375.01	233.741	300.617	403.292	332.643	Atp13a1		1.08809	1.62263	1.22183	1.28101	1.00283	4.65647	1.58577	1.52187	1.74756	0.685241
190.022	225.664	296.736	72.952	250.526	205.807	167.635	149.243	147.161	164.382	232.509	227.141	153.932	179.908	73.445	62.202	130.019	152.49	137.286	169.552	235.092	225.519	327.243	253.708	Pfkfb1		1.18757	4.06755	1.21729	1.12324	1.11702	1.02363	1.16875	1.18075	1.51072	0.68499
31.281	30.576	25.307	148.073	80.68	201.267	44.043	33.242	41.77	39.606	37.827	18.445	68.784	26.63	23.215	43.798	43.031	29.237	80.8	55.832	25.9	124.446	164.859	66.391	Serpinh1		1.02306	5.85107	2.49463	1.32492	1.05464	2.0508	2.58295	1.88663	2.28359	0.684257
522.352	640.256	498.995	191.875	235.285	328.898	777.024	143.13	437.18	191.243	436.557	588.527	452.553	352.112	495.402	633.268	460.661	401.717	420.767	416.076	448.935	501.164	465.217	539.221	Mettl2		1.22572	2.60063	1.39787	5.4288	2.28599	1.34811	1.28525	1.27829	2.10633	0.683943
13.883	13.27	15.328	63.858	18.792	52.309	86.693	19.4	22.454	16.937	80.279	14.624	20.432	166.611	18.419	13.072	14.016	17.206	16.241	12.485	10.943	39.255	28.933	18.056	Gm10737		1.04619	4.1661	2.78358	4.46871	1.32574	5.48954	8.15441	1.40904	3.60541	0.683818
46.008	145.758	38.98	21.386	19.823	15.303	19.869	27.23	26.566	16.774	18.851	16.744	19.332	14.799	91.06	17.016	27.578	186.926	17.976	17.411	23.209	17.929	17.847	30.888	Gm4557		3.1681	1.82269	1.29537	1.37048	1.58376	1.12584	1.3063	5.35143	2.128	0.683493
37.128	35.283	35.132	45.612	43.04	35.082	37.827	40.819	155.869	37.115	43.265	51.982	38.059	55.22	41.537	39.407	37.279	38.195	37.064	38.294	37.531	32.596	38.398	36.836	Gm11736		1.05229	1.2983	1.22684	1.0791	4.19962	1.20148	1.45091	1.05405	1.57032	0.682127
15357.1	20062	7345.32	4127.64	3712.8	23111	15836.3	4483.47	17279	7709.22	9969.19	16214.5	16959.8	10354.8	10896	14840.6	9135.7	18327.5	6208.33	17913.9	6265.96	7994.6	5322.73	12280.1	Slc1a1		1.30637	1.77955	6.22468	3.53216	2.24134	1.62647	1.63787	1.36202	2.46381	0.681585
21.426	92.594	19.519	30.722	13.463	19.874	15.343	17.305	17.445	16.068	14.518	13.796	19.227	22.184	15.626	18.695	14.731	20.711	23.078	14.302	13.419	35.743	18.378	19.312	Slxl1		4.32157	1.57395	1.47619	1.12788	1.0857	1.05233	1.15379	1.1964	1.62348	0.681462
192.959	89.203	122.003	189.212	178.631	140.231	183.214	36.175	84.779	87.189	126.611	105.561	140.834	118.656	177.237	81.698	275.385	249.755	121.336	201.021	164.457	78.077	212.421	199.042	Bcl2l13		2.16314	1.55088	1.27383	5.06466	1.02843	1.19941	1.18691	2.16942	1.95459	0.681102
183.226	136.951	177.347	174.828	102.45	122.773	151.04	31.623	178.54	40.428	182.341	493.765	86.998	82.048	158.903	99.946	59.837	97.851	197.723	248.111	102.669	275.599	337.858	266.938	Extl3		1.33789	1.01441	1.19837	4.77627	4.41625	2.70792	1.06033	1.58989	2.26267	0.680561
3284.23	3698.13	3034.89	513.459	1869.52	694.652	2506.09	3536.39	1117.93	712.692	2280.38	3279.16	869.814	2567.29	2601.47	1673.36	2201.77	1421.31	1466.77	3117.9	2621.65	3510.35	2223.77	2997.57	Insig1		1.12603	5.91068	2.6913	1.41112	1.56861	1.43799	2.95154	1.55464	2.33149	0.680268
40.913	30.099	66.684	20.841	22.384	74.466	68.012	37.471	23.285	39.945	41.049	38.16	134.909	20.892	77.535	137.176	51.911	42.826	34.196	46.512	30.858	41.413	35.72	98.265	Rab13		1.35928	3.19965	3.32675	1.81506	1.71548	1.07571	6.45745	1.76921	2.58982	0.680134
3247.58	4515.09	399.651	2626.4	2106.51	519.016	2228.6	645.896	1315.65	1945.56	750.735	739.276	372.99	993.169	793.972	1203.82	1831.46	1292.07	468.765	2326.72	1769.74	1365.85	2249.1	1895.48	Gm13988		1.39029	6.57173	4.05866	3.4504	1.47878	1.0155	2.66272	1.5162	2.76804	0.680122
183.462	92.633	241.828	344.417	407.518	116.945	77.385	54.753	206.94	318.524	138.341	235.515	89.417	90.245	413.526	73.617	136.162	240.505	106.537	230.47	194.368	278.978	253.077	356.118	Vps11		1.98053	1.42422	3.4847	1.41335	1.53921	1.70242	1.00926	5.61726	2.27137	0.67917
117.957	102.473	29.639	160.468	42.23	49.279	65.267	44.109	50.24	79.895	86.233	35.733	60.652	90.329	68.535	36.066	34.474	42.406	100.931	56.696	32.697	82.057	37.619	47.557	Lipt2		1.1511	5.41408	1.16692	1.47968	1.59027	2.41326	1.4893	1.90027	2.07561	0.679034
246.338	165.46	63.021	179.224	293.875	227.475	246.876	536.877	80.435	669.663	107.754	338.306	207.123	61.572	326.473	96.265	267.904	287.661	235.615	123.586	96.875	146.673	126.021	138.851	Slc25a24		1.48881	2.84388	1.2919	2.17468	8.32552	3.13961	3.36392	3.3914	3.25246	0.678236
18.131	80.398	23.66	30.04	29.936	34.414	28.584	33.075	16.443	33.005	22.99	30.605	29.922	34.791	18.743	18.131	25.428	117.912	18.14	26.822	21.317	30.677	28.037	30.295	---		4.43428	1.26965	1.14959	1.15712	2.00724	1.33123	1.16272	1.03375	1.6932	0.677875
13.309	14.116	13.364	14.494	8.603	11.208	17.888	11.529	9.963	9.444	10.358	10.53	10.732	44.308	10.104	12.628	9.693	10.745	12.005	11.301	9.729	9.316	10.237	8.705	Arl14		1.06064	1.08456	1.3028	1.55157	1.05496	1.01661	4.12859	1.2498	1.55619	0.677701
128.416	83.534	42.669	54.573	50.773	104.54	36.636	16.726	368.683	98.587	69.436	68.702	39.014	213.782	132.645	120.922	82.49	49.638	17.011	65.474	40.5	153.483	63.195	91.294	Pten		1.53729	1.27898	2.05897	2.19036	3.73967	1.01068	5.47962	1.09695	2.29907	0.677568
25.086	114.734	234.895	95.352	47.886	55.3	32.853	23.549	22.795	26.733	43.734	55.092	41.81	33.285	22.421	21.652	55.592	75.319	21.669	42.595	72.089	27.773	49.06	44.557	Gm23850		4.57363	2.46345	1.15483	1.39509	1.17276	1.25971	1.25612	1.03552	1.78889	0.677364
189.456	225.585	1190.78	261.791	306.948	386.636	324.266	346.623	322.348	235.228	381.695	520.902	273.636	99.911	260.736	256.761	283.946	170.655	286.153	314.815	290.196	381.368	426.796	218.986	Ggta1		1.1907	4.54859	1.25961	1.06895	1.37036	1.36471	2.7388	1.01548	1.81965	0.676909
5384.66	7425.38	7043.95	4590.86	5569.72	3327.89	7316.81	9041.33	3254.32	3858.59	7543.67	3512.66	1613.09	8910.5	5398.45	1352.99	6019.18	4987.01	8193.42	3819.48	4917.6	5936.35	3840.88	7030.69	C130073F10Rik		1.37899	1.53434	1.67365	1.23569	1.18568	2.14756	5.52387	3.99	2.33372	0.676837
13.545	14.59	15.46	13.295	14.083	12.879	14.907	14.907	13.986	14.962	41.464	12.141	15.577	14.371	15.727	58.292	13.19	13.916	13.673	14.061	15.484	14.381	12.718	13.299	Rbmy		1.07715	1.16284	1.09349	1	1.06978	3.4152	1.08392	3.70649	1.70111	0.676814
173.895	140.436	97.687	165.743	200.402	210.783	318.273	70.489	156.136	174.427	255.606	266.188	131.117	150.289	64.853	150.437	185.823	211.987	91.529	257.41	202.331	292.514	435.017	348.109	D2Wsu81e		1.23825	1.69667	1.0518	4.51522	1.11715	1.0414	1.14622	2.31966	1.7658	0.676482
176.744	308.863	71.695	392.62	200.563	102.112	113.907	70.011	207.42	124.511	160.597	102.472	54.604	54.195	59.361	90.6	55.708	411.911	126.004	193.459	249.783	147.678	186.652	79.083	Mterf1b		1.74752	5.47625	1.96415	1.62699	1.66588	1.56723	1.00755	1.52625	2.07273	0.676288
37.474	19.736	12.318	11.71	12.41	15.339	11.925	12.953	11.387	47.866	13.345	12.492	14.832	13.114	14.291	12.202	12.578	11.1	13.366	12.739	18.022	12.333	11.226	20.798	Tcstv1		1.89876	1.05192	1.23602	1.08621	4.20357	1.06828	1.13101	1.1712	1.60587	0.676071
17.124	18.745	16.388	18.234	19.692	20.215	11.552	16.08	21.085	22.322	19.372	78.949	23.922	22.691	21.863	14.58	18.026	19.338	26.175	16.229	13.449	25.296	25.385	18.237	Mir130a		1.09466	1.11264	1.02656	1.39197	1.05867	4.07542	1.05425	1.49952	1.53921	0.675354
58.68	14.445	17.028	13.404	15.965	13.716	12.718	16.055	13.281	16.082	11.696	12.376	13.949	13.233	13.369	14.886	16.264	15.471	13.107	13.695	16.43	15.625	14.03	12.715	Tas2r143		4.06231	1.27037	1.16397	1.26238	1.2109	1.05814	1.05411	1.11347	1.52446	0.674899
791.066	364.078	271.596	1188.38	1080.33	250.074	257.518	604.506	633.563	2154.15	90.843	930.468	2958.89	1127.32	173.678	402.051	756.857	318.076	1533.04	572.493	206.003	673.017	243.659	622.523	Gm17052		2.17279	4.37554	4.32002	2.34743	3.40005	10.2426	2.62471	2.31492	3.97476	0.674872
106.655	130.08	305.299	69.57	127.866	156.487	113.991	78.626	98.353	116.133	73.168	62.432	99.225	156.053	109.468	113.712	68.952	96.963	92.254	110.308	56.127	126.742	139.991	143.89	Dscr3		1.21963	4.38837	1.22384	1.44979	1.18078	1.17196	1.57272	1.03877	1.65573	0.674617
922.563	813.668	220.484	531.91	493.541	369.286	412.071	479.905	666.858	514.149	726.723	641.362	561.768	711.498	250.922	1152.71	708.249	353.986	792.17	733.731	914.283	992.427	578.794	956.113	Pus10		1.13383	2.41247	1.33647	1.16462	1.29701	1.13309	1.26653	4.59392	1.79224	0.67436
36.567	28.982	26.192	43.287	43.106	102.579	57.389	26.192	27.373	170.748	33.43	51.009	40.558	80.221	26.127	46.608	49.306	95.591	26.728	40.039	50.379	63.34	39.338	32.814	---		1.26171	1.65268	2.37969	2.19109	6.23783	1.52585	1.97793	1.7839	2.37634	0.673766
200.179	46.781	120.96	105.313	85.401	107.409	78.363	114.184	98.202	99.873	109.945	85.922	117.412	78.113	117.808	117.023	46.966	85.864	182.773	159.364	100.366	167.442	217.241	122.403	Rab33b		4.27907	1.14858	1.2577	1.45712	1.01702	1.27959	1.5031	1.00671	1.61861	0.673547
146.84	37.582	86.261	169.042	350.986	58.612	112.533	93.743	213.012	153.209	178.577	306.133	53.876	171.639	86.992	89.503	66.347	70.76	112.086	134.294	128.801	126.687	176.074	159.701	Srf		3.90719	1.95966	5.9883	1.20044	1.39034	1.71429	3.18582	1.02886	2.54686	0.673482
851.454	745.448	446.728	1285.02	555.304	790.288	1012.52	518.261	1236.85	493.621	866.643	870.037	653.271	309.91	1078.78	179.977	408.68	771.826	1234.43	413.03	1080.42	929.783	1015.25	1153.11	Xpr1		1.1422	2.87652	1.42316	1.95368	2.50566	1.00392	2.10794	5.99397	2.37588	0.673434
104.164	117.297	133.558	86.173	196.743	225.428	252.198	114.083	97.245	135.563	139.729	158.403	64.749	331.744	304.665	88.56	176.863	119.561	240.018	128.272	123.793	111.365	189.247	230.146	Usp42		1.12608	1.54988	1.1458	2.21065	1.39404	1.13364	5.12354	3.44021	2.14048	0.673111
266.236	245.467	925.843	678.876	220.348	284.432	575.094	337.014	263.73	267.998	341.956	75.659	230.166	215.943	196.681	352.356	147.733	133.115	415.344	225.346	159.971	511.304	361.029	357.319	Ppm1d		1.08461	1.36379	1.29083	1.70644	1.01618	4.5197	1.06586	1.79151	1.72987	0.672764
215.981	229.569	199.582	60.003	284.27	310.768	631.722	434.153	344.576	208.656	605.158	239.987	643.821	109.302	228.874	484.237	320.524	642.973	223.876	289.539	581.147	313.61	410.737	391.822	Pacrgl		1.06291	3.3262	1.09321	1.45507	1.65141	2.52163	5.89029	2.11574	2.38956	0.672628
121.074	189.449	325.54	141.939	80.486	160.794	51.962	98.279	64.238	70.13	470.983	625.246	110.867	643.495	201.638	109.201	126.421	313.616	517.529	202.425	262.599	176.839	55.68	226.266	Sdcbp2		1.56474	2.29352	1.99779	1.89136	1.09172	1.32753	5.80421	1.84648	2.22717	0.671301
91.94	624.758	253.186	133.696	174.553	286.733	153.285	64.902	97.656	71.093	203.935	98.171	119.736	202.467	292.493	76.301	434.802	290.992	284.464	136.576	111.763	193.929	151.049	120.588	Hsd17b6		6.79528	1.89374	1.64267	2.36179	1.37364	2.07734	1.69095	3.83341	2.7086	0.670716
1633.13	564.891	1582.02	270.696	645.18	821.769	215.861	478.885	1034.44	1095.15	772.202	2339.46	657.207	280.998	953.099	133.131	2069.63	726.016	513.769	1314.32	1617.16	598.42	441.125	1336.93	Atg14		2.89105	5.84426	1.27371	2.21849	1.05868	3.0296	2.33883	7.15911	3.22671	0.670712
130.013	97.45	55.577	309.085	132.666	178.46	85.924	171.064	251.182	93.367	144.869	179.228	215.49	275.539	242.674	123.693	155.521	234.623	156.74	152.804	254.465	68.28	259.511	60.102	Ctns		1.33415	5.56138	1.34518	1.99088	2.69027	1.23717	1.27866	1.96191	2.17495	0.670599
13.33	14.068	15.922	12.965	13.793	12.811	14.252	14.806	13.529	14.808	41.304	11.921	15.501	14.578	15.724	57.502	13.01	13.609	13.219	14.002	14.548	15.063	12.037	13.144	Rbmy		1.05536	1.22808	1.07665	1.03887	1.09454	3.46481	1.06331	3.65696	1.70982	0.669739
18.76	99.998	18.954	20.376	17.352	13.024	48.307	19.168	16.137	15.497	17.597	41.741	17.135	36.172	18.492	14.922	21.95	36.8	21.059	25.103	45.342	15.311	41.076	25.536	Obox4-ps6		5.33038	1.07502	1.33231	2.52019	1.0413	2.37205	2.111	1.23924	2.12769	0.668969
16.949	13.238	18.655	17.213	16.85	16.172	15.716	16.362	13.631	14.546	17.629	66.217	16.176	16.06	16.363	17.507	15.353	12.959	14.892	11.456	16.058	16.297	12.643	11.885	Vmn1r210		1.28033	1.08377	1.04192	1.0411	1.06713	3.75614	1.00722	1.06991	1.41844	0.668505
23.749	129.364	25.753	31.448	30.706	19.578	71.185	28.099	23.614	29.586	29.512	68.939	27.212	49.015	26.783	27.544	24.691	45.262	28.74	29.898	49.317	24.76	83.836	32.843	Obox4-ps36		5.44713	1.22114	1.56839	2.53336	1.2529	2.33597	1.80123	1.02841	2.14857	0.668431
244.947	266.724	664.144	351.266	299.161	225.678	573.186	426.319	390.815	571.364	512.663	187.167	284.128	300.191	503.103	101.009	220.62	314.501	731.175	229.735	237.836	255.276	328.903	282.172	Mitd1		1.0889	1.89072	1.32561	1.3445	1.46198	2.73907	1.05653	4.98077	1.98601	0.668425
1860.47	1429.44	1631.43	1210.26	1691.68	851.837	1328.17	262.139	1108.72	1361.12	1108.53	1116.24	693.596	1186.69	1776.26	882.128	1677.05	836.998	2501.87	1128.55	1245.49	1325.89	2333.68	1757.04	Mlx		1.30154	1.348	1.98592	5.06665	1.22765	1.00696	1.71093	2.01361	1.95766	0.667964
202.132	378.052	1258.12	926.024	250.022	219.429	513.134	295.649	249.042	451.231	200.919	193.894	131.993	171.725	674.848	136.737	677.986	460.59	499.813	372.82	285.592	234.376	634.223	424.167	Mynn		1.87032	1.35863	1.13942	1.73562	1.81187	1.03623	1.30102	4.93537	1.89856	0.667008
100.249	67.733	45.433	86.848	38.14	79.369	30.894	30.65	186.198	87.752	35.293	233.579	68.711	24.809	90.587	32.74	35.888	156.471	82.788	100.823	75.442	79.872	95.952	127.608	Limd1		1.48006	1.91156	2.08099	1.00796	2.12187	6.61828	2.7696	2.76686	2.59465	0.666971
61247.4	76547.1	17061.5	76781.4	120710	142720	82439.6	50851.4	100428	73865.3	101939	65945.2	125238	104657	127658	133970	75611.1	127088	107094	91568.3	107104	94564.4	137656	70940.4	Nars		1.2498	4.50027	1.18234	1.62119	1.35961	1.54581	1.19665	1.04944	1.71314	0.666761
221.216	463.475	100.508	465.815	239.69	290.145	227.913	297.963	173.595	247.035	165.456	34.93	218.667	172.119	60.772	91.482	72.818	315.263	205.275	192.989	135.585	212.304	306.877	234.275	Cd59a		2.09512	4.63461	1.2105	1.30735	1.42305	4.73679	1.27044	1.50533	2.2729	0.666357
100.337	138.938	127.691	48.489	136.349	189.668	91.562	59.97	161.536	129.199	233.977	153.574	81.141	129.552	255.241	47.762	92.792	99.111	259.817	111.569	173.97	187.716	217.866	234.627	Tbk1		1.38471	2.6334	1.39105	1.5268	1.25029	1.52355	1.59663	5.34402	2.0813	0.666149
15.724	21.968	15.577	27.027	20.134	28.962	19.072	20.64	29.712	21.197	25.185	18.704	23.412	20.028	20.2	94.478	20.66	18.063	20.211	21.339	25.854	24.164	75.97	37.664	Rbm41		1.3971	1.73506	1.43846	1.08221	1.40171	1.3465	1.16896	4.67713	1.78089	0.666085
12.109	48.079	14.305	11.599	13.557	10.448	11.541	12.557	10.751	11.561	10.657	12.482	11.475	13.011	11.734	11.175	11.135	10.441	11.108	14.537	14.851	10.92	18.038	12.608	Usp17la		3.97052	1.2333	1.29757	1.08803	1.07534	1.17125	1.13386	1.05002	1.50249	0.666048
29.872	32.987	31.216	32.678	37.61	26.483	25.649	32.213	24.62	100.313	26.439	36.729	26.514	27.48	27.277	29.16	29.525	24.269	28.436	46.826	32.072	32.669	31.071	47.277	Dgkd		1.10428	1.04683	1.42016	1.25592	4.07445	1.3892	1.03643	1.06903	1.54954	0.665729
29.854	120.863	15.889	16.967	20.074	17.925	16.261	16.162	17.341	16.862	30.376	19.28	17.737	20.176	23.486	16.762	16.693	25.6	16.716	16.908	20.408	23.471	16.442	13.439	Zfy2		4.04847	1.06785	1.11989	1.00613	1.02841	1.57552	1.13751	1.40115	1.54811	0.665071
16.246	16.416	14.558	13.065	17.082	14.13	13.399	15.463	14.556	13.85	65.004	16.173	54.454	28.149	14.677	14.632	34.27	13.82	14.139	49.017	14.6	17.477	13.304	13.905	---		1.01046	1.11427	1.20892	1.15404	1.05097	4.01929	1.93449	1.00308	1.56194	0.664743
84.817	39.89	36.29	53.167	43.297	136.942	61.317	65.938	48.624	45.704	38.355	44.441	27.504	129.163	73.216	65.297	58.879	44.26	54.026	104.632	95.817	56.839	48.967	128.205	Zfp605		2.12627	1.46506	3.16285	1.07536	1.06389	1.15868	4.69615	1.12128	1.98369	0.663674
16.142	17.154	15.273	18.961	17.676	13.816	15.666	68.272	22.366	15.499	15.955	16.781	15.293	37.312	19.25	19.951	17.369	14.908	44.794	30.57	16.308	15.471	13.953	14.263	﻿1700019E08Rik		1.06269	1.24147	1.27939	4.35797	1.44306	1.05177	2.43981	1.03642	1.73907	0.663494
26.936	19.878	86.925	19.424	27.21	27.877	22.653	23.002	29.498	36.849	37.806	22.657	31.234	22.48	31.319	48.446	21.183	34.206	26.647	30.929	28.534	39.341	24.906	32.4	Narf		1.35507	4.47513	1.02451	1.01541	1.2492	1.66862	1.38941	1.54686	1.71553	0.663433
33.825	22.827	17.888	21.37	31.693	32.023	19.477	19.322	22.555	22.251	31.513	27.428	66.579	17.376	19.612	19.264	37.333	29.433	24.999	20.612	46.002	32.707	23.341	27.661	Idua		1.4818	1.19466	1.01041	1.00802	1.01366	1.14894	3.83166	1.01806	1.4634	0.66319
1515.67	2339.36	407.402	86.882	161.494	120.282	149.31	773.471	365.202	142.948	321.243	283.44	178.249	967.459	114.768	129.298	229.816	2368.59	101.933	908.546	528.714	409.952	155.899	587.432	Gm3106		1.54345	4.68914	1.34263	5.1803	2.55479	1.13337	5.42757	1.1266	2.87473	0.663086
150.766	275.605	354.349	106.538	161.219	138.079	571.511	755.784	646.733	134.137	536.04	69.355	63.533	163.013	105.87	638.391	195.507	380.43	686.664	167.746	233.479	301.141	289.992	245.266	Zfp953		1.82803	3.32603	1.16759	1.32243	4.82144	7.72893	2.5658	6.02995	3.59878	0.662855
21.761	14.684	26.607	23.039	21.798	19.971	21.322	20.207	81.658	20.259	21.599	20.162	20.937	25.754	17.134	19.968	21.788	18.492	20.808	13.186	13.053	21.136	16.694	15.715	Gm12550		1.48195	1.15487	1.09148	1.05518	4.0307	1.07127	1.23007	1.1654	1.53512	0.662828
59.256	58.341	25.055	157.232	96.766	157.907	114.356	54.4	74.247	101.457	101.474	26.61	84.343	36.77	44.388	95.535	120.521	54.823	106.743	168.474	40.381	140.168	198.434	70.451	Maged1		1.01568	6.27547	1.63184	2.10213	1.36648	3.81338	2.2938	2.15227	2.58138	0.662775
439.501	246.165	121.605	285.141	1380.48	971.487	1059.85	204.024	778.193	928.527	746.887	1202.22	922.118	629.177	895.381	785.001	430.004	496.51	295.421	1264.86	555.835	545.519	1163.92	1288.36	Ldlr		1.78539	2.34481	1.42099	5.19472	1.19318	1.60965	1.46559	1.14061	2.01937	0.662562
29.224	74.405	17.24	19.464	126.566	80.826	25.824	34.163	52.112	91.73	17.887	13.936	41.463	19.6	83.63	15.269	24.12	52.068	70.761	16.536	13.295	26.053	64.215	26.881	Capn6		2.54602	1.129	1.56591	1.32292	1.76025	1.28351	2.11546	5.47711	2.15002	0.662404
62.709	281.183	34.68	32.971	42.277	39.089	37.915	64.593	31.574	35.033	194.884	61.387	29.415	60.763	206.821	38.963	206.694	94.427	37.036	93.731	64.637	33.872	41.427	91.238	Gm5662		4.48393	1.05183	1.08156	1.70363	1.10955	3.17468	2.06571	5.30814	2.49738	0.662157
304.748	263.566	122.038	218.782	109.926	189.288	124.362	121.95	186.192	135.678	102.046	171.948	89.737	444.31	86.005	360.253	297.394	194.944	257.193	203.1	284.121	98.957	228.569	306.808	Mtfr2		1.15625	1.79274	1.72196	1.01978	1.37231	1.685	4.95125	4.18874	2.236	0.662075
235.131	199.518	330.832	185.788	258.065	185.467	505.841	337.662	379.681	357.188	404.005	395.418	638.98	148.657	351.638	336.55	269.056	285.487	204.646	296.352	109.206	356.602	556.504	319.828	Aplf		1.1785	1.7807	1.39143	1.49807	1.06297	1.02172	4.29835	1.04483	1.65957	0.661958
13.028	15.099	14.385	12.616	11.491	13.484	11.864	17.064	14.025	18.16	12.175	13.566	48.752	10.953	38.066	13.18	16.745	12.239	14.762	21.796	14.46	12.209	15.725	14.205	1700055D18Rik		1.15897	1.14022	1.17344	1.4383	1.29483	1.11425	4.45102	2.88816	1.8324	0.661945
64.298	102.628	202.712	46.394	53.584	57.978	47.327	43.045	65.44	66.957	62.688	69.738	31.197	40.996	86.08	40.903	38.428	75.445	28.453	125.497	79.743	52.416	55.301	121.086	Otud3		1.59613	4.36936	1.082	1.09948	1.02318	1.11246	1.3141	2.10449	1.71265	0.661825
7607.15	10009.3	9363.94	7872.58	5646.46	7183.79	7796.55	7830.56	13685.9	12614.1	15045	10893.5	2552.28	10639	6758.84	5279.04	10357.4	10769.3	12306.3	10264	15070.3	14951.9	9022.11	8565.43	Gm5593		1.31577	1.18944	1.27227	1.00436	1.08497	1.3811	4.16845	1.28032	1.58708	0.661805
39.092	40.228	18.864	45.263	36.14	29.473	43.501	53.699	45.457	26.436	113.662	22.882	26.753	34.556	110.309	27.375	22.852	43.734	35.379	18.4	22.861	39.214	26.278	27.978	Hist1h4m		1.02906	2.39944	1.22621	1.23443	1.71951	4.96731	1.29167	4.02955	2.23715	0.661747
45.394	52.933	79.969	85.957	117.514	74.861	57.308	87.383	102.335	104.731	79.397	357.013	145.454	243.827	83.175	107.885	63.515	101.662	97.651	128.926	63.117	100.525	188.186	165.535	Snapc4		1.16608	1.07488	1.56976	1.5248	1.02341	4.49656	1.67632	1.29708	1.72861	0.661702
106.879	26.169	19.706	13.648	20.596	25.313	32.356	147.959	40.706	45.316	22.51	18.231	15.217	19.87	33.387	17.626	16.359	35.28	25.542	41.763	14.352	14.182	20.985	100.614	Mex3b		4.08418	1.44387	1.22903	4.57285	1.11325	1.23471	1.30578	1.89419	2.10973	0.661553
136.85	129.149	128.52	173.145	113.503	111.556	132.581	109.029	142.553	162.045	129.301	94.997	168.597	138.06	104.142	425.044	102.149	137.433	134.6	138.399	122.626	254.157	271.902	154.708	Paxbp1		1.05963	1.34722	1.01745	1.21602	1.13674	1.36111	1.22119	4.08139	1.55509	0.661124
41.675	110.467	77.552	50.172	447.858	172.971	26.866	37.463	217.683	90.543	44.95	277.62	155.188	265.015	60.289	399.512	53.84	81.67	51.661	363.053	404.879	179.083	235.302	309.621	AI606181		2.65068	1.54572	2.58921	1.39444	2.40419	6.1762	1.7077	6.62662	3.13684	0.661053
17.704	15.206	15.478	34.79	13.293	55.393	15.589	15.236	13.478	13.479	14.767	13.539	26.208	19.516	18.071	15.146	13.989	20.64	15.602	12.797	13.596	13.184	15.495	22.126	Slc9a7		1.16428	2.24771	4.16708	1.02317	1.00007	1.0907	1.3429	1.19312	1.65363	0.660868
34.085	30.226	47.141	21.368	26.893	26.24	29.89	35.408	33.702	29.015	60.176	41.669	44.85	22.043	109.65	23.319	33.713	31.432	49.788	49.96	26.022	33.371	55.718	38.777	Elmod1		1.12767	2.20615	1.02489	1.18461	1.16154	1.44414	2.03466	4.70217	1.86073	0.660676
33.867	32.889	23.785	29.545	19.958	35.412	24.818	27.349	21.381	97.119	26.684	36.536	47.748	26.229	23.786	19.929	55.903	27.829	44.873	25.814	36.745	34.57	28.977	47.776	Ephx4		1.02974	1.24217	1.77433	1.10198	4.5423	1.36921	1.82043	1.19354	1.75921	0.660571
69.931	90.72	82.026	83.645	179.103	108.64	108.14	134.701	71.644	80.249	107.522	89.111	84.432	176.679	203.816	44.923	105.791	222.16	334.861	113.891	201.563	196.282	126.819	93.745	Appbp2os		1.29728	1.01974	1.64859	1.24562	1.12011	1.20661	2.09256	4.53701	1.77094	0.660457
58.715	53.434	52.21	37.569	59.072	87.822	32.981	87.159	62.242	110.417	44.402	74.208	181.29	35.56	40.475	38.732	66.031	129.711	62.334	127.545	61.664	103.494	152.612	103.357	Wdfy2		1.09883	1.38971	1.48669	2.6427	1.774	1.67128	5.09814	1.045	2.02579	0.660316
1780.16	1237.19	895.937	505.34	640.584	513.028	1109.94	740.858	504.888	766.188	861.544	1466.27	290.548	1589.27	925.998	425.754	688.152	857.554	641.449	1067.48	931.055	713.51	518.837	1102.73	Tmem159		1.43887	1.77294	1.24863	1.49819	1.51754	1.7019	5.46991	2.17496	2.10287	0.66017
13.165	14.26	15.904	13.209	13.717	12.09	14.662	14.605	13.334	14.536	40.393	11.875	15.47	13.72	16.124	59.502	12.891	13.593	12.866	13.814	15.054	13.258	11.982	13.934	Gm10256		1.08318	1.20403	1.13457	1.0039	1.09015	3.40152	1.12755	3.69028	1.7169	0.65986
296.782	440.598	692.171	266.323	788.607	1178.84	518.755	78.268	1511.98	398.679	119.173	738.465	1291.46	1435.56	480.417	1259.32	1899.78	490.745	1061.54	709.419	1244.11	727.585	996.679	1249.12	Cdk10		1.48458	2.59899	1.49484	6.62793	3.79246	6.19658	1.11158	2.62131	3.24103	0.659442
578.079	374.012	85.192	434.307	282.246	354.941	426.83	704.096	325.032	546.38	343.805	403.734	424.972	554.508	512.946	137.899	206.993	188.489	396.13	538.454	229.059	401.354	431.322	389.665	Idi1		1.54562	5.09798	1.25756	1.64959	1.681	1.17431	1.30481	3.71972	2.17882	0.659338
68.633	14.608	53.702	15.236	19.959	31.341	27.817	17.249	18.489	14.387	26.473	21.832	89.023	100.509	14.734	17.399	19.933	43.664	18.602	25.402	17.938	75.307	14.939	17.472	Gm21860		4.69832	3.52468	1.57027	1.61267	1.28512	1.21258	1.12902	1.18087	2.02669	0.659227
68.633	14.608	53.702	15.236	19.959	31.341	27.817	17.249	18.489	14.387	26.473	21.832	89.023	100.509	14.734	17.399	19.933	43.664	18.602	25.402	17.938	75.307	14.939	17.472	Gm21748		4.69832	3.52468	1.57027	1.61267	1.28512	1.21258	1.12902	1.18087	2.02669	0.659227
78.925	87.122	49.579	206.148	86.474	88.637	132.237	101.149	54.045	215.743	83.593	37.703	125.323	109.608	78.852	91.795	203.044	122.346	103.205	62.089	67.228	114.438	115.346	73.599	Triml1		1.10386	4.15797	1.02501	1.30735	3.99191	2.21714	1.14337	1.16414	2.01385	0.659194
189.393	43.38	52.169	58.394	107.262	96.959	59.438	70.986	292.388	258.722	115.914	37.985	103.295	342.82	200.385	36.925	89.87	76.607	87.725	177.311	201.896	131.936	209.726	269.832	Stk17b		4.36591	1.11932	1.10626	1.19429	1.13012	3.05157	3.31884	5.42681	2.58914	0.659167
1098.01	479.339	262.159	573.207	798.137	507.269	364.612	421.991	197.92	525.892	484.081	505.6	180.971	968.881	479.746	449.542	340.103	685.677	557.424	503.947	996.227	328.582	794.172	557.678	Tdrd3		2.29068	2.18649	1.5734	1.15737	2.65709	1.04445	5.35379	1.06719	2.16631	0.658692
74.7	123.225	51.998	57.651	103.776	51.454	37.359	44.066	98.398	42.471	40.46	40.246	41.17	216.406	173.964	44.888	72.31	59.084	36.139	64.445	53.687	101.354	71.255	107.614	Zscan25		1.6496	1.10872	2.01687	1.17953	2.31683	1.00532	5.2564	3.87551	2.3011	0.658592
523.993	563.531	1026.54	200.629	178.97	235.905	848.427	588.302	202.362	319.613	219.397	185.525	135.456	295.873	356.045	163.231	236.561	457.375	222.021	310.31	313.535	419.882	318.449	360.926	Cct6b		1.07546	5.11659	1.31813	1.44216	1.57941	1.18257	2.18427	2.18123	2.00998	0.658293
98.726	132.747	341.979	89.578	122.331	113.391	135.55	147.053	95.621	100.338	136.675	130.403	100.827	100.954	150.189	120.2	116.096	129.322	144.331	108.983	106.239	107.559	96.122	121.137	Cdc42se1		1.3446	3.81767	1.07884	1.08486	1.04933	1.0481	1.00126	1.24949	1.45927	0.657853
148.563	145.417	44.735	197.611	114.874	85.868	26.726	40.962	40.223	29.971	69.958	106.424	78.106	103.036	74.495	68.524	23.699	278.626	76.275	57.32	48.131	72.167	53.735	30.003	LOC100041751		1.02163	4.41737	1.3378	1.53266	1.34206	1.52126	1.31918	1.08714	1.69739	0.656194
29.958	149.301	18.229	35.324	31.135	34.678	104.788	39.53	162.155	22.169	88.627	30.929	27.904	40.904	47.903	17.335	38.371	114.384	47.929	45.904	75.506	59.324	61.476	60.455	Gm6880		4.98368	1.93779	1.11379	2.65085	7.31449	2.8655	1.46588	2.76337	3.13692	0.655923
45.375	66.433	28.883	40.787	51.887	50.706	34.238	28.369	39.007	51.605	27.325	31.911	31.372	28.558	199.759	47.54	95.749	59.496	54.927	47.269	42.289	40.777	39.549	106.258	D3Ertd254e		1.46409	1.41215	1.02329	1.20688	1.32297	1.16783	1.09854	4.20191	1.61221	0.655787
2240.35	1597.61	561.573	2707.77	897.313	5087.53	1007.71	1184.08	964.898	3031.45	2014.16	479.646	1207.63	1317.57	3758.45	4669.88	1678.33	1596.22	1914.68	2255.09	949.399	2135.04	2287.81	1797.13	Uck2		1.40231	4.82176	5.66974	1.17502	3.14173	4.19926	1.09104	1.2425	2.84292	0.655689
13.574	13.374	16.627	14.33	15.74	12.105	17.683	73.489	16.439	17.16	16.857	30.91	18.003	19.394	16.756	12.476	14.363	15.871	35.066	14.406	12.69	15.646	18.452	35.271	---		1.01495	1.16029	1.30029	4.15591	1.04386	1.83366	1.07726	1.34306	1.61616	0.655625
51.724	41.555	33.166	51.406	89.12	76.827	228.745	47.448	94.183	91.239	104.545	50.489	43.193	102.566	53.738	62.592	41.069	54.071	116.609	50.383	70.664	61.042	85.213	82.32	Zfp414		1.24471	1.54996	1.16001	4.82096	1.03227	2.07065	2.3746	1.16476	1.92724	0.655556
144.732	211.054	71.529	85.436	117.77	222.823	644.179	120.892	221.45	171.044	223.491	240.107	97.551	368.691	260.433	107.236	250.578	168.844	273.482	249.105	135.01	190.379	242.448	303.248	Bpnt1		1.45824	1.19442	1.89202	5.32855	1.2947	1.07435	3.77947	2.4286	2.30629	0.655276
45.283	170.421	43.006	60.38	52.135	53.492	41.625	48.665	128.6	40.08	41.66	71.241	50.039	317.225	143.771	37.195	47.756	39.021	42.982	89.209	84.685	37.257	29.646	36.425	---		3.76347	1.40399	1.02603	1.16913	3.20858	1.71006	6.33956	3.86533	2.81077	0.654653
177.377	132.801	123.317	65.438	218.059	358.377	288.161	54.325	164.967	81.025	254.633	313.818	149.652	161.147	129.782	269.993	159.199	146.898	167.311	152.348	105.895	150.013	167.945	203.823	Rcor3		1.33566	1.88449	1.64349	5.30439	2.036	1.23243	1.07681	2.08036	2.0742	0.654628
47.992	235.129	26.852	61.894	51.916	34.193	47.198	39.343	29.742	43.529	50.916	31.785	47.803	54.392	48.428	38.803	80.031	71.762	74.409	99.05	50.349	61.625	68.875	101.94	Phf6		4.89934	2.30501	1.51832	1.19965	1.46355	1.60189	1.13784	1.24805	1.92171	0.654621
101.488	109.407	236.523	262.261	156.672	118.671	132.331	192.746	382.979	281.958	504.403	112.111	571.451	206.788	119.846	104.443	186.54	160.156	131.451	210.725	131.506	152.292	246.75	248.767	Mia3		1.07803	1.10882	1.32022	1.45654	1.35828	4.49914	2.76346	1.14748	1.8415	0.654477
19.142	20.209	19.275	27.039	25.761	21.884	97.452	23.516	34.968	20.13	21.081	19.227	19.093	18.5	22.798	18.843	28.609	21.242	23.514	15.812	19.5	31.588	42.686	24.744	Olfr1410		1.05574	1.4028	1.17716	4.14407	1.73711	1.09643	1.03205	1.20989	1.60691	0.654083
1368.4	617.836	2743.8	390.703	655.738	346.361	536.288	175.147	804.935	1495.91	1688.32	407.606	196.579	1955.69	1061.07	217.088	639.012	707.459	641.947	965.225	1846.34	951.589	1287.18	647.8	Gas2l3		2.21482	7.02273	1.89322	3.06193	1.85843	4.14203	9.94861	4.88773	4.37869	0.653268
1034.17	805.562	1107.35	802.14	739.747	690.529	839.343	324.411	759.855	726.977	633.855	457.075	866.434	604.512	1646.55	359.525	901.398	731.07	981.632	1328.93	539.681	587.929	871.119	1556.32	Rab21		1.28379	1.3805	1.07128	2.58728	1.04523	1.38676	1.43328	4.57979	1.84599	0.653229
134.054	113.496	189.108	244.375	166.368	261.644	225.548	298.102	251.755	218.237	271.745	124.242	129.231	144.285	65.727	300.979	160.373	139.408	301.461	149.668	141.096	215.305	227.334	374.289	Mios		1.18113	1.29225	1.57268	1.32168	1.15359	2.18722	1.11649	4.57923	1.80053	0.653124
222.842	182.857	456.148	99.965	291.537	233.76	201.147	139.726	258.941	324.387	400.605	281.8	203.627	291.45	399.279	282.704	209.474	331.837	141.442	308.731	316.861	224.028	302.41	326.871	Slc9a1		1.21867	4.56308	1.24716	1.43958	1.25274	1.42159	1.43129	1.41236	1.74831	0.652717
13424.5	14127.7	10891.8	9336.98	23264.3	23001.8	8737.59	43942.2	13338.9	40980.5	10065.1	30242.7	26785.2	17022.2	16455.6	24648.8	20799.3	22059	16510.5	12386.7	10891.8	14140.5	13467.7	10972.1	Mir669e		1.05238	1.16652	1.01141	5.0291	3.07226	3.0047	1.57355	1.4979	2.17598	0.652025
176.181	143.175	61.466	25.112	160.847	76.771	319.646	284.381	115.422	70.017	261.826	107.07	30.552	169.096	147.336	178.527	247.212	99.052	271.54	156.855	286.84	218.53	88.424	285.475	Fank1		1.23053	2.44767	2.09515	1.12401	1.64849	2.44537	5.53469	1.2117	2.2172	0.652006
397.461	573.111	124.142	282.692	304.829	255.225	497.773	618.278	370.623	68.6	69.981	125.436	434.525	292.13	150.064	321.53	169.627	190.508	227.383	171.847	146.149	174.716	132.787	474.805	Acer3		1.44193	2.27717	1.19435	1.24209	5.40267	1.79243	1.48744	2.14262	2.12259	0.651734
39.251	42.75	48.249	34.774	50.769	47.955	33.527	145.012	31.951	58.369	40.827	55.97	38.272	52.511	35.652	37.461	43.623	45.715	24.735	39.392	46.537	33.652	46.155	32.385	Gm17613		1.08914	1.3875	1.05868	4.32523	1.82683	1.37091	1.37205	1.05074	1.68513	0.651055
878.807	670.252	167.312	416.128	645.99	241.156	246.393	433.606	387.677	183.398	885.682	123.656	1099.42	552.426	681.275	221.17	703.539	489.013	679.03	497.36	247.236	750.397	375.42	529.605	Ddx20		1.31116	2.48714	2.67872	1.75981	2.11386	7.16247	1.99017	3.08032	2.82296	0.65103
31.007	34.187	108.763	54.015	63.238	23.202	46.149	40.96	31.291	29.397	172.289	34.351	36.152	21.47	30.766	48.808	59.673	74.155	50.937	81.007	66.936	82.094	27.447	40.455	Prss38		1.10256	2.01357	2.72554	1.12668	1.06443	5.01555	1.68384	1.58643	2.03982	0.650422
57.922	37.121	32.418	22.507	33.923	29.5	64.266	33.543	20.506	57.109	30.611	57.105	48.743	19.294	146.678	24.229	75.221	100.378	29.93	70.481	36.076	124.518	76.717	55.703	Gm15786		1.56036	1.44035	1.14993	1.91593	2.78499	1.86551	2.52633	6.05382	2.41215	0.650262
938.729	949.744	323.625	1465.35	733.899	983.892	1758.15	2201.15	1970.2	1222.43	1111.74	612.218	1228.69	1663.79	1481.06	1252.34	2218.58	1056.34	1687.74	809.006	746.866	1651.57	963.546	2357.72	Ube2a		1.01173	4.52793	1.34064	1.25197	1.61171	1.81593	1.35412	1.18263	1.76208	0.649845
710.547	707.633	1038.45	556.453	567.191	735.547	590.036	777.435	261.377	238.485	889.987	297.394	224.455	1104.47	300.974	553.412	374.949	497.865	464.165	319.304	500.155	442.38	690.188	388.759	Gm15803		1.00412	1.86619	1.29682	1.31761	1.09599	2.99262	4.92068	1.83874	2.0416	0.649675
29.79	32.24	55.445	38.718	33.504	32.252	38.117	34.042	100.096	25.333	28.454	25.02	37.87	30.382	34.142	29.155	26.13	24.857	43.856	22.881	26.22	24.911	38.301	69.24	4930549C01Rik		1.08224	1.43202	1.03882	1.11971	3.95121	1.13725	1.24646	1.17105	1.52235	0.649566
317.746	280.463	276.651	74.251	34.085	64.867	58.172	425.101	46.82	211.095	282.378	163.763	101.89	343.616	144.577	17.717	214.25	196.462	89.888	418.725	412.2	217.795	105.787	627.727	Tbx20		1.13293	3.72589	1.9031	7.30766	4.50865	1.72431	3.37242	8.16035	3.97941	0.64955
163.255	34.336	183.932	111.266	115.821	145.18	73.852	55.048	57.963	74.154	110.681	118.509	109.712	198.802	229.002	59.991	75.109	84.443	161.506	206.424	145.986	194.938	197.518	161.568	Mab21l3		4.75463	1.65308	1.25349	1.34159	1.27933	1.07073	1.81204	3.81727	2.12277	0.649325
108.484	109.068	406.485	95.762	94.233	110.787	49.962	67.335	96.224	97.911	69.577	158.101	126.051	167.72	124.997	103.368	161.075	85.499	69.611	87.4	105.453	78.582	122.304	121.689	Sema4g		1.00538	4.24474	1.17567	1.34772	1.01753	2.27232	1.33057	1.20924	1.7004	0.649113
23.685	22.463	23.136	109.06	198.571	155.552	31.266	20.834	29.235	32.888	62.292	64.282	96.951	40.372	36.123	111.215	33.777	79.974	79.267	44.808	33.414	140.463	121.292	51.205	Rhob		1.0544	4.71387	1.27656	1.50072	1.12495	1.03195	2.40144	3.07879	2.02283	0.648758
22.394	34.072	20.144	26.763	22.654	16.645	22.721	19.829	99.527	21.55	24.262	26.669	25.182	19.931	47.556	19.718	23.254	24.819	25.94	30.494	24.215	24.046	20.716	21.09	Tsga10		1.52148	1.32858	1.36101	1.14585	4.61842	1.09921	1.26346	2.41181	1.84373	0.64833
425.021	241.296	1016.44	200.121	253.839	386.471	258.907	308.916	285.233	233.419	461.577	675.6	239.831	358.272	598.056	169.514	466.09	194.223	348.66	632.076	290.831	642.456	755.817	674.414	Pip5k1a		1.76141	5.07914	1.5225	1.19315	1.22198	1.46368	1.49385	3.52806	2.15797	0.64832
277.295	206.678	186.223	152.562	416.756	449.058	272.803	1276.34	90.999	73.163	267.489	320.336	299.544	117.056	42.983	157.762	60.367	612.721	75.3	165.531	161.263	566.495	216.44	312.795	4930486L24Rik		1.34168	1.22064	1.07751	4.67863	1.24378	1.19757	2.55898	3.67033	2.12364	0.648167
52.636	41.127	48.078	29.498	28.399	42.915	63.979	74.434	30.07	53.386	117.628	24.103	32.32	28.836	108.228	29.787	31.823	41.388	127.771	30.24	29.085	59.455	38.623	42.99	S100a1		1.27984	1.62987	1.51114	1.16341	1.77539	4.88022	1.12082	3.6334	2.12426	0.647861
10.878	10.906	10.415	12.553	10.921	10.734	42.14	11.297	10.759	11.543	10.99	11.136	11.503	10.52	9.927	14.343	11.595	9.958	15.502	11.381	10.255	37.981	10.178	11.118	Reg1		1.00257	1.20528	1.01742	3.73019	1.07287	1.01328	1.09344	1.44485	1.44749	0.645258
105.842	715.001	395.782	474.221	1120.46	1208.03	503.736	112.003	1087.35	231.311	1030.36	1041.31	929.84	264.785	897.786	305.838	640.368	960.63	1473.02	1124.95	819.774	952.176	772.917	1228.35	AW549877		6.75536	1.19819	1.07816	4.49752	4.70081	1.01063	3.51168	2.9355	3.21098	0.645213
57.819	52.427	30.645	43.947	216.798	314.628	83.41	53.05	73.628	202.15	68.985	37.47	83.551	29.519	24.259	139.249	58.723	47.334	70.742	170.353	46.181	149.093	219.686	88.066	Creb3l2		1.10285	1.43407	1.45125	1.57229	2.74556	1.84107	2.83041	5.7401	2.3397	0.645066
544.74	630.313	51.745	244.228	231.601	148.991	235.639	618.42	136.416	137.191	395.33	81.109	227.246	257.678	71.564	176.737	244.288	227.929	360.377	405.818	128.606	460.631	385.552	299.528	Upp1		1.15709	4.71984	1.55446	2.62444	1.00568	4.87406	1.13392	2.46964	2.44239	0.644599
1894.18	1361.06	439.417	2469.22	2380.07	1171.23	1414.92	548.099	1736.58	3249.47	1705.36	1602.08	1012.54	1063.43	1904.25	564.875	1680.87	1319.97	1373.58	2395.2	802.737	1659.92	2671.32	2547.14	Mcm3		1.3917	5.61931	2.03211	2.58151	1.8712	1.06447	1.05026	3.37111	2.37271	0.644533
53.303	39.415	64.099	63.821	58.477	58.667	190.215	67.748	70.988	103.701	43.318	50.769	141.478	34.78	56.624	56.989	76.991	41.594	53.242	40.548	35.656	34.518	36.29	83.282	Lgals7		1.35235	1.00436	1.00325	2.80768	1.46082	1.17201	4.0678	1.00645	1.73434	0.643954
73.378	67.674	50.87	22.228	60.229	50.149	69.536	145.05	43.259	81.528	56.862	43.429	44.673	186.426	132.873	24.357	60.566	84.778	138.972	139.346	77.673	33.874	43.513	45.104	Mfsd8		1.08429	2.28855	1.201	2.08597	1.88465	1.30931	4.17312	5.45523	2.43527	0.643741
452.284	236.146	1052.07	783.684	688.415	611.217	1463.11	302.066	1238.97	1033.97	1982.53	969.663	1022.26	1754	1145.09	986.179	801.069	698.276	1042.92	1239.53	591.987	664.775	1448.63	707.827	Slc38a1		1.91527	1.34246	1.1263	4.84367	1.19827	2.04456	1.7158	1.16113	1.91843	0.643415
163.255	37.386	68.388	146.777	104.671	100.071	103.85	95.217	89.864	102.335	180.981	153.025	109.757	79.374	169.98	269.818	177.396	116.15	82.603	137.704	138.978	77.003	104.346	166.402	Elmo2		4.36674	2.14624	1.04597	1.09067	1.13878	1.18269	1.38278	1.58735	1.74265	0.643073
66.029	37.963	71.047	82.574	52.058	42.36	54.806	41.774	45.496	43.854	34.222	145.405	36.955	60.448	35.966	35.791	52.447	60.186	56.873	68.719	44.663	52.443	57.062	85.887	Slc25a14		1.7393	1.16224	1.22894	1.31196	1.03744	4.24887	1.63572	1.00489	1.67117	0.642872
367.659	312.738	254.463	335.195	601.032	288.163	124.853	124.553	338.491	843.739	351.866	260.654	238.897	342.561	117.791	568.643	400.786	347.94	153.852	519.58	170.217	175.276	436.063	668.529	Polr1b		1.17561	1.31726	2.08574	1.00241	2.49265	1.34994	1.43393	4.82756	1.96064	0.64275
13.156	13.863	19.702	15.015	13.475	16.845	16.434	66.235	17.535	14.484	18.064	14.769	20.674	14.379	16.343	16.242	14.05	15.788	19.248	13.045	13.462	17.423	10.572	10.982	Mir3087		1.05374	1.31215	1.25009	4.03036	1.21065	1.2231	1.43779	1.00622	1.56551	0.642107
471.126	510.856	406.192	469.244	482.985	325.444	328.803	300.033	407.726	790.506	405.043	382.662	143.029	590.361	316.236	274.116	246.283	314.578	307.933	593.933	463.66	541.604	540.975	569.037	Ncbp3		1.08433	1.15523	1.48408	1.09589	1.93882	1.05849	4.12756	1.15366	1.63726	0.641255
135.732	118.993	29.072	19.827	59.739	29.827	317.996	62.504	48.736	24.961	24.835	30.287	27.243	29.319	19.861	59.389	70.027	33.571	141.95	36.116	47.852	32.055	67.119	74.152	Zfp759		1.14067	1.46628	2.00285	5.08761	1.95249	1.21953	1.0762	2.99023	2.11698	0.641066
51.653	22.167	129.472	21.557	37.497	23.033	20.397	128.095	16.65	30.846	259.602	56.964	31.981	34.187	47.39	99.801	33.265	131.797	239.276	39.399	79.742	35.654	27.771	99.126	Lipo2		2.33018	6.00603	1.62797	6.28009	1.85261	4.5573	1.06898	2.10595	3.22864	0.640963
12.808	13.608	15.153	12.758	13.302	11.537	13.846	13.856	12.608	13.944	37.566	11.43	14.572	13.22	16.317	58.066	12.399	12.966	12.479	12.937	14.344	12.75	11.828	13.74	Rbmy		1.06246	1.18773	1.15299	1.00072	1.10596	3.28661	1.10227	3.55862	1.68217	0.640915
34.709	16.703	19.425	15.904	13.81	14.328	24.425	15.142	20.239	27.47	14.732	64.785	20.946	19.249	20.184	16.574	131.176	15.488	19.016	22.731	14.474	16.832	25.713	34.666	Fbxo48		2.07801	1.22139	1.03751	1.61306	1.35728	4.39757	1.08816	1.21781	1.75135	0.640152
333.169	159.968	26.552	31.56	162.832	376.925	218.865	146.462	531.725	85.828	108.473	34.998	160.233	70.989	626.055	428.72	314.321	311.132	208.88	327.626	194.424	75.78	418.641	147.143	Arrdc3		2.08272	1.18861	2.31481	1.49435	6.19524	3.09941	2.25715	1.46029	2.51157	0.64011
163.443	84.159	132.517	171.127	245.133	177.617	374.572	331.775	305.884	152.901	244.378	45.035	179.638	65.181	249.778	152.671	274.294	113.082	301.993	97.155	122.711	314.821	185.735	143.45	Fxyd4		1.94207	1.29136	1.38012	1.12899	2.00054	5.4264	2.75599	1.63605	2.19519	0.639332
22.755	35.82	37.819	51.483	29.037	21.111	26.235	30.436	36.673	29.884	26.031	32.926	31.978	44.718	19.046	84.443	23.67	33.902	25.312	22.44	20.948	51.608	28.422	64.503	Rgn		1.57416	1.3613	1.37544	1.16013	1.22718	1.26488	1.3984	4.43363	1.72439	0.639005
549.295	436.499	33.376	67.203	301.579	188.238	213.123	76.353	61.277	325.819	555.277	564.805	271.055	315.042	146.957	59.044	59.434	126.465	58.02	587.662	97.223	315.083	440.141	447.916	Isyna1		1.25841	2.01351	1.60212	2.79129	5.31715	1.01716	1.16228	2.48894	2.20636	0.638776
51.4	26.634	40.99	56.933	80.994	72.049	107.802	26.733	99.377	109.329	39.664	51.075	124.528	27.523	68.201	41.336	59.753	33.434	56.344	57.521	40.672	72.245	71.673	62.265	Mgat4b		1.92986	1.38895	1.12415	4.03254	1.10014	1.28769	4.52451	1.64992	2.12972	0.63877
1155.88	351.063	697.009	668.363	1546.79	1118.84	874.523	186.404	960.311	821.923	2696.63	1205.85	1102.93	1685.7	1791.27	1921.84	1173.19	1240.01	485.924	2202.89	1000.41	1463.49	2393.07	2359.77	Vps33a		3.29252	1.04286	1.38249	4.69155	1.16837	2.23629	1.52838	1.07289	2.05192	0.638629
137086	84574.8	33732.9	68048.7	52645.8	27152.2	16484.9	21440.8	51618.1	47078.8	47572.8	50594.7	10835.7	54985.7	19980.8	9232.14	15679	67679.4	41935.1	48462.8	26993.8	28383.8	21204.3	56122.4	Gm13102		1.62088	2.01728	1.93892	1.30063	1.09642	1.06352	5.07452	2.16427	2.03455	0.638161
4262.75	1723.36	1963.35	3395.15	1232.58	4098.02	2056.31	1562.79	2536.97	3713.39	1361.93	2202.66	1843.12	329.032	1316.4	1091.65	939.855	2604.41	1512.47	1418.18	1156.71	2351.8	2055.84	2087.76	Haus6		2.47351	1.72927	3.32476	1.31579	1.46371	1.6173	5.60163	1.20588	2.34148	0.638056
461.4	214.478	445.926	251.803	155.409	56.947	1033.83	479.873	298.638	250.462	212.156	110.178	195.236	268.375	665.783	110.147	177.918	531.028	173.746	386.338	237.142	496.7	123.193	609.691	Ephx1		2.15127	1.77093	2.72901	2.15438	1.19235	1.92557	1.37462	6.0445	2.41783	0.637696
278.66	321.662	180.953	756.987	580.067	545.669	227.589	208.285	268.497	323.824	323.423	512.38	166.61	363.925	236.129	250.373	260.062	246.349	203.055	531.204	611.371	422.155	688.637	343.291	Rcc2		1.15432	4.18333	1.06304	1.09268	1.20606	1.58424	2.18429	1.06032	1.69104	0.637681
1027.6	695.373	77.754	362.948	678.31	381.467	368.067	498.466	888.733	850.312	719.284	137.42	294.872	922.639	716.287	441.422	243.337	453.918	571.662	184.584	337.425	619.099	611.662	641.136	Rabl2		1.47777	4.6679	1.77816	1.35428	1.04518	5.2342	3.12895	1.62268	2.53864	0.637326
82.129	86.595	86.574	112.618	80.379	188.597	85.201	96.428	232.906	87.091	272.502	50.469	105.369	68.38	92.097	226.278	124.803	160.347	114.621	246.291	125.049	153.584	77.474	255.82	Suox		1.05438	1.30083	2.34635	1.13177	2.67428	5.39939	1.54093	2.45695	2.23811	0.637122
24.814	24.804	18.695	19.253	31.804	16.934	17.796	52.767	37.584	16.536	14.278	68.686	19.089	27.992	17.06	16.371	17.322	22.679	16.333	32.99	44.338	19.919	13.209	25.562	Slc25a48		1.0004	1.02985	1.87812	2.9651	2.27286	4.81062	1.46639	1.04209	2.05818	0.637101
16.499	16.514	17.021	18.278	18.17	20.312	19.463	18.003	15.108	16.348	59.041	16.793	19.495	19.299	16.019	16.74	16.788	17.009	15.497	16.563	17.244	16.816	17.168	14.544	Fosb		1.00091	1.07385	1.11789	1.0811	1.08208	3.51581	1.01016	1.04501	1.36585	0.636667
15.966	19.024	18.752	18.485	16.566	18.636	17.642	17.893	16.6	17.346	16.728	17.45	18.257	18.661	18.761	66.229	17.784	26.893	16.737	15.255	16.002	16.297	16.078	18.156	Cyp4f15		1.19153	1.01444	1.12495	1.01423	1.04494	1.04316	1.02213	3.53014	1.37319	0.636319
2655.06	1797.28	5436.79	1249.22	2974.09	2314.07	1224.79	1687.39	1615.56	1595.09	2211.82	3131.66	1615.17	2142.65	1675.56	1247.11	2232.93	3142.01	2901.07	1867.87	4106.4	2876.84	2092.18	1958.85	Wipi2		1.47727	4.35216	1.28522	1.3777	1.01284	1.41587	1.32658	1.34356	1.6989	0.636254
1651.62	3351.75	912.97	927.295	894.388	997.349	735.588	945.54	1364.97	926.614	1480.88	315.086	1795.8	998.918	586.843	2291.87	1695.25	1087.16	923.854	1377.23	679.502	1396.62	1417.18	1421.95	Tet1		2.02937	1.01569	1.11512	1.28542	1.47307	4.69993	1.79774	3.90542	2.16522	0.636224
378.005	538.473	454.834	425.781	479.572	638.479	422.409	342.327	681.769	561.432	435.893	493.078	550.333	126.489	624.102	260.889	308.464	389.22	420.311	424.045	462.028	563.375	416.542	588.379	Stag1		1.42451	1.06823	1.33135	1.23393	1.21434	1.13119	4.35084	2.39221	1.76833	0.636084
2209.82	2160.86	933.245	770.9	777.42	1188.66	1496.74	361.689	1624.11	1451	2649.84	704.288	605.247	1170.01	1542.71	1699.21	1300.38	1509.2	592.511	1720.22	774.404	1305.92	789.111	1302.95	Ei24		1.02266	1.21059	1.52898	4.1382	1.1193	3.76244	1.93312	1.10145	1.97709	0.635819
58.875	19.307	52.849	44.601	27.217	38.834	23.558	124.033	24.459	21.876	37.515	44.017	32.543	93.917	65.809	33.243	30.512	41.52	82.985	41.524	40.158	24.283	36.152	38.139	Rab6b		3.04941	1.18493	1.42683	5.26501	1.11807	1.17332	2.88594	1.97963	2.26039	0.635811
48.72	34.028	37.574	32.479	64.895	30.343	44.289	208.518	30.489	25.034	35.934	30.288	32.525	47.789	82.564	49.43	46.827	34.995	31.041	30.29	23.019	31.515	38.017	33.269	Gm14784		1.43176	1.15687	2.13871	4.70812	1.2179	1.18641	1.4693	1.67032	1.87243	0.635794
543.158	1137.18	234.633	1322.71	988.957	465.417	344.126	823.782	227.41	296.094	263.533	384.146	357.9	63.247	157.509	286.775	883.218	589.913	967.265	563.862	164.156	493.295	789.181	510.554	Fam175a		2.09365	5.63735	2.12488	2.39384	1.30203	1.45768	5.65877	1.82069	2.81111	0.635593
652.07	750.078	1438.03	1509.36	1065.14	854.154	810.906	1126.32	2717.55	1858.96	4181.89	954.89	374.637	629.682	615.938	858.408	2491.28	1448.53	1453.34	2430.25	4076.49	1631.11	1472.9	2519.06	Prc1		1.1503	1.0496	1.24701	1.38896	1.46186	4.37945	1.68078	1.39366	1.71895	0.63555
262.503	234.935	182.662	140.238	582.035	399.515	184.11	196.538	108.013	506.196	625.742	278.141	394.38	332.178	421.363	139.59	445.246	337.523	817.394	568.821	393.01	1020.56	586.708	331.56	9130011E15Rik		1.11734	1.30251	1.45685	1.0675	4.68644	2.24973	1.18726	3.01858	2.01078	0.63484
374.318	97.331	86.562	93.232	72.929	90.424	73.745	105.346	77.228	74.857	37.759	139.861	105.695	174.902	73.405	70.945	73.855	116.629	100.733	142.015	315.525	120.188	90.073	168.903	Sgpp1		3.84583	1.07705	1.23989	1.42852	1.03167	3.70404	1.65478	1.03467	1.87706	0.634677
4650.21	7091.28	3827.64	3966.2	170.712	560.908	496.302	998.266	353.238	59.692	427.343	61.319	1057.84	2316.32	80.182	327.342	43.665	1188.27	4226.54	152.397	43.115	550.67	1111.83	1492.21	Gm2768		1.52494	1.0362	3.2857	2.01141	5.91768	6.96918	2.18967	4.08249	3.37716	0.633587
38.673	20.532	13.446	16.155	18.106	61.95	106.188	20.418	22.026	16.6	46.438	21.782	23.092	19.568	18.346	12.5	31.736	20.231	93.408	16.592	16.338	23.69	26.054	47.948	Gpx2-ps1		1.88355	1.20147	3.42152	5.20071	1.32687	2.13194	1.18009	1.46768	2.22673	0.633549
247.534	205.585	132.313	122.167	192.985	159.051	219.249	99.892	316.464	285.471	112.07	497.912	235.963	174.673	290.809	165.85	150.202	244.89	287.837	400.71	263.375	273.062	348.504	408.772	Secisbp2l		1.20405	1.08305	1.21335	2.19486	1.10857	4.44287	1.35088	1.75345	1.79388	0.633339
586.271	379.964	344.795	424.589	584.557	525.891	522.299	461.101	674.422	519.378	439.326	145.385	251.965	313.606	719.969	166.014	323.257	445.101	559.421	492.27	363.399	527.572	783.605	465.148	Slc39a10		1.54296	1.23142	1.11156	1.13272	1.29852	3.02181	1.24464	4.3368	1.86505	0.633208
53.296	31.322	83.851	33.623	70.947	71.392	101.899	65.93	205.432	44.804	86.194	140.895	145.7	161.344	94.883	92.177	75.898	93.87	99.002	137.887	125.17	105.468	70.803	119.331	0610010F05Rik		1.70155	2.49386	1.00627	1.54556	4.58513	1.63463	1.10737	1.02936	1.88797	0.632503
1111.13	1227.47	1512.16	1597.98	983.427	2278.47	1813.84	1643.78	395.655	1733.67	1611.08	1507.03	1395.69	2149.11	978.565	1777.05	1019.47	973.694	2193.91	1547.7	1943.71	835.483	1516.18	1599.65	Gm6104		1.1047	1.05675	2.31687	1.10346	4.38176	1.06904	1.53982	1.81598	1.79855	0.632405
1124.32	1355.47	1369.95	1115.7	570.904	592.886	1141.91	1024.33	1004.13	604.357	1606.44	1195	623.82	795.212	1391.24	337.528	1419.31	1232.66	1445.54	725.227	695.856	1289.46	931.882	1362.78	Commd3		1.20559	1.22788	1.0385	1.11479	1.66148	1.3443	1.27475	4.12186	1.62364	0.632181
132.154	102.55	426.473	86.349	115.118	82.045	170.65	85.09	392.556	238.919	173.632	348.617	148.173	210.085	160.914	169.964	80.954	136.996	168.183	395.623	174.27	246.758	120.043	310.874	Pik3r3		1.28868	4.93895	1.40311	2.00552	1.64305	2.00779	1.41784	1.05624	1.97015	0.631917
665.27	611.005	417.903	438.186	294.726	185.284	104.643	215.142	292.774	459.428	227.797	247.892	168.707	766.258	431.959	692.801	398.664	559.199	355.444	467.451	273.025	260.648	390.588	434.495	Lemd3		1.08881	1.04854	1.59067	2.05596	1.56922	1.08821	4.54195	1.60386	1.8234	0.631865
303.141	169.958	179.683	225.703	331.011	181.474	103.159	115.834	284.587	207.692	208.635	352.136	301.744	58.204	118.222	295.119	232.993	173.979	115.023	261.86	181.95	227.442	298.333	361.054	Col4a3bp		1.78362	1.25612	1.82401	1.12287	1.37024	1.68781	5.18425	2.49631	2.09065	0.631842
777.204	982.997	811.246	681.965	1869.27	706.881	747.55	559.52	637.986	769.321	1292.85	1537.63	394.677	1724.87	786.666	607.509	1030.24	937.143	933.709	1266.19	1150.75	1150.86	1259.06	1274.49	Iws1		1.26479	1.18957	2.64439	1.33606	1.20586	1.18933	4.37033	1.2949	1.8119	0.631816
126.536	168.6	28.725	30.339	34.389	122.942	29.222	51.567	37.266	31.385	42.41	29.178	72.651	309.575	37.811	40.987	31.817	143.3	57.64	35.539	39.921	82.223	27.532	31.098	Gm15571		1.33243	1.05619	3.57504	1.76466	1.18738	1.45349	4.26113	1.084	1.96429	0.631563
41.289	110.123	30.829	125.008	78.765	102.312	40.217	261.306	99.304	107.25	56.171	58.832	240.732	55.954	178.551	54.23	33.984	80.425	116.433	79.711	57.773	133.735	60.912	145.89	Gm1848		2.66713	4.05488	1.29895	6.4974	1.08002	1.04737	4.30232	3.29248	3.03007	0.631405
1175.89	794.253	3119.5	697.754	627.872	462.35	858.971	1092.06	536.952	465.65	699.612	286.997	443.766	379.993	810.039	998.62	1083.23	723.271	374.884	880.973	830.229	787.279	891.074	690.201	Perp		1.4805	4.47078	1.358	1.27135	1.15312	2.4377	1.16783	1.2328	1.82151	0.631181
206.886	207.9	303.898	253.596	339.182	321.992	270.326	318.655	289.575	393.476	347.599	113.939	167.196	132.081	289.778	73.246	155.818	508.32	410.972	287.148	158.719	273.279	457.053	375.481	Zfp930		1.0049	1.19835	1.05339	1.17878	1.35881	3.05075	1.26586	3.95623	1.75838	0.630991
113.312	67.078	60.08	49.89	59.399	67.378	118.987	56.497	56.607	79.188	59.275	99.29	44.042	203.187	85.406	83.912	75.196	80.296	98.593	124.642	104.748	173.749	152.597	137.607	Mtfp1		1.68926	1.20425	1.13433	2.10608	1.39891	1.67507	4.61348	1.0178	1.8549	0.630814
223.167	298.817	71.741	250.082	140.547	238.238	62.991	142.035	220.375	282.489	303.399	147.648	356.427	60.562	146.992	246.471	216.302	272.378	109.364	176.432	198.66	211.255	162.273	197.205	Dus2		1.33898	3.4859	1.69508	2.25485	1.28186	2.05488	5.88532	1.67676	2.4592	0.630609
98.343	122.557	28.394	72.634	102.561	43.71	20.348	30.982	24.884	19.872	20.4	98.733	98.361	87.188	34.519	28.854	18.601	164.503	30.858	35.339	23.094	62.246	32.957	15.836	Gm29073		1.24622	2.55808	2.3464	1.52261	1.25221	4.83985	1.12815	1.19633	2.01123	0.630507
68.275	28.974	64.803	47.866	27.712	83.672	45.451	131.791	181.705	30.247	71.255	175.885	42.388	36.681	18.016	19.032	145.078	22.929	25.179	36.246	56.954	55.746	40.587	65.791	Klk1		2.35642	1.35384	3.01934	2.89963	6.00737	2.46839	1.15558	1.05639	2.53962	0.630459
399.565	200.767	132.375	285.346	346.13	453.438	537.512	102.263	236.036	336.612	476.147	164.997	337.585	318.802	227.451	312.618	169.602	239.293	307.826	406.723	255.629	452.221	508.319	407.306	Nfx1		1.99019	2.15559	1.31002	5.25617	1.4261	2.88579	1.05892	1.37444	2.18215	0.629972
1795.6	1482.16	4535.58	976.674	1089.26	1252.17	2070.08	1659.81	3464.83	3128.32	2522.15	1362.91	1819.73	724.438	868.82	3476.11	1047.14	1867.79	1719.91	2534.63	2120.77	1726.96	3452.8	2109.1	Pank3		1.21147	4.6439	1.14956	1.24718	1.10757	1.85056	2.51192	4.00096	2.21539	0.629532
1516.42	281.407	321.421	426.139	115.364	357.983	335.395	512.06	501.775	320.513	379.538	697.898	142.426	311.327	278.449	263.94	616.03	302.378	402.739	375.967	342.159	415.534	362.083	309.076	Med30		5.38869	1.3258	3.10307	1.52674	1.56554	1.83881	2.18589	1.05497	2.24869	0.629493
226.014	354.118	131.885	788.609	1508.98	3240.59	638.797	299.536	1182.95	452.163	716.55	836.875	2350.76	988.275	1576.24	2173.3	722.298	546.007	1082.96	973.952	351.76	580.878	3940.33	815.258	Shmt2		1.5668	5.97952	2.14753	2.13262	2.6162	1.16792	2.37865	1.37879	2.421	0.629277
1341.14	893.86	524.971	88.409	604.024	296.215	305.242	786.449	515.854	1363.87	862.439	697.276	1020.04	737.095	860.063	433.681	738.42	2069.93	551.231	1448.08	2016.81	356.208	332.851	350.141	Gm14763		1.50039	5.93798	2.03914	2.57648	2.64391	1.23687	1.38386	1.98317	2.41272	0.628678
65.086	35.995	18.296	26.358	39.809	28.282	33.755	28.305	26.3	34.278	35.903	41.503	25.317	18.044	21.915	98.471	37.285	41.378	41.288	54.269	31.057	36.002	28.005	69.081	Mep1b		1.8082	1.44064	1.40757	1.19255	1.30335	1.15598	1.40307	4.49332	1.77558	0.628604
89.706	82.105	87.138	355.939	80.818	328.219	216.958	59.276	228.044	233.007	50.597	68.128	118.073	127.698	95.784	159.035	139.581	275.872	97.4	277.85	164.526	97.864	82.251	373.041	Fbxw5		1.09258	4.08477	4.06121	3.66013	1.02176	1.34648	1.08152	1.66035	2.2511	0.628522
230.144	191.755	102.399	428.582	185.146	162.643	564.335	140.136	289.472	404.838	126.053	180.514	222.279	131.599	377.966	294.399	223.201	180.343	179.075	161.393	287.358	302.41	223.758	334.104	Mcat		1.2002	4.18541	1.13836	4.02705	1.39854	1.43205	1.68906	1.28386	2.04432	0.628209
121.338	34.146	77.677	53.155	98.359	114.236	75.504	194.515	60.263	192.006	133.541	72.249	78.628	73.096	389.078	65.467	44.706	145.19	92.758	126.156	45.366	59.398	108.271	211.866	Nhej1		3.55351	1.46133	1.16142	2.57622	3.18613	1.84834	1.07568	5.94312	2.60072	0.628198
206.209	69.269	215.63	129.644	211.807	271.284	350.349	77.239	255.856	274.068	213.673	344.712	148.018	152.98	183.432	137.57	162.233	245.985	95.829	305.929	391.537	169.177	300.273	427.627	Cdc42bpb		2.97693	1.66325	1.28081	4.53591	1.07118	1.61327	1.03352	1.33337	1.93853	0.62806
28.04	30.543	27.028	31.229	41.969	34.656	27.473	29.275	43.662	23.39	36.403	32.202	29.89	30.401	30.497	117.75	26.434	71.718	27.51	47.78	36.579	59.097	65.004	30.865	BC065397		1.08927	1.15543	1.21102	1.06559	1.8667	1.13046	1.0171	3.86104	1.54957	0.627517
70.719	102.732	226.941	62.55	74.659	341.544	221.896	169.582	304.625	140.263	114.679	119.147	193.526	168.895	259.419	363.787	130.319	199.152	158.4	118.946	156.888	137.956	79.895	165.987	Cldn3		1.45268	3.62815	4.57472	1.30849	2.17181	1.03896	1.14584	1.40231	2.09037	0.627197
87.207	92.07	26.751	69.816	87.363	39.224	18.63	28.786	21.423	18.517	17.63	79.659	67.292	75.565	24.022	26.259	16.639	127.518	24.55	29.071	21.792	46.123	32.286	13.47	Gm21729		1.05576	2.60985	2.22728	1.54514	1.15694	4.51838	1.12294	1.09312	1.91618	0.627193
165.763	61.223	102.33	216.377	161.431	107.384	37.09	89.038	330.452	51.919	91.695	46.741	106.719	212.601	86.429	62.909	46.39	53.161	101.081	128.3	162.179	93.227	189.6	114.76	Plekhb2		2.70753	2.1145	1.50331	2.40059	6.36476	1.96177	1.99216	1.37387	2.55231	0.626974
14165.7	13316.7	17335.6	6858.23	6707.64	4365.28	6647.01	12003.9	5039.59	5687.82	10322.7	11923.3	6249.26	6874.27	9705.79	2197.32	5226.61	13443.3	12743.8	7788.45	8542.31	8988.78	6971.77	12312.5	Anapc10		1.06375	2.52771	1.53659	1.8059	1.12863	1.15506	1.10001	4.4171	1.84184	0.626913
54.55	93.641	67.798	105.79	97.612	73.165	54.044	77.59	28.451	35.03	56.886	56.322	53.449	55.643	124.852	29.27	99.095	139.022	83.77	46.624	126.92	73.036	80.503	102.987	5730455P16Rik		1.71661	1.56037	1.33414	1.43568	1.23124	1.01001	1.04105	4.26553	1.69933	0.626556
107.729	21.597	16.41	37.305	15.719	17.938	26.117	35.429	57.185	49.104	12.566	17.715	15.89	36.163	26.507	15.847	28.526	36.337	16.15	61.623	14.762	42.407	15.243	105.8	Gm16284		4.98815	2.27331	1.14117	1.35655	1.16457	1.40976	2.27583	1.67268	2.03525	0.626336
31.016	52.558	31.955	84.556	33.744	202.756	139.945	79.609	53.393	56.94	140.287	53.885	84.223	50.308	79.794	168.367	36.154	71.015	79.418	38.274	29.323	59.593	68.861	65.52	Bmp2k		1.69454	2.6461	6.00865	1.7579	1.06643	2.60345	1.67415	2.11002	2.44516	0.626128
37.988	35.82	50.667	43.58	32.938	34.938	61.561	45.354	52.702	49.778	76.089	30.28	32.749	127.176	30.164	28.027	85.884	75.655	76.07	48.83	34.435	58.581	73.393	58.672	Nudt14		1.06052	1.16262	1.06072	1.35734	1.05874	2.51285	3.88336	1.07625	1.64655	0.625663
122.555	195.014	116.521	61.982	97.69	517.239	356.659	340.757	88.332	147.665	289.47	145.563	114.68	298.386	129.174	105.39	182.65	182.495	172.184	117.439	67.122	79.733	345.609	253.658	Gm12178		1.59124	1.87992	5.2947	1.04667	1.6717	1.98862	2.6019	1.22568	2.16255	0.625393
1190.52	1209.19	437.852	97.971	911.807	341.988	274.664	215.735	542.107	506.65	569.659	645.145	1008.78	644.802	397.042	205.343	695.368	1789.62	359.333	867.157	606.326	412.296	365.825	223.984	Gm14604		1.01568	4.4692	2.6662	1.27315	1.06998	1.13251	1.56448	1.93356	1.8906	0.624364
22.993	17.929	18.068	66.312	66.89	93.559	94.543	21.048	16.329	18.106	22.202	15.343	43.833	149.55	16.116	16.248	143.058	16.104	215.055	86.181	53.447	16.059	18.514	92.064	Car5b		1.28245	3.67014	1.3987	4.49178	1.10882	1.44704	3.41181	1.00819	2.22737	0.624363
54.277	40.177	89.021	24.416	73.08	70.842	105.727	23.944	35.941	52.393	41.483	34.26	27	30.344	34.134	78.052	57.036	58.412	43.958	86.64	61.198	59.886	81.653	105.73	Zfp397		1.35095	3.64601	1.03159	4.41559	1.45775	1.21083	1.12385	2.28664	2.0654	0.624234
1754.49	954.443	1932.96	1076.68	1728.03	1314.5	1683.83	1857.29	1368.03	2034.01	2752.77	1343.48	531.258	2756.63	2676.11	1455.4	1060.02	1439.75	2335.31	1551.17	1457.91	1851.66	1337.64	1444.8	Trappc13		1.83824	1.79529	1.31459	1.10301	1.48682	2.04899	5.18887	1.83874	2.07682	0.623994
736.778	755.456	385.822	90.546	168.686	211.849	384.32	569.683	115.538	152.14	442.963	549.397	226.106	175.144	224.19	378.283	234.342	363.836	272.013	360.966	302.724	252.149	77.462	261.5	Dapp1		1.02535	4.26106	1.25588	1.48231	1.3168	1.24028	1.29097	1.68733	1.695	0.622144
147.41	38.23	49.01	34.642	53.454	36.206	81.033	139.458	26.626	134.966	22.875	56.753	19.672	26.966	21.549	22.571	42.087	27.254	29.163	38.513	106.31	38.953	49.74	93.801	Dmgdh		3.85587	1.41476	1.47639	1.721	5.06896	2.48101	1.37078	1.04743	2.30452	0.621294
108.226	106.147	239.265	51.036	204.815	233.335	68.682	135.399	140.559	249.954	82.934	93.343	65.317	188.066	133.877	93.521	58.353	111.418	89.078	178.654	138.096	89.008	97.749	122.769	Dcbld2		1.01959	4.68816	1.13925	1.97139	1.77829	1.12551	2.87928	1.43152	2.00412	0.620905
916.252	467.538	190.245	1308.21	749.556	1242.4	752.155	246.008	269.529	460.421	339.624	152.506	889.045	474.518	289.402	878.299	826.876	979.711	827.341	697.735	231.131	452.46	1327.14	737.442	Spry2		1.95974	6.87645	1.65752	3.05744	1.70824	2.22696	1.87357	3.03488	2.79935	0.620628
110.752	134.694	175.693	900.116	286.333	283.051	467.006	71.576	239.281	204.22	166.297	30.959	315.334	55.924	51.922	368.38	341.734	97.009	605.43	231.166	134.501	268.07	1134.22	675.422	Dkk1		1.21618	5.12323	1.0116	6.52462	1.17168	5.37152	5.63862	7.09487	4.14404	0.620564
480.406	105.245	84.214	75.144	511.172	307.504	2095.31	754.252	80.415	71.558	811.675	430.065	1224.2	988.978	101.837	116.849	74.559	100.572	88.535	689.734	73.254	1053.57	978.791	202.797	Bst2		4.56464	1.1207	1.66233	2.778	1.12377	1.88733	1.23784	1.14741	1.94025	0.619995
279.349	185.215	397.849	56.026	26.374	327.606	32.464	133.593	371.775	140.065	264.984	63.106	35.66	246.185	575.583	53.563	64.593	357.376	280.789	119.838	104.816	82.596	72.58	171.216	Gm14915		1.50824	7.10115	12.4216	4.11511	2.6543	4.19903	6.90367	10.7459	6.20612	0.619929
47.125	38.081	43.417	60.597	68.148	50.407	40.636	36.755	101.311	74.574	81.897	46.422	62.615	51.51	190.625	44.259	40.482	37.235	59.24	74.778	63.636	66.995	71.602	73.378	Sigirr		1.23749	1.3957	1.35196	1.10559	1.35853	1.76419	1.21559	4.30703	1.71701	0.619916
58.706	96.989	67.974	37.287	111.213	37.986	45.777	42.265	44.921	33.379	58.517	25.378	37.218	211.712	78.331	38.438	62.809	165.476	69.606	30.803	140.962	92.485	43.179	59.192	Ccpg1os		1.65211	1.82299	2.92774	1.08309	1.34579	2.30582	5.68843	2.03785	2.35798	0.619897
33.034	18.467	144.142	33.388	36.36	39.137	24.369	19.409	30.994	22.83	29.46	31.056	24.978	51.533	25.253	29.95	23.417	21.757	24.27	26.643	21.987	44.275	98.429	28.155	Hdac4		1.78881	4.31718	1.07638	1.25555	1.3576	1.05418	2.06314	1.186	1.76235	0.619478
181.161	167.67	64.509	180.549	267.213	325.843	238.02	61.794	465.508	82.192	199.698	67.037	76.469	65.969	461.251	239.122	267.636	226.33	373.391	81.779	104.13	285.625	164.421	162.298	Rpl31		1.08046	2.79882	1.21941	3.85183	5.66367	2.97892	1.15917	1.92894	2.58515	0.618156
27.226	69.921	29.42	22.561	79.694	29.597	28.297	21.682	23.112	25.895	30.235	35.542	28.416	133.51	24.539	32.701	28.67	99.239	32.736	34.037	77.37	48.731	47.43	28.689	Zswim3		2.56817	1.30402	2.69264	1.30509	1.12041	1.17553	4.69841	1.33261	2.02461	0.617622
79.645	53.655	128.693	49.043	78.872	74.504	56.067	54.948	186.761	91.698	130.227	209.422	82.226	174.472	244.596	47.984	160.297	130.108	66.487	185.49	105.023	96.024	178.415	270.272	Inppl1		1.48439	2.62408	1.05863	1.02036	2.0367	1.60813	2.12186	5.09745	2.13145	0.61752
1134.66	763.644	169.359	260.015	677.08	676.724	452.025	454.655	317.06	197.013	494.04	546.322	195.712	802.477	340.982	248.656	641.956	260.851	675.018	450.79	766.511	476.449	426.855	923.803	Oip5		1.48585	1.53529	1.00053	1.00582	1.60934	1.10583	4.1003	1.3713	1.65178	0.61639
1375.51	1024.23	1679.99	327.524	445.395	669.598	464.735	765.784	204.663	423.003	715.653	504.171	196.946	284.687	865.169	457.923	407.014	1604.43	235.802	651.249	697.212	420.758	218.253	515.844	Dirc2		1.34296	5.12938	1.50338	1.64779	2.06683	1.41946	1.44551	1.88933	2.05558	0.61623
1164.27	1331.54	2886.17	680.89	788.792	1306.43	934.16	947.74	882.56	941.875	682.771	1168.55	1478.35	1210.22	1418.93	834.68	868.747	1166.63	845.613	1015.28	1027.14	1033.16	1080.96	2089.37	Xpo6		1.14367	4.23882	1.65625	1.01454	1.06721	1.71148	1.22155	1.69997	1.71918	0.616109
69.945	82.933	63.033	65.511	38.813	51.868	192.282	49.094	92.386	81.825	89.662	56.859	49.557	62.661	90.958	98.561	91.573	91.175	58.096	86.695	165.919	92.722	72.171	74.424	Calcoco1		1.18569	1.03931	1.33636	3.91661	1.12907	1.57692	1.26442	1.08359	1.5665	0.615848
2044.21	1794.58	382.943	97.945	219.41	171.81	351.465	948.77	146.158	737.287	156.257	176.293	306.581	383.549	235.453	86.134	449.021	357.283	143.394	360.234	640.984	485.925	207.809	1749.36	Reep1		1.1391	3.90978	1.27705	2.69947	5.04445	1.12822	1.25105	2.73357	2.39784	0.615793
1159.57	539.156	254.852	43.81	620.962	269.922	121.501	599.475	291.627	619.504	531.286	520.495	385.427	305.946	699.939	273.666	397.607	2344.77	663.516	1199.58	1001.3	264.596	199.22	194.083	Gm14708		2.15071	5.81721	2.30052	4.93391	2.1243	1.02073	1.25979	2.55764	2.7706	0.615775
2756.06	1478.65	2598.58	2386.04	3510.74	1645.09	1244.35	259.959	1044.48	1857.27	995.983	3725.32	1121.29	1178.86	1988.82	1652.13	1361.92	1611.51	868.971	2394.45	2373.63	1122.24	1726.76	1989.42	Nploc4		1.86389	1.08908	2.13407	4.78673	1.77818	3.74035	1.05135	1.2038	2.20593	0.615509
494.487	113.684	81.062	73.686	222.15	145.114	163.779	103.552	144.151	188.987	259.288	244.066	148.612	205.355	231.529	141.245	289.448	143.692	163.876	240.165	117.922	140.018	342.361	205.255	Mtbp		4.34966	1.1001	1.53087	1.58161	1.31103	1.06237	1.38182	1.6392	1.74458	0.615459
9.934	9.688	36.304	9.989	10.878	13.703	11.894	12.557	13.537	10.992	11.495	9.82	9.821	10.998	12.399	11.7	12.273	16.507	12.342	10.412	11.578	10.049	9.886	10.304	Gm10728		1.02539	3.6344	1.2597	1.05574	1.23153	1.17057	1.11985	1.05974	1.44462	0.615287
1680.88	1832.85	266.183	1164.75	2053.33	2286.27	2417.08	1137.12	1595.81	1502.91	2077.21	1398.1	1874.64	1105.11	1526.6	2142.87	1069.82	1638.68	1681.09	1604.4	1675.38	1593.65	2559.86	1267.14	Lars		1.09041	4.37576	1.11344	2.12561	1.06181	1.48574	1.69635	1.40369	1.7941	0.615168
63.27	74.108	162.587	36.131	77.281	90.181	46.613	39.308	144.662	44.757	109.388	209.636	87.692	57.792	57.443	73.951	68.142	69.635	48.038	116.624	55.833	68.662	79.35	93.941	Klf13		1.1713	4.49993	1.16692	1.18584	3.23216	1.91644	1.51737	1.28738	1.99717	0.614966
1008.65	746.605	184.34	508.571	2493.49	3431.94	974.042	493.807	1559.25	862.815	2775.34	4067.99	1172.82	1004.57	1261.88	246.773	2757.93	4315.58	3471.16	469.115	2571.76	487.989	2875.61	462.16	Scpep1		1.35098	2.75887	1.37636	1.97252	1.80717	1.46576	1.16748	5.11353	2.12658	0.614874
761.847	423.805	1577.77	339.953	410.855	442.673	370.218	481.665	276.398	335.076	298.788	591.214	274.076	220.043	442.7	235.738	402.824	384.661	789.87	423.148	567.776	238.226	489.872	696.336	Zfp280c		1.79764	4.64114	1.07744	1.30103	1.2123	1.97871	1.24556	1.87793	1.89147	0.614835
12.625	15.09	19.574	16.5	17.383	14.555	13.565	49.543	15.817	15.795	15.811	16.274	16.685	13.455	16.643	14.798	19.422	19.176	20.316	12.21	18.124	16.037	14.381	18.162	Olfr1389		1.19525	1.1863	1.1943	3.65227	1.00139	1.02928	1.24006	1.12468	1.45294	0.614381
16.274	27.481	14.558	95.987	74.434	96.175	44.073	21.081	31.368	44.812	55.456	20.789	51.122	15.066	15.785	66.392	45.109	26.096	87.33	86.562	23.056	44.432	88.829	28.833	Zic3		1.68864	6.59342	1.29208	2.09065	1.42859	2.66756	3.3932	4.20602	2.92002	0.614173
25.156	146.033	107.824	27.756	28.194	51.443	33.097	32.027	15.367	40.551	38.385	45.634	15.33	26.046	42.026	15.602	26.356	40.229	52.005	64.738	54.392	58.808	17.855	62.861	Gm12252		5.8051	3.88471	1.82461	1.03341	2.63884	1.18885	1.69902	2.69363	2.59602	0.61412
423.836	161.581	774.041	139.394	241.691	626.413	217.409	159.255	210.444	600.199	436.274	354.606	222.539	163.142	194.856	266.249	174.622	452.165	264.709	405.43	268.715	379.589	356.017	462.179	Usp53		2.62306	5.5529	2.59179	1.36516	2.85206	1.23031	1.36408	1.36639	2.36822	0.614074
11.078	13.454	12.636	11.114	12.071	11.718	13.308	14.719	10.596	11.26	11.908	11.545	53.287	15.208	12.274	13.012	12.968	11.69	13.021	13.234	11.007	13.44	11.758	11.911	Zfp551		1.21448	1.13694	1.03012	1.10603	1.06267	1.03144	3.50388	1.06013	1.39321	0.613735
444.072	602.491	920.676	798.443	549.761	408.238	860.421	641.907	1266.38	298.043	724.234	274.663	437.555	748.73	1372.13	291.307	759.05	1135.65	775.143	1141.09	349.924	634.352	613.256	916.584	Sap30bp		1.35674	1.15309	1.34667	1.34041	4.249	2.63681	1.71117	4.71025	2.31302	0.613628
427.957	135.582	137.496	155.842	89.043	303.966	195.148	346.377	172.669	174.746	456.462	329.287	89.029	502.254	133.054	46.446	406.008	220.513	269.131	311.811	88.249	306.6	271.424	344.825	Kctd5		3.15644	1.13343	3.4137	1.77495	1.01203	1.38621	5.64147	2.8647	2.54787	0.613388
347.409	195.603	241.236	329.172	801.48	138.602	376.368	143.568	402.794	233.616	545.808	231.253	135.616	51.875	200.946	209.828	265.74	550.087	279.082	333.605	456.493	361.726	589.407	352.96	Capn2		1.77609	1.36452	5.7826	2.62153	1.72417	2.36022	2.61428	1.0442	2.41095	0.613088
94.183	47.722	129.006	113.875	90.514	115.782	331.363	275.307	203.082	125.84	124.824	80.65	103.951	97.951	260.91	59.973	113.889	122.973	118.518	161.666	154.752	111.633	131.441	209.904	Pyroxd1		1.97358	1.13287	1.27916	1.20361	1.61381	1.54772	1.06126	4.35046	1.77031	0.613014
16625.6	15762.2	2493.23	11106.8	15235.9	21482.9	11638.3	7722.76	42974.4	23293.3	26010.6	20687.6	9278.46	11288.1	9867.92	33885.7	15651.6	37490.6	5409.16	12804.6	2626.42	4752.43	4160.3	14969.1	Gm16203		1.05478	4.45477	1.41001	1.50701	1.84492	1.2573	1.2166	3.43393	2.02241	0.612808
424.065	99.933	41.914	323.603	292.299	86.329	558.274	330.992	572.13	198.479	184.949	150.979	236.996	66.841	175.773	87.733	88.975	141.204	353.531	202.171	203.26	318.133	217.356	222.752	Pts		4.24349	7.72064	3.38587	1.68667	2.88257	1.225	3.54567	2.0035	3.33668	0.612662
17.648	20.472	19.708	75.371	19.176	18.589	24.662	22.969	21.736	25.951	25.136	16.773	24.31	18.464	19.974	23.048	20.283	18.326	31.465	17.854	19.151	20.996	27.422	18.772	Nedd9		1.16002	3.82439	1.03158	1.07371	1.19392	1.4986	1.31662	1.1539	1.53159	0.612421
656.462	650.57	831.037	338.009	284.971	293.884	725.888	331.138	481.337	380.409	1049.65	880.384	273.618	351.834	918.657	214.694	587.049	315.488	604.557	572.112	540.039	331.521	421.833	1281.88	Nudt22		1.00906	2.45862	1.03128	2.1921	1.26531	1.19227	1.28586	4.27891	1.83918	0.611582
84.73	38.397	155.704	32.965	94.366	32.509	27.891	31.467	48.313	29.171	64.095	69.47	295.353	70.848	24.43	25.001	56.953	95.596	66.881	46.99	96.072	49.887	59.865	58.143	Hepacam		2.20668	4.72331	2.90277	1.12821	1.6562	1.08386	4.16883	1.02337	2.36165	0.611582
703.662	146.045	502.575	184.314	137.036	50.912	323.205	308.56	203.514	118.477	74.891	128.349	290.32	254.508	62.775	62.011	466.971	73.018	80.251	277.197	234.531	186.639	336.762	559.96	Tmem64		4.81812	2.72673	2.69162	1.04746	1.71775	1.71381	1.14071	1.01232	2.10857	0.611477
22.065	26.768	15.32	16.292	14.39	27.735	14.771	55.071	14.087	15.705	14.708	17.248	16.595	16.509	15.434	15.03	15.473	18.555	16.129	19.49	13.994	16.521	13.02	16.998	4930444P10Rik		1.21314	1.06345	1.92738	3.72832	1.11486	1.1727	1.00521	1.02688	1.53149	0.61139
214.133	101.364	243.504	108.726	167.021	181.965	67.554	112.789	241.987	285.338	751.41	607.608	56.632	287.681	149.537	63.482	157.496	287.893	191.593	331.745	225.891	197.291	169.563	231.982	Mul1		2.11252	2.23961	1.08947	1.66961	1.17915	1.23667	5.07983	2.35558	2.12031	0.611323
154.756	155.721	217.292	173.999	178.247	191.695	104.911	80.486	189.291	204.795	112.845	448.729	205.49	139.145	172.668	295.946	123.196	216.554	102.875	357.019	268.824	259.854	256.01	197.091	Trpc4ap		1.00624	1.24881	1.07545	1.30347	1.08191	3.97651	1.4768	1.71396	1.61039	0.611243
237.168	93.216	23.541	148.006	708.607	152.246	91.128	125.707	282.294	491.146	342.204	164.71	364.484	315.512	62.71	252.096	59.674	99.805	75.456	648.367	77.937	182.352	384.091	462.829	Fn1		2.54428	6.28716	4.65436	1.37946	1.73984	2.07762	1.15521	4.02003	2.98224	0.61119
4411.12	1784.38	422.784	59.007	30.834	26.02	44.724	324.538	88.731	34.099	74.278	396.816	42.701	56.359	200.536	38.859	516.738	1308.13	135.234	58.285	1566.62	32.676	280.169	1737.37	Gm12794		2.47207	7.16498	1.18501	7.25646	2.60216	5.34231	1.31985	5.16061	4.06293	0.610977
746.852	671.867	450.152	353.647	837.828	462.132	608.858	1296.46	541.488	573.856	1361.72	280.44	280.396	507.684	333.664	650.775	392.597	479.326	1360.67	1033.13	732.511	576.112	671.59	690.395	Snhg5		1.11161	1.27289	1.81296	2.12933	1.05978	4.85567	1.8106	1.95039	2.0004	0.610698
42899.7	32760.3	18432.2	14268.7	4800.97	2928.02	9566	19444.7	4013.93	9336.91	12519.4	14571.7	3921.99	20810	9099.05	3003.79	15099.7	41397.3	5988.05	16963.7	13554.4	16852.3	5614.84	26126.6	Dppa3		1.3095	1.29179	1.63966	2.03269	2.32613	1.16393	5.30598	3.02919	2.26236	0.610484
13.785	17.425	14.343	16.912	13.34	13.787	14.13	15.03	16.252	15.436	14.731	13.169	18.68	14.173	16.797	61.324	19.492	15.149	15.56	15.673	16.534	13.185	16.031	15.608	Hcrtr1		1.26406	1.17911	1.03351	1.06369	1.05286	1.11861	1.318	3.65089	1.46009	0.610321
348.728	248.886	88.955	219.339	249.938	264.654	597.773	117.997	408.958	229.145	480.879	571.004	292.403	497.277	302.088	135.348	267.75	617.433	537.438	551.713	581.394	574.404	575.444	344.942	Mettl4		1.40116	2.46573	1.05888	5.066	1.78471	1.18742	1.70066	2.23194	2.11206	0.609793
13.909	12.973	19.243	10.245	20.473	22.067	18.136	14.472	11.143	12.042	10.621	15.072	14.425	13.448	10.547	41.119	15.295	20.249	12.897	14.747	15.758	15.394	27.844	17.659	Desi2		1.07215	1.87828	1.07786	1.25318	1.08068	1.41908	1.07265	3.89864	1.59406	0.609739
475.431	431.446	344.148	303.717	251.632	305.521	413.012	360.947	474.256	296.519	398.062	659.55	203.081	862.011	338.661	201.624	430.96	592.858	535.681	296.603	332.286	450.825	410.684	472.803	Tmbim4		1.10195	1.13312	1.21416	1.14425	1.59941	1.6569	4.24467	1.67967	1.72176	0.609458
61.967	77.739	54.182	70.104	60.353	89.989	92.357	85.957	213.005	51.236	104.893	73.149	57.421	56.054	78.398	229.072	93.248	86.272	118.986	69.541	84.684	151.04	140.02	67.936	Cep126		1.25452	1.29386	1.49104	1.07446	4.15733	1.43396	1.02439	2.92191	1.83143	0.609384
454.2	513.532	349.992	306.497	85.806	192.798	88.357	120.836	121.19	38.809	78.286	36.515	231.749	240.235	44.58	212.082	27.026	231.526	427.385	54.255	38.819	183.667	265.661	159.466	Gm6121		1.13063	1.14191	2.24691	1.36759	3.12273	2.14394	1.03662	4.75734	2.11846	0.609047
1078.65	1299.81	1480.96	1650.17	1443.84	1563.56	4010.84	4532.34	892.761	919.556	1063.56	1201.97	2260.84	604.06	1296.06	531.275	2159.08	955.294	5151.19	1549.65	1584.24	1710.04	1396.76	2888.03	Vkorc1		1.20504	1.11426	1.08292	1.13002	1.03001	1.13015	3.74273	2.43953	1.60933	0.608878
35.988	81.359	22.858	21.699	28.595	38.943	25.127	22.472	25.614	22.491	25.957	37.437	40.206	42.929	99.047	24.649	31.123	32.52	48.505	51.785	24.231	60.661	51.305	76.424	Hif1an		2.26073	1.05341	1.36188	1.11815	1.13886	1.44227	1.06773	4.0183	1.68266	0.608497
120.981	214.051	170.108	327.747	204.853	209.415	654.926	148.067	230.457	179.229	214.723	231.02	362.22	308.741	191.551	581.645	216.894	240.485	361.174	226.106	146.785	140.737	197.077	265.439	Parva		1.76929	1.9267	1.02227	4.42317	1.28582	1.0759	1.17322	3.0365	1.96411	0.608472
14.797	15.626	17.124	14.911	14.907	14.029	14.816	16.392	15.107	15.767	41.677	13.517	17.296	14.661	16.708	56.661	14.306	14.854	14.298	14.654	16.974	15.688	13.386	14.407	Gm21693		1.05602	1.14841	1.06258	1.10637	1.04369	3.0833	1.17973	3.39125	1.63392	0.608429
1160.85	532.686	1163.81	1272.83	1471.27	267.202	757.253	2215.23	1156.47	1925.06	636.964	409.957	668.416	1414.01	447.787	657.648	452.816	811.841	452.446	602.18	694.812	1102.45	948.466	1706.97	Gm20541		2.17923	1.09367	5.50622	2.92535	1.66461	1.55373	2.11547	1.46866	2.31337	0.607492
1931.85	2300.78	519.295	1022.22	915.484	691.891	1195.28	1944	550.838	2917.99	1752.44	449.656	759.224	2142.56	952.677	1290.37	444.611	587.088	1938.86	1022.62	1062.85	959.969	1345.37	1537.78	Gm10355		1.19097	1.96847	1.32316	1.6264	5.29737	3.89729	2.82204	1.35447	2.43502	0.607228
614.064	592.289	302.079	190.075	221.741	182.525	415.528	89.116	234.053	486.036	333.166	613.608	152.227	181.624	293.456	509.553	208.124	459.691	461.769	305.102	541.223	367.795	255.758	237.62	Ap4b1		1.03676	1.58926	1.21485	4.66278	2.07661	1.84175	1.19311	1.73639	1.91894	0.60716
259.326	300.784	152.998	146.418	70.3	122.857	74.011	77.514	88.042	38.14	54.346	35.568	169.215	245.926	35.403	155.306	30.186	159.798	235.663	41.385	37.866	108.717	192.161	82.502	Slx		1.15987	1.04494	1.74761	1.04733	2.30839	1.52795	1.45333	4.3868	1.83453	0.60713
1508.22	628.585	1544.11	1030.97	1356.37	1150.97	1088.39	1247.36	1144.97	1159.86	1496.1	1465.02	506.68	2156.94	1484.95	703.57	1524.36	1831.18	1185.89	1638.49	1657.81	2163.9	1634.58	820.436	Strn3		2.39939	1.49772	1.17846	1.14606	1.013	1.02122	4.25701	2.11059	1.82793	0.606993
79.337	71.983	52.914	48.52	101.895	93.9	59.444	59.449	46.846	55.131	119.157	75.949	55.119	204.276	77.792	97.458	66.334	72.827	80.509	81.714	126.563	93.626	101.941	117.204	Acads		1.10216	1.09056	1.08514	1.00008	1.17686	1.56891	3.70609	1.2528	1.49783	0.606934
37.183	45.766	41.995	38.543	65.6	67.951	71.142	42.469	108.225	47.002	47.213	41.778	122.433	30.588	60.722	66.066	30.449	66.681	71.382	59.424	46.594	55.584	116.528	58.697	Ttc3		1.23083	1.08956	1.03584	1.67515	2.30256	1.13009	4.00265	1.08801	1.69434	0.606782
311.176	83.154	276.969	74.814	228.115	151.041	77.889	121.953	269.204	262.14	171.901	189.018	101.558	427.844	166.659	199.551	76.942	208.797	294.836	276.945	209.86	290.591	342.152	202.746	Atad2		3.74217	3.7021	1.51029	1.56573	1.02695	1.09957	4.2128	1.19736	2.25712	0.606779
968.66	457.63	656.141	528.485	725.434	1286.13	664.125	435.083	442.317	996.664	553.294	436.641	1002.04	194.497	858.236	548.363	589.393	674.546	1259.78	597.524	721.277	786.385	814.623	841.98	Taf6		2.11669	1.24155	1.77291	1.52643	2.25328	1.26716	5.15197	1.56509	2.11189	0.606649
6501.24	4116.86	8770.97	1768.55	3221.75	3220.5	1919.36	780.196	6182.01	3606.67	9943.86	12218.9	8863.43	6051.34	2102.59	7351.23	2693.54	3169.76	1718.44	6341.77	8679.94	2573.53	3492.27	4808.6	Ttyh2		1.57917	4.95942	1.00039	2.4601	1.71405	1.22879	1.46471	3.49628	2.23786	0.606507
16.404	70.836	17.723	24.394	46.041	13.241	17.169	19.749	17.417	14.956	24.169	14.14	13.746	20.94	13.313	16.549	15.025	22.599	16.067	16.705	15.64	13.794	11.962	16.725	Gm13119		4.31822	1.3764	3.47715	1.15027	1.16455	1.70926	1.52335	1.24307	1.99529	0.606453
519.556	231.994	88.113	463.854	380.109	275.11	240.394	170.8	265.239	339.115	248.988	508.537	237.315	151.94	184.805	88.998	329.471	221.168	257.642	287.174	307.312	218.245	437.659	359.699	Vprbp		2.23952	5.26431	1.38166	1.40746	1.27853	2.04242	1.5619	2.07651	2.15654	0.60639
40.182	52.841	25.256	31.502	37.8	52.19	44.12	56.58	19.878	82.933	50.926	67.046	31.409	42.749	62.814	48.917	189.192	146.481	85.523	55.93	54.442	66.487	63.855	53.371	Tec		1.31504	1.24731	1.38069	1.28241	4.1721	1.31654	1.36104	1.28409	1.6699	0.605998
73174.3	50331	18480.8	39215.1	27613.2	13814.3	9093.25	12050	29153.9	33861.3	27190.4	30386.4	6705.09	33045.6	12377.8	5088.87	8614.31	37666.1	23831.1	28179.7	14374.7	17887.1	12770.2	33749.1	Pramel4		1.45386	2.12193	1.99888	1.32515	1.16147	1.11754	4.92844	2.43233	2.06745	0.605691
15.796	21.685	16.519	17.173	14.789	14.617	17.523	18.91	13.597	14.73	13.549	14.273	15.871	15.097	14.931	51.751	17.237	15.389	15.059	12.949	14.706	14.7	13.562	12.953	Cd209d		1.37282	1.03959	1.01177	1.07915	1.08333	1.05344	1.05127	3.46601	1.39467	0.605653
48.052	55.212	62.65	285.468	83.928	123.122	115.335	77.899	91.2	81.266	146.969	73.728	63.529	123.128	97.581	76.891	131.79	83.517	127.827	111.012	164.163	97.705	205.144	75.05	Fahd2a		1.14901	4.55655	1.467	1.48057	1.12224	1.99339	1.93814	1.26908	1.872	0.605429
54.378	16.179	15.983	68.409	16.918	58.173	29.128	16.055	15.63	18.728	14.747	15.198	17.048	13.783	16.049	16.109	27.074	75.195	20.271	19.115	15.817	15.04	16.227	15.659	Allc		3.36102	4.28011	3.43853	1.81426	1.19821	1.03058	1.23689	1.00374	2.17042	0.605267
17.051	15.153	41.919	43.138	22.575	40.176	13.985	13.715	53.308	31.264	24.281	25.973	19.016	74.233	22.192	17.791	18.19	18.984	45.116	31.851	55.854	42.679	33.095	32.249	Sowahc		1.12526	1.02908	1.77967	1.01969	1.70509	1.06968	3.90371	1.24737	1.60994	0.605107
93.882	102.523	167.203	85.936	74.774	181.591	165.404	137.831	122.769	70.757	300.257	57.762	203.105	150.643	374.633	1119.26	104.58	103.715	130.893	286.832	245.188	126.244	226.772	290.356	Efna1		1.09204	1.94567	2.42853	1.20005	1.73508	5.19818	1.34825	2.98762	2.24193	0.605076
129.947	341.658	178.917	138.337	125.376	128.082	62.303	106.17	158.927	51.232	120.184	108.09	48.02	57.864	132.056	28.988	42.948	176.167	185.022	101.362	213.422	38.221	79.562	158.156	Asz1		2.62921	1.29334	1.02158	1.70409	3.1021	1.11189	1.205	4.55554	2.07784	0.604885
50.407	58.242	194.433	41.993	31.082	58.508	120.139	58.874	26.785	44.79	32.176	27.377	35.246	32.096	83.331	22.061	45.659	28.238	36.297	72.19	103.237	34.675	32.66	52.222	Rab2b		1.15543	4.63013	1.88238	2.04061	1.6722	1.17529	1.09814	3.7773	2.17894	0.604635
322.788	171.309	73.906	252.299	385.25	263.299	354.339	76.148	286.795	212.636	203.385	132.265	237.466	230.731	285.821	202.567	151.867	246.938	126.615	245.962	474.871	300.436	243.635	788.09	Mbd1		1.88424	3.41378	1.46317	4.65329	1.34876	1.53771	1.02919	1.41099	2.09264	0.604427
284.175	325.864	123.091	636.757	340.743	660.69	544.333	154.615	670.537	325.647	271.436	226.731	692.07	291.699	770.06	894.046	227.785	337.551	167.033	214.636	211.614	272.309	401.65	518.571	Fgfr1		1.1467	5.17306	1.93897	3.52057	2.05909	1.19717	2.37255	1.16101	2.32114	0.604424
758.441	557.589	1644.94	328.188	852.015	594.413	296.198	547.967	648.608	1005.26	966.934	1772.59	965.834	770.019	464.161	929.778	446.121	705.59	512.413	1408.98	951.242	801.706	1131.58	1197.35	Numa1		1.36022	5.01219	1.43337	1.85	1.54987	1.8332	1.2543	2.00314	2.03704	0.604144
271.47	408.821	320.87	193.871	267.735	330.341	329.981	242.821	742.23	374.301	466.72	245.036	100.828	477.33	335.951	297.587	195.298	417.364	240.325	425.27	216.826	414.719	430.055	407.06	Mre11a		1.50595	1.65507	1.23384	1.35895	1.98298	1.9047	4.7341	1.12892	1.93806	0.603428
245.937	922.272	24.512	27.431	30.801	38.723	343.036	1058.62	64.372	350.322	28.806	31.536	143.962	51.115	123.341	67.836	296.672	89.745	117.043	30.426	33.093	39.117	114.313	708.561	Fthl17e		3.75003	1.11908	1.2572	3.08603	5.44215	1.09477	2.81643	1.81822	2.54799	0.60319
446.073	433.333	156.418	228.751	743.677	210.502	1235.73	686.75	537.702	648.071	355.904	420.353	394.612	1823.79	1127.34	321.64	481.144	388.581	563.13	452.608	392.131	574.771	900.371	381.806	Msmo1		1.0294	1.46243	3.53287	1.79939	1.20526	1.18109	4.62172	3.50498	2.29214	0.60314
81.991	169.908	44.788	265.729	76.697	66.76	106.241	68.278	240.997	99.379	194.547	414.422	115.341	206.371	95.053	244.195	136.347	480.293	77.348	194.07	115.408	362.849	122.142	182.801	Gm14894		2.07228	5.93304	1.14885	1.55601	2.42503	2.13019	1.78922	2.56904	2.45296	0.603103
110.254	67.647	77.049	78.787	132.415	35.121	58.256	29.938	134.14	122.539	44.628	92.947	77.458	50.021	32.272	155.567	37.126	117.168	37.841	56.029	81.873	101.127	52.61	76.698	Gm13925		1.62984	1.02256	3.77025	1.94589	1.09467	2.08271	1.54851	4.82049	2.23937	0.60282
117.952	83.858	41.25	42.785	178.652	67.222	64.948	316.429	94.957	39.742	108.606	58.351	30.263	40.345	92.933	111.048	94.624	120.281	74.866	127.287	32.447	90.123	25.615	107.876	Gm16381		1.40657	1.03721	2.65764	4.87204	2.38934	1.86125	1.33315	1.19493	2.09401	0.602796
33.387	38.421	49.458	75.764	28.353	34.889	56.183	37.693	70.099	48.962	36.052	45.807	41.13	30.45	127.395	29.99	39.954	29.349	41.028	33.522	33.147	40.988	26.301	26.09	BC028528		1.15078	1.53189	1.23052	1.49054	1.4317	1.27058	1.35074	4.24792	1.71308	0.602742
1721.52	1239.68	839.61	2137.64	1531.43	2159.74	747.231	622.896	3123.22	1447.64	1258.23	854.383	448.748	1401.39	2189.8	405.343	1394.96	1968.79	1309.8	1984.8	1519.5	1827.44	1848.28	1498.33	Zwilch		1.38869	2.54599	1.41028	1.19961	2.15745	1.47268	3.12288	5.40233	2.33749	0.602602
394.66	239.621	1352.99	386.168	1229.37	1460.01	1081.64	215.537	202.15	533.091	352.293	386.286	464.296	432.218	1067.97	460.096	743.445	1110.13	1247.61	551.245	850.698	1582.44	1113.41	1312.66	Gm2274		1.64702	3.50364	1.18761	5.01837	2.63711	1.09649	1.07422	2.32118	2.3107	0.602471
2679.54	1368.29	911.69	3932.61	2830.48	1524.41	2187.78	1493.67	2204.87	2667.11	2002.77	2180.37	1643.37	1702.34	2223.97	3016.75	2417.55	1511.04	1945.88	2385.9	1804.96	2262.51	3229.26	3381.97	Tfdp1		1.95831	4.31353	1.85676	1.4647	1.20964	1.08868	1.03588	1.35647	1.7855	0.60217
141.111	218.562	54.008	79.392	156.669	132.928	472.379	113.571	106.706	97.411	255.3	221.259	210.249	95.418	116.07	127.178	96.588	111.529	139.555	225.522	155.483	136.887	250.701	218.565	Hps3		1.54887	1.47	1.1786	4.15933	1.09542	1.15385	2.20345	1.0957	1.73815	0.602097
55.292	156.328	362.026	58.855	78.673	178.734	182.686	37.95	94.934	74.601	47.376	140.926	71.69	142.253	228.376	237.193	66.485	111.782	122.767	85.91	56.448	131.401	113.591	164.437	Gm8550		2.82732	6.15115	2.27186	4.81386	1.27256	2.97463	1.98428	1.03861	2.91678	0.602077
16.132	19.646	11.734	51.122	13.922	65.645	21.295	59.627	13.264	29.385	24.968	16.058	15.23	13.418	19.027	22.585	21.954	13.777	13.505	9.903	16.819	44.207	22.672	11.831	Mir669a-1		1.21783	4.35674	4.7152	2.80005	2.2154	1.55486	1.13504	1.187	2.39776	0.601616
65.394	163.484	214.972	40.345	114.887	172.097	140.813	544.627	107.92	137.623	270.934	45.324	201.385	91.223	90.989	58.194	48.427	118.117	402.268	87.379	163.546	197.769	251.62	198.374	Slc35f5		2.49998	5.32834	1.49797	3.86773	1.27523	5.97772	2.20761	1.56355	3.02727	0.601467
21.983	23.688	22.016	26.195	19.484	25.313	26.832	41.874	26.968	26.363	20.618	25.018	25.153	26.518	79.014	21.118	28.864	25.538	28.037	28.245	27.515	21.404	45.38	40.043	Mir1839		1.07756	1.18982	1.29917	1.5606	1.02295	1.21341	1.05427	3.74155	1.51991	0.601383
1072.77	423.181	219.86	498.867	241.845	591.787	2143.67	2086.79	1694.53	359.852	232.417	286.602	426.501	324.025	623.663	615.296	1099.08	275.896	516.476	294.806	514.697	1191.16	429.391	2069.62	BC048679		2.53502	2.26902	2.44697	1.02726	4.70897	1.23314	1.31626	1.0136	2.06878	0.601351
69.149	32.958	54.857	78.045	37.512	220.774	79.627	58.216	82.289	21.093	105.428	39.522	26.017	70.436	48.044	54.951	57.756	50.552	64.214	51.46	108.34	186.128	64.824	31.072	Gm17651		2.09809	1.4227	5.88542	1.36779	3.90125	2.66758	2.70731	1.14376	2.64924	0.60126
55.999	325.641	49.876	340.131	37.654	61.404	45.192	176.594	167.862	60.09	115.321	63.914	310.175	1110.48	192.845	190.676	133.843	552.156	232.6	103.333	47.706	79.153	149.532	52.978	Sycp1		5.81512	6.81953	1.63074	3.90764	2.79351	1.80432	3.58018	1.01138	3.4203	0.60084
642.388	505.694	467.096	372.256	250.333	641.844	375.978	334.807	230.033	370.19	176.328	797.014	272.935	236.3	378.684	198.933	516.931	247.813	460.303	413.284	488.264	430.423	332.528	362.729	Pcyox1		1.27031	1.25477	2.56396	1.12297	1.60929	4.52006	1.15504	1.90358	1.925	0.600595
37.205	29.398	66.439	84.035	58.812	59.161	36.08	38.693	107.779	29.099	81.78	31.202	33.085	30.592	72.81	64.917	37.973	48.56	31.771	51.96	45.574	68.715	64.624	51.471	Rad51c		1.26556	1.26484	1.00593	1.07242	3.70387	2.62099	1.08149	1.12159	1.64209	0.600557
1291.77	3981.12	507.315	705.837	727.558	719.325	753.345	898.913	823.748	771.27	2729.12	1498.14	548.777	618.695	2284.76	575.841	1554.91	2520.21	657.932	1543.06	861.366	876.963	869.733	1077.63	Gm8332		3.08192	1.39132	1.01145	1.19323	1.06804	1.82167	1.12741	3.9677	1.83284	0.600488
160.197	40.552	45.483	54.909	36.46	94.39	41.529	37.844	36.314	124.991	52.149	39.328	47.724	50.107	44.393	39.81	43.361	55.762	53.42	46.59	50.539	126.334	42.274	46.325	Gm15667		3.95041	1.20724	2.58886	1.09737	3.44195	1.326	1.04993	1.11512	1.97211	0.600187
1652.51	1056.37	589.169	978.364	531.866	781.356	629.777	825.719	2349.75	974.4	2330.59	1135.3	256.448	1279.69	1059.36	922.445	1003.22	363.45	973.775	956.641	1703.94	1180.85	1294.98	2130.31	Kif22		1.56432	1.66058	1.46908	1.31113	2.41148	2.05284	4.99006	1.14842	2.07599	0.599792
17.64	18.455	21.857	23.116	16.795	15.501	17.066	58.972	18.624	15.084	16.943	20.347	18.356	19.046	19.116	18.377	17.088	17.597	34.202	21.494	17.047	19.039	17.168	17.253	Fam217a		1.0462	1.0576	1.08348	3.45553	1.23469	1.20091	1.03759	1.04021	1.39453	0.599672
116.556	126.054	293.496	63.544	162.711	145.228	176.122	73.685	146.248	71.828	82.817	72.151	40.217	55.203	45.776	157.551	108.359	111.176	88.567	120.352	143.832	69.365	131.487	73.238	Zscan21		1.08149	4.61878	1.12038	2.3902	2.03609	1.14783	1.37263	3.44178	2.15115	0.599578
180.505	219.984	612.462	253.129	323.644	275.459	410.041	110.282	139.083	120.237	189.666	851.674	225.94	115.622	200.222	168.729	394.92	599.311	192.898	546.793	479.057	151.094	170.515	328.383	Lmbrd2		1.21871	2.41956	1.17493	3.71811	1.15674	4.49039	1.95413	1.18665	2.1649	0.599176
1361.78	644.63	248.244	36.312	682.277	310.159	134.118	657.232	292.269	859.215	455.926	614.766	439.832	316.329	864.64	236.831	449.327	2064	443.709	958.118	989.37	263.513	215.956	202.423	Gm14814		2.1125	6.83642	2.19977	4.9004	2.93981	1.34839	1.39043	3.65087	3.17232	0.598882
52.943	22.624	19.482	21.041	36.988	25.179	25.262	24.44	67.052	35.897	20.734	21.688	45.407	23.564	43.61	194.541	36.545	22.359	24.106	29.356	119.096	29.326	131.314	97.379	Hunk		2.34013	1.08002	1.469	1.03363	1.8679	1.04601	1.92696	4.46093	1.90307	0.598851
88.455	77.985	63.628	37.832	41.699	61.579	86.008	54.8	138.678	32.249	52.956	50.799	30.1	34.162	49.642	91.24	45.207	44.652	117.859	96.487	41.302	50.933	89.672	71.051	Mtrf1		1.13426	1.68186	1.47675	1.56949	4.30023	1.04246	1.13495	1.83796	1.77224	0.598574
2925.95	672.844	2564.37	459.222	618.959	946.759	936.715	787.901	915.886	1388.2	630.295	1538.72	605.278	1461.86	576.05	319.135	838.454	1053.83	345.446	2367.01	1251.74	817.25	970.088	1329.53	Slc5a11		4.34863	5.58417	1.5296	1.18887	1.51569	2.44128	2.41519	1.80504	2.60356	0.597978
552.966	312.681	193.677	982.259	777.674	748.471	1063.87	379.086	718.935	1205.22	610.428	202.341	483.602	543.954	1153.41	760.642	427.812	323.015	1333.01	636.209	333.819	654.442	1492.78	974.946	Srm		1.76847	5.07163	1.03902	2.80642	1.67639	3.01683	1.1248	1.51636	2.25249	0.59777
69.166	40.049	57.922	32.958	50.222	77.72	117.694	102.312	60.14	41.767	127.856	29.973	51.746	54.725	63.296	70.112	57.364	63.791	132.251	48.85	72.548	118.09	36.276	33.163	Rab25		1.72703	1.75745	1.54753	1.15034	1.43989	4.26571	1.05757	1.10768	1.75665	0.597739
13.243	47.987	17.607	16.145	25.201	36.38	19.276	17.585	12.333	14.989	14.822	14.161	15.433	15.533	15.808	19.982	16.453	14.564	14.654	16.623	18.059	16.699	11.978	15.692	Gm20795		3.62357	1.09055	1.44359	1.09616	1.21536	1.04668	1.00648	1.26404	1.47331	0.597448
60.929	56.005	31.68	107.144	66.314	95.268	47.05	56.172	40.289	61.39	45.917	40.471	139.53	31.642	89.639	39.65	49.086	59.037	50.227	88.541	55.88	52.887	84.519	60.29	Trim44		1.08792	3.38207	1.43662	1.19388	1.52374	1.13457	4.40965	2.26076	2.05365	0.597407
20.11	23.454	26.121	10.752	20.534	20.412	18.253	13.985	15.415	56.466	15	14.441	19.429	18.059	23.996	26.794	13.57	19.571	37.399	18.857	36.372	30.823	29.136	18.534	Zrsr1		1.16629	2.42941	1.00598	1.30518	3.66306	1.03871	1.07586	1.1166	1.60014	0.597351
226.452	92.914	238.543	134.342	140.014	59.856	228.625	126.321	202.183	45.572	259.16	164.973	199.183	80.697	516.51	77.347	170.343	68.188	172.858	76.587	70.864	228.222	119.953	84.721	Gm20267		2.43722	1.77564	2.33918	1.80987	4.43656	1.57092	2.46828	6.67783	2.93944	0.596976
17.863	16.379	69.989	17.412	18.422	19.663	16.421	21.122	19.221	33.807	18.593	15.703	19.996	18.665	18.56	36.944	18.15	17.216	18.018	18.746	23.49	22.854	28.479	22.48	Fbxl16		1.0906	4.01958	1.06737	1.28628	1.75886	1.18404	1.07131	1.99052	1.68357	0.596955
1125.84	1712.15	468.885	2204.52	1425.25	1287.32	2214.35	1330.44	1507.24	657.749	1924.92	1375.58	1236.77	1920.38	1471.16	2004.07	1723.52	1530.45	1538.36	1355.16	1312.14	2384.71	1749.24	1505.79	Wdr61		1.52077	4.70163	1.10715	1.66437	2.29151	1.39935	1.55274	1.36224	1.94997	0.596508
49.164	24.281	24.799	34.018	42.899	45.497	26.366	52.641	22.796	29.783	52.958	32.593	41.737	30.587	129.594	27.953	30.373	32.558	41.757	73.346	34.068	72.121	43.448	53.017	Asb7		2.02479	1.37175	1.06056	1.99655	1.3065	1.62483	1.36453	4.63614	1.92321	0.596276
78.863	20.773	26.982	31.927	39.341	29.306	30.242	25.514	17.625	23.906	26.886	23.129	25.049	29.817	24.89	27.079	21.099	25.323	22.921	41.901	20.805	20.076	33.922	28.2	Crim1		3.79642	1.18327	1.34242	1.18531	1.35637	1.16244	1.19035	1.08795	1.53806	0.596211
542.385	967.811	1147.99	208.798	451.905	679.051	229.266	689.873	1091.31	834.497	270.611	565.868	296.558	325.529	511.505	157.653	251.833	364.182	462.089	658.185	339.501	576.419	431.462	1053.24	Mmgt1		1.78436	5.49811	1.50264	3.00905	1.30774	2.09108	1.09769	3.2445	2.4419	0.596209
67.818	79.083	61.276	47.654	140.18	67.724	67.739	72.38	101.572	114.524	253.76	56.77	50.185	118.335	57.335	99.547	69.33	49.658	84.367	152.542	84.89	181.08	138.405	125.227	Hddc3		1.16611	1.28585	2.06987	1.06851	1.12752	4.46997	2.35798	1.73623	1.91025	0.595991
184.495	159.559	251.924	98.83	477.101	196.477	502.321	83.674	165.167	199.887	98.016	413.686	204.387	114.543	131.05	344.015	233.736	287.881	229.915	398.141	199.715	169.807	283.534	384.136	B4galt5		1.15628	2.54906	2.42828	6.00331	1.21021	4.2206	1.78437	2.62507	2.74715	0.595749
204.266	199.202	309.407	232.343	284.681	286.083	354.476	110.743	417.53	357.302	492.866	179.086	105.873	395.598	288.632	285.375	160.655	183.379	381.348	142.253	388.746	323.884	350.762	433.936	Bok		1.02542	1.33168	1.00492	3.20089	1.16856	2.75212	3.73653	1.01141	1.90394	0.595708
29.945	91.322	29.855	24.958	23.988	24.622	34.265	25.327	65.144	83.069	19.727	51.428	77.291	333.777	25.322	20.735	118.627	19.367	21.124	17.486	32.763	30.369	21.987	36.905	Gm12713		3.04966	1.19621	1.02643	1.3529	1.27516	2.60699	4.31845	1.22122	2.00588	0.595556
2784.05	4430.21	474.405	1851.82	2314.19	598.097	7337.94	5120.26	3291.96	3498.5	1820.5	2201.74	1917.18	1526.98	3665.36	2297.79	3008.44	1071.81	2932.75	2225.4	1911.49	3361.92	3692.65	2391.22	Sqle		1.59128	3.90346	3.86925	1.43312	1.06274	1.20942	1.25553	1.59517	1.99	0.595384
35.658	46.596	32.575	41.16	28.814	63.068	28.804	29.427	66.415	53.121	73.055	36.462	56.891	29.096	168.836	36.504	44.027	70.214	53.921	74.531	66.984	54.731	84.6	49.87	Gorasp1		1.30675	1.26355	2.1888	1.02163	1.25026	2.00359	1.95529	4.62514	1.95187	0.595358
65.288	14.733	28.639	21.255	27.095	19.075	44.686	42.717	33.775	75.772	38.125	19.617	14.616	16.939	17.734	23.809	63.712	34.24	47.103	30.568	59.841	31.316	22.699	53.029	Gsdma3		4.43141	1.3474	1.42045	1.04609	2.24343	1.94347	1.15894	1.34256	1.86672	0.595272
383.788	446.803	171.785	344.211	530.139	211.766	45.955	66.399	268.054	193.615	338.712	73.229	226.278	137.922	75.069	75.676	151.929	325.937	137.638	261.626	314.632	221.988	245.42	401.142	Amt		1.16419	2.00373	2.50342	1.44487	1.38447	4.62538	1.64062	1.00809	1.97185	0.595087
285.556	93.915	33.805	59.252	28.092	73.312	27.615	157.516	211.004	155.062	123.992	58.785	34.559	176.979	47.173	54.746	47.713	83.271	196.651	113.309	47.305	36.756	237.227	58.182	Rbm4		3.04058	1.75276	2.60971	5.704	1.36077	2.10925	5.12107	1.16054	2.85733	0.594834
5044.38	13688.9	18562.2	18777.8	9728.08	11373.3	11776.2	7565.71	16703.8	21296.2	20200	4500.78	11167.7	14595.5	17919.1	7959.88	17853.6	12714.6	11450.5	16191.5	10700.6	12924.2	12400.2	11071.7	Ccng1		2.7137	1.01161	1.16912	1.55653	1.27493	4.48812	1.30694	2.25118	1.97151	0.594825
222.158	228.79	191.734	115.871	253.659	137.037	624.932	125.294	163.736	313.909	257.08	170.419	134.866	216.908	459.465	248.444	238.5	156.91	399.826	174.907	289.973	344.468	503.885	346.028	Zfp511		1.02985	1.65472	1.85103	4.98772	1.91717	1.50852	1.60832	1.84937	2.05084	0.594712
160.793	752.636	433.697	460.168	922.513	578.261	636.271	299.29	211.036	340.229	678.695	518.93	376.687	423.632	219.961	540.679	411.765	514.021	724.747	639.043	1135.66	726.063	544.233	269.896	Slc17a5		4.68078	1.06104	1.59532	2.12593	1.61218	1.30787	1.12463	2.45807	1.99573	0.594483
54.705	47.309	39.413	26.946	57.396	77.808	63.445	24.115	47.508	41.985	96.31	40.876	58.88	27.371	236.599	47.418	47.564	49.992	97.824	31.788	82.764	34.149	55.362	82.976	Gphn		1.15633	1.46267	1.35563	2.63094	1.13155	2.35615	2.15118	4.98965	2.15426	0.59408
71.234	86.553	133.361	79.548	75.804	138.928	115.256	83.572	155.513	147.902	187.016	174.999	92.296	166.573	275.714	64.007	100.374	114.246	112.828	105.655	90.854	160.602	91.046	130.497	Acot1		1.21505	1.67648	1.83273	1.37912	1.05146	1.06867	1.80477	4.30756	1.79198	0.593512
1118.62	1378.25	2435.63	674.886	1271.76	1188.23	1482.78	746.465	1118.48	1192.53	1816.61	1128.97	1958.9	445.878	1006.39	569.943	1528.7	1129.77	1331.39	2172.41	1172.22	2447.94	1134.59	1568.99	Pdia5		1.2321	3.60895	1.0703	1.9864	1.06621	1.60908	4.39336	1.76577	2.09152	0.593435
3173.02	3292.78	3223.11	2440.85	4570.8	3145.54	4587.81	1130.56	3947.44	2888.37	4908.04	3388.36	3602.64	4049.67	4904.02	3395.62	2343.79	2387.89	3293.03	3094.41	4452.28	4572.16	5292.41	4187.29	Eif3l		1.03774	1.32049	1.45311	4.058	1.36667	1.4485	1.12408	1.44422	1.6566	0.593213
115.082	200.235	107.935	140.628	206.771	826.414	187.084	160.998	266.401	209.449	107.153	197.788	158.267	166.08	87.932	338.449	241.598	171.739	593.381	111.014	154.924	155.869	373.498	119.977	Kdelr3		1.73993	1.3029	3.99676	1.16203	1.27191	1.84585	1.04937	3.84899	2.02722	0.59292
326406	358377	232451	273750	134823	147895	312616	231850	251818	242402	343519	373086	73658.8	275406	87430	46681.1	227778	304248	250703	365127	301202	199196	140119	260257	Gm12627		1.09795	1.17767	1.09695	1.34835	1.03884	1.08607	3.73894	1.87292	1.55721	0.592588
35.446	41.265	30.689	23.305	24.99	31.253	99.126	25.435	40.915	26.315	26.805	25.644	34.914	34.295	28.556	45.703	24.684	24.826	38.598	26.666	30.773	34.805	44.781	26.865	Slc29a2		1.16417	1.31684	1.25062	3.89723	1.55482	1.04527	1.01805	1.60047	1.60593	0.591561
266.012	58.289	35.692	111.17	129.831	134.752	90.935	45.084	92.56	56.84	69.665	106.913	33.089	161.633	101.546	72.449	79.021	108.558	272.054	170.633	192.603	208.896	239.014	137.783	Adprm		4.56367	3.1147	1.0379	2.01701	1.62843	1.53467	4.8848	1.40162	2.52285	0.591511
1122.22	1378.87	3171.55	881.749	916.435	381.1	1882.48	2197.23	943.171	808.125	1934.63	1858.56	1206.88	1350.43	8803.12	2419.75	4347.44	1260.54	2305.11	1789.11	1104.59	2135.53	1889.63	2993.05	Rhoc		1.2287	3.59688	2.40471	1.1672	1.16711	1.04093	1.11895	3.63804	1.92031	0.591274
216.127	241.724	160.04	178.937	212.494	264.454	97.636	248.587	144.055	224.545	333.736	101.027	259.812	182.716	44.391	199.557	67.723	244.489	253.411	113.701	122.887	254.606	257.387	318.497	Aaed1		1.11843	1.11808	1.24452	2.54606	1.55874	3.30343	1.42194	4.49544	2.10083	0.591183
18.95	20.15	21.247	32.019	23.413	33.968	25.712	22.837	20.04	47.715	22.337	20.256	25.817	24.849	80.213	20.407	23.052	24.034	35.356	25.813	31.014	22.07	28.026	46.228	Cotl1		1.06332	1.50699	1.45082	1.12589	2.38099	1.10273	1.03896	3.93066	1.70005	0.591053
968.744	1069.53	731.926	531.135	1020.1	382.569	614.493	1017.32	837.249	1096.58	848.494	814.478	810.276	1173.52	1177.46	275.741	1279.7	783.067	1132.61	811.301	1244.28	900.233	999.914	860.02	Atpaf1		1.10404	1.37804	2.66645	1.65554	1.30975	1.04176	1.44829	4.27016	1.85925	0.590817
55.524	15.727	26.168	77.252	34.249	36.121	30.667	25.986	39.349	40.386	23.858	28.551	29.637	21.284	32.298	30.879	30.47	38.338	68.696	56.266	32.254	35.862	24.286	35.26	Spata5l1		3.53049	2.95216	1.05466	1.18014	1.02635	1.19671	1.39245	1.04595	1.67236	0.590593
321803	329258	210539	257516	103644	125576	280914	211119	239798	218089	337033	339860	66995.2	250477	70932	39501	204943	279274	220300	341234	283437	175994	114982	262397	Gm12621		1.02317	1.22312	1.21161	1.33059	1.09954	1.00839	3.73873	1.7957	1.55386	0.59054
2466.41	2060.09	489.093	2103.36	2255.93	1843.81	2775.98	3244.52	2370.44	1865.98	3076.15	2573.6	1477.68	3426.86	4453.12	2101.47	1860.38	2288.32	4464.12	1898.4	1767.37	3744.56	4254.43	3541.17	Gm13213		1.19724	4.30053	1.22352	1.16879	1.27034	1.19527	2.31908	2.11905	1.84923	0.590431
87.405	18.621	341.625	115.507	40.111	80.357	90.727	112.017	190.924	154.448	73.295	55.165	144.332	100.602	70.911	109.741	80.097	91.147	42.775	56.316	44.957	97.885	100.859	82.614	Gm20274		4.69389	2.95761	2.00337	1.23466	1.23617	1.32865	1.43468	1.54759	2.05458	0.590241
33.346	35.37	17.732	14.657	34.666	146.949	31.725	19.681	27.087	26.87	20.956	35.311	10.494	16.765	14.655	24.647	22.126	65.192	19.028	30.992	12.66	24.34	73.957	53.892	Gm12206		1.0607	1.2098	4.23899	1.61196	1.00808	1.68501	1.59758	1.68182	1.76174	0.589988
39.613	165.053	38.575	49.152	23.004	36.438	29.876	39.693	37.91	23.552	24.498	20.796	31.497	40.04	25.679	31.902	18.633	34.546	42.122	25.36	17.804	57.595	32.908	31.304	Gm16404		4.16664	1.27419	1.58399	1.32859	1.60963	1.17802	1.27123	1.24234	1.70683	0.58966
216.401	61.143	37.695	16.796	24.659	21.506	24.165	32.248	15.556	50.218	31.886	46.761	35.557	198.339	52.774	28.432	51.377	27.391	48.316	22.595	51.771	21.902	27.899	44.028	Pcyt1b		3.53926	2.24428	1.14661	1.33449	3.22821	1.46651	5.57806	1.85615	2.5492	0.58942
407.423	472.005	1382.4	378.07	606.375	664.101	554.245	638.756	807.945	757.839	893.679	1157.04	551.239	1551.34	1120.55	1334.94	795.337	765.898	494.992	1354.83	838.237	717.876	943.754	834.558	Erbb2ip		1.15851	3.65647	1.0952	1.15248	1.06612	1.29469	2.81428	1.19133	1.67863	0.589277
7561.36	9853.43	1099.68	3985.51	4515.31	4331.5	3696.23	2634.49	1602.54	2902.38	2831.62	3516.51	499.74	2100.99	2433.07	1513.45	4408.8	5746.51	3419.22	5036.1	6024.6	4083.16	3610.49	4476.76	Trim43a		1.30313	3.62425	1.04244	1.40301	1.81112	1.24187	4.20416	1.60762	2.0297	0.589245
383267	405671	274735	320901	152951	191140	366913	267037	306856	292697	393974	430123	86989.3	330154	103951	53340.7	267808	348131	297741	405719	352902	221362	183011	326144	Gm12619		1.05846	1.16804	1.24968	1.37402	1.04837	1.09176	3.79534	1.94882	1.59181	0.589171
955.349	881.534	197.597	288.454	352.414	538.989	149.103	187.227	492.141	574.233	425.667	98.824	271.044	457.793	881.938	283.111	999.19	385.567	177.968	295.244	210.25	408.173	173.422	1474.64	Pdpn		1.08373	1.45981	1.52942	1.25569	1.16681	4.30732	1.689	3.11517	1.95087	0.589107
109.85	24.464	16.957	16.173	36.436	14.495	44.237	62.87	16.082	50.549	16.24	14.766	15.636	23.779	19.312	14.323	106.433	207.54	20.909	20.229	28.804	45.403	19.455	56.978	Atp6ap1l		4.49027	1.04848	2.51369	1.42121	3.1432	1.09982	1.52079	1.34832	2.07322	0.588896
98.892	75.691	38.865	67.964	55.286	68.302	260.742	61.787	55.527	66.348	119.103	94.521	55.451	73.113	47.584	76.767	52.295	75.455	104.15	75.232	73.569	78.726	85.117	132.158	Ccdc163		1.30652	1.74872	1.23543	4.22001	1.19488	1.26007	1.31852	1.61329	1.73718	0.588422
373.252	349.701	265.913	426.813	436.79	660.42	683.136	150.204	610.602	465.03	345.37	399.002	616.292	259.744	435.696	824.409	256.224	491.01	345.073	436.488	432.611	267.534	733.083	617.689	Ep300		1.06735	1.60509	1.51199	4.54805	1.31304	1.15529	2.37269	1.89217	1.93321	0.588384
206.46	242.054	372.321	114.765	217.217	184.031	210.928	58.043	194.223	273.522	91.651	373.257	132.58	101.53	122.709	145.005	231.222	85.376	119.972	178.633	152.55	78.934	218.296	157.137	Bin2		1.1724	3.2442	1.18033	3.634	1.40829	4.07259	1.30582	1.1817	2.14992	0.588149
144.736	117.595	377.524	87.945	427.584	133.11	110.278	128.611	93.949	125.462	89.743	156.034	117.595	104.544	185.856	309.638	104.48	200.262	294.609	119.774	379.133	204.504	233.08	124.726	Gm15186		1.2308	4.29273	3.21226	1.16624	1.33543	1.73868	1.12484	1.66601	1.97087	0.587772
2447.85	2261.07	3884.38	1632.91	1964.71	693.602	1561.31	2430.72	1356	963.873	2313	1839.02	2241.39	495.757	1119.87	984.197	1275.61	2673.51	2305.83	2278.82	2253.23	2290.47	1629.01	1778.11	Brk1		1.08261	2.37881	2.83262	1.55685	1.40682	1.25774	4.52115	1.13785	2.02181	0.587411
31.244	48.136	37.885	52.836	99.235	24.127	59.561	30.455	30.48	32.77	23.331	29.298	42.585	29.689	29.515	29.508	29.672	51.334	31.751	31.58	28.381	37.444	30.449	53.135	Gm5514		1.54065	1.39464	4.11303	1.95571	1.07513	1.25575	1.43437	1.00024	1.72119	0.587234
90.29	44.407	26.807	23.34	24.35	22.435	22.924	23.787	25.982	25.3	25.685	21.654	29.816	24.146	86.887	23.78	30.91	31.211	24.607	20.601	19.534	44.052	20.955	68.376	Gm9327		2.03324	1.14854	1.08536	1.03765	1.02696	1.18615	1.23482	3.65378	1.55081	0.587173
782.124	1098.67	233.673	330.645	393.061	355.695	255.322	260.928	200.576	225.038	445.701	426.348	94.94	347.114	275.967	218.826	447.152	747.931	288.907	562.006	335.457	396.556	268.222	384.403	Trim43c		1.40472	1.41499	1.10505	1.02196	1.12196	1.04539	3.65614	1.26113	1.50392	0.58705
19.101	70.839	141.617	39.507	162.247	28.385	53.987	56.631	52.565	30.674	51.951	14.662	95.458	171.993	59.425	53.615	45.725	16.53	35.873	83.983	16.321	16.374	80.402	41.912	Slc35d2		3.70865	3.58461	5.71594	1.04897	1.71367	3.54324	1.80177	1.10837	2.77815	0.586698
64.413	83.342	56.948	97.178	117.806	168.605	40.548	23.808	27.802	90.508	246.332	78.296	61.102	40.107	216.25	39.918	43.797	21.509	61.12	147.332	112.648	79.415	80.045	91.376	Rpusd1		1.29387	1.70643	1.43121	1.70312	3.25545	3.14616	1.52347	5.41736	2.43463	0.586662
4251.1	3236.91	6495.75	1591.87	3181.32	3029.53	2917.24	2490.81	3112.96	1794.24	2441.28	3039.1	2226.48	1770.17	2707.17	1578.79	2127.05	3143.88	4497.29	2498.26	2916.35	4370.77	2873.75	4299.85	Tmprss2		1.31332	4.08057	1.0501	1.1712	1.73497	1.24488	1.25778	1.71472	1.69594	0.586374
310396	392826	215699	257746	102753	114816	296208	216328	234713	219057	366880	376414	66332.6	251706	72019.5	39261.3	196035	284818	227434	350314	296763	166051	131213	258515	Gm12625		1.26556	1.19493	1.1174	1.36925	1.07147	1.02599	3.79461	1.83436	1.5842	0.586361
290.336	249.169	291.414	195.099	314.933	1129.98	372.89	81.496	190.803	163.49	453.72	179.921	495.115	302.3	738.904	570.468	370.29	540.648	486.197	508.413	208.871	146.561	506.293	299.651	Dmxl2		1.16522	1.49367	3.588	4.57556	1.16706	2.52177	1.63783	1.29526	2.18055	0.586312
125.977	29.767	24.399	21.287	22.999	27.894	19.093	25.376	36.069	25.879	28.076	46.534	24.079	20.705	36.867	18	44.895	25.749	21.956	30.518	29.948	29.026	21.774	36.356	Kng1		4.2321	1.14619	1.21284	1.32907	1.39376	1.65743	1.16296	2.04817	1.77281	0.586048
661.499	504.494	383.201	419.901	257.367	448.87	1575.81	540.36	833.033	323.223	1132.98	234.577	229.238	201.439	942.226	214.167	184.433	602.388	433.668	476.667	507.141	309.713	474.237	841.261	Med4		1.31121	1.09577	1.74409	2.91623	2.57727	4.8299	1.138	4.39949	2.50149	0.585721
24.87	25.269	24.949	72.373	53.348	37.832	32.509	27.116	44.648	30.066	85.774	21.478	51.5	53.808	31.167	111.595	32.932	30.102	38.035	38.496	38.035	33.097	31.677	34.853	Mitf		1.01604	2.90084	1.41013	1.19889	1.485	3.99357	1.04482	3.58055	2.07873	0.585518
18.84	15.074	33.046	15.314	13.902	50.89	17.031	18.443	18.037	17.155	19.34	17.013	23.195	20.678	16.296	14.678	15.058	14.159	17.695	15.661	18.49	13.931	16.377	14.639	Cd46		1.24983	2.15789	3.66062	1.08291	1.05141	1.13678	1.12172	1.11023	1.57143	0.585467
411.713	248.653	199.802	530.308	414.69	279.55	441.867	449.143	571.772	449.337	566.571	644.44	224.773	898.486	207.403	201.854	351.617	421.657	314.594	626.748	523.173	349.062	523.162	559.854	Herc4		1.65577	2.65417	1.48342	1.01647	1.27248	1.13744	3.9973	1.02749	1.78057	0.585336
114853	106285	31753.8	106357	103003	109958	114300	117383	95911.1	108916	119406	110310	82800.4	100153	108189	106713	100979	105703	121138	125036	111688	110354	112887	110940	Gm6747		1.08061	3.34944	1.06753	1.02697	1.1356	1.08246	1.20957	1.01384	1.37075	0.585007
46.514	42.804	32.997	32.34	56.934	26.676	35.762	32.205	24.309	25.734	139.071	35.583	30.534	77.118	35.239	27.276	26.781	42.505	58.354	59.329	165.551	49.703	65.031	46.732	Lif		1.08667	1.02032	2.13428	1.11045	1.05862	3.90836	2.52564	1.29194	1.76703	0.584796
21.749	22.723	80.584	21.995	22.185	32.395	24.893	23.963	16.605	14.639	26.404	24.244	23.16	15.158	15.574	13.161	15.371	17.602	15.52	23.31	34.056	29.135	25.099	28.802	Gm5762		1.04478	3.66374	1.46022	1.03881	1.1343	1.08909	1.52791	1.18334	1.51777	0.584249
198.634	60.254	48.926	215.498	166.229	102.247	167.584	161.79	137.293	117.822	109.583	311.67	99.014	97.446	99.047	59.029	92.197	187.006	127.549	157.103	120.389	113.055	126.595	213.763	Impa2		3.29661	4.40457	1.62576	1.03581	1.16526	2.84415	1.01609	1.67794	2.13327	0.584196
696.062	115.066	49.039	151.016	87.249	184.265	701.301	208.818	99.92	180.098	319.27	292.855	149.571	495.257	346.405	421.418	283.956	61.436	260.542	572.448	247.183	380.587	60.439	330.419	Slc19a3		6.04924	3.07951	2.11194	3.35843	1.80242	1.0902	3.31118	1.21655	2.75243	0.584056
62.546	20.782	18.912	18.783	39.658	43.009	69.89	18.944	25.453	17.803	21.906	18.295	18.409	23.801	28.419	23.269	25.259	16.955	38.432	16.897	19.401	19.77	20.347	19.186	Tmem63c		3.00962	1.00687	1.0845	3.68929	1.4297	1.19738	1.2929	1.22132	1.74145	0.583935
66.501	89.066	94.342	41.706	44.553	57.74	57.651	33.299	128.286	38.342	92.25	82.215	134.182	27.76	110.05	24.266	173.863	35.098	28.119	79.306	78.241	99.486	51.638	94.14	Hvcn1		1.33932	2.26207	1.29598	1.73131	3.34583	1.12206	4.83365	4.53515	2.55817	0.583915
423.863	244.56	790.121	317.736	527.919	557.834	376.901	607.232	306.625	296.831	360.621	454.263	272.218	516.726	609.094	135.648	613.623	422.705	930.099	680.374	554.835	599.429	221.212	891.361	Atp5s		1.73317	2.48672	1.05667	1.61112	1.033	1.25967	1.89821	4.49025	1.9461	0.583325
2498.49	1198.11	218.483	38.432	49.519	39.197	31.103	165.243	64.572	25.44	56.8	90.771	23.582	90.324	232.861	33.028	153.083	552.133	65.839	33.802	379.655	34.874	131.678	794.562	Gm12800		2.08535	5.68492	1.26334	5.31277	2.53821	1.59808	3.83021	7.05041	3.67041	0.583325
247.653	151.864	57.654	221.502	451.869	231.241	315.566	125.376	162.424	867.385	162.155	215.328	192.54	135.525	93.328	147.01	182.33	186.452	259.134	329.826	278.881	359.816	403.006	474.319	Apeh		1.63076	3.84192	1.9541	2.51696	5.34025	1.32791	1.4207	1.5752	2.45097	0.583076
20.047	18.628	19.716	19.265	23.459	22.084	19.152	22.564	18.277	64.664	20.084	28.243	18.228	19.551	22.433	29.608	22.138	19.956	33.261	36.002	20.163	21.415	19.928	25.047	4930451G09Rik		1.07618	1.02341	1.06226	1.17815	3.538	1.40624	1.07258	1.31984	1.45958	0.582863
606.633	306.671	272.523	367.783	230.645	216.11	218.456	854.115	365.185	464.142	387.042	190.828	132.017	531.318	230.396	214.076	398.481	388.181	603.513	503.708	514.557	401.919	426.698	545.943	Rab29		1.97812	1.34955	1.06726	3.90978	1.27098	2.02822	4.02462	1.07623	2.0881	0.58271
10.476	29.763	12.751	15.393	12.639	45.117	14.67	19.858	14.644	14.918	21.24	97.849	13.399	35.204	13.01	11.72	23.496	58.173	12.99	14.155	16.857	21.114	33.936	35.24	4931406H21Rik		2.84107	1.2072	3.56967	1.35365	1.01871	4.60683	2.62736	1.11007	2.29182	0.582618
22.056	19.181	21.383	19.324	16.994	22.053	13.994	13.956	25.96	17.581	16.34	19.737	19.062	32.902	72.823	18.98	28.801	35.851	25.175	12.746	28.073	17.143	16.145	23.936	---		1.14989	1.10655	1.29769	1.00272	1.47659	1.20789	1.72605	3.83683	1.60053	0.582409
2121.41	1524.77	733.3	1263.47	1757.09	2027.73	2422.13	1494.97	2104.79	2283.51	2918.3	1885.79	1020.75	1627.45	3123.59	717.67	1373.25	1202.66	2226.88	1743.84	1686.49	1756.45	2693.53	1898.77	Cebpz		1.3913	1.723	1.15403	1.62019	1.08491	1.54752	1.59437	4.35241	1.80846	0.58198
334.552	459.106	371.373	155.962	389.685	420.082	402.228	396.167	153.472	307.144	626.883	153.055	216.676	254.5	405.689	509.827	237.907	286.996	539.986	249.426	192.191	351.086	277.3	368.471	Bet1l		1.3723	2.38118	1.078	1.0153	2.0013	4.0958	1.17456	1.25669	1.79689	0.58198
494.033	360.926	94.391	331.279	336.812	448.979	580.448	124.039	194.095	164.972	398.529	381.353	269.739	89.869	319.675	671.911	158.119	817.113	254.079	560.276	344.138	292.912	408.383	531.598	Mau2		1.36879	3.50965	1.33303	4.67956	1.17653	1.04504	3.00147	2.10186	2.27699	0.581969
24.852	93.151	15.737	21.853	18.459	17.456	16.726	20.246	18.649	18.957	34.796	19.178	19.36	20.98	50.479	16.219	15.948	20.229	20.449	14.663	26.983	27.667	24.987	14.4	Zfy1		3.74823	1.38864	1.05746	1.21045	1.01652	1.81437	1.08368	3.11234	1.80396	0.581884
54.152	35.541	52.893	48.449	63.625	62.806	143.682	38.869	44.728	36.323	56.858	74.086	49.96	43.724	69.755	56.863	36.384	110.782	57.868	123.839	64.988	98.975	67.706	96.963	Abcd3		1.52365	1.09173	1.01304	3.69657	1.2314	1.303	1.14262	1.22672	1.52859	0.581785
16.627	76.344	18.786	17.275	21.934	40.823	20.789	63.586	25.553	15.083	20.579	22.133	33.563	17.781	14.726	18.925	17.53	15.769	30.376	17.231	14.973	38.684	18.206	17.794	BC051142		4.59157	1.08747	1.86117	3.05864	1.69416	1.07551	1.88758	1.28514	2.06765	0.581638
29.527	165.214	83.495	35.822	759.558	148.62	531.255	1931.87	117.51	19.414	37.698	41.628	86.58	667.612	121.572	163.691	1224.49	1947.81	1475.61	160.938	144.557	529.788	19.101	1244.17	Magea8		5.59535	2.33083	5.11074	3.63642	6.05285	1.10425	7.71093	1.34645	4.11098	0.581558
122.643	85.587	42.404	42.134	175.946	67.612	66.292	319.353	94.886	40.61	110.667	60.921	30.406	49.701	96.534	114.23	96.278	120.988	77.316	126.272	32.858	92.871	25.845	109.679	Gm16381		1.43296	1.00641	2.60229	4.81737	2.33652	1.81657	1.63458	1.18331	2.10375	0.58135
338.224	318.473	35.521	102.738	265.52	125.492	165.74	97.482	182.544	107.331	259.351	52.194	85.873	55.511	79.711	107.044	92.666	163.12	318.168	232.833	62.92	246.848	121.289	263.494	Zfp459		1.06202	2.89232	2.11583	1.70021	1.70076	4.96898	1.54695	1.3429	2.16625	0.581297
32.754	22.598	17.745	15.181	14.476	14.254	15.412	15.172	13.626	15.024	14.915	13.333	16.601	14.194	52.125	14.96	16.428	14.756	14.6	14.261	12.791	19.563	11.949	27.324	Gm9326		1.44942	1.1689	1.01557	1.01582	1.1026	1.11865	1.16958	3.48429	1.4406	0.580949
21.219	21.079	31.347	21.886	22.069	23.777	89.121	23.098	19.402	18.18	28.013	17.944	28.228	21.77	29.322	46.56	73.517	25.127	25.413	19.807	18.422	20.777	22.993	20.56	Tas2r108		1.00664	1.43229	1.07739	3.85839	1.06722	1.56113	1.29665	1.58789	1.61095	0.580907
377.515	455.258	2601.76	667.432	611.256	908.903	275.441	241.167	239.622	486.305	128.814	459.45	306.575	251.565	287.974	257.04	1066.42	367.152	641.349	322.296	379.53	246.094	153.724	384.261	Gm2310		1.20593	3.89816	1.48694	1.14212	2.02947	3.56677	1.21867	1.12035	1.95855	0.580836
269.825	170.729	294.826	59.041	226.377	132.649	155.256	117.16	269.213	606.892	127.393	155.336	171.401	94.983	203.382	109.323	124.02	129.759	72.679	166.463	176.207	139.567	227.768	254.562	Cwf19l1		1.58043	4.99358	1.70659	1.32516	2.25432	1.21934	1.80454	1.86038	2.09304	0.58072
71.097	39.496	30.091	29.712	27.904	96.841	24.134	99.546	31.55	45.095	58.739	42.075	52.83	30.574	54.604	53.529	25.143	33.747	62.83	129.119	31.204	38.574	91.929	43.166	Vmn2r-ps17		1.80011	1.01276	3.47051	4.12472	1.42932	1.39605	1.72794	1.02008	1.99769	0.580576
14.231	15.829	16.378	14.393	14.831	13.534	14.666	15.689	14.971	15.421	40.787	13.364	16.424	14.598	17.347	54.357	14.311	14.698	14.15	14.503	16.674	14.53	13.448	14.217	Rbmy		1.11229	1.13791	1.09583	1.06975	1.03006	3.05201	1.12509	3.13351	1.59456	0.58046
14.222	19.726	47.607	19.268	16.942	70.043	13.755	16.787	24.313	15.562	14.204	15.569	17.118	13.815	12.09	14.974	16.051	19.408	20.987	12.315	15.314	14.638	31.192	15.737	Gm24899		1.38701	2.47078	4.13428	1.22043	1.56233	1.0961	1.23909	1.23854	1.79357	0.580445
606.49	614.428	1423.74	358.336	735.795	838.333	1815.56	1106.93	795.898	607.941	1729.79	799.577	951.782	1093.06	793.693	984.725	835.974	699.247	1211.12	749.612	536.75	1280.21	1263.28	1140.78	Aprt		1.01309	3.9732	1.13936	1.64018	1.30917	2.16338	1.14844	1.24069	1.70344	0.58029
16.324	19.628	18.381	61.616	17.218	18.167	19.486	17.591	14.321	15.215	22.676	21.808	15.386	13.43	15.567	16.529	18.629	18.227	15.987	12.289	13.802	17.191	11.414	15.329	Psd3		1.2024	3.35216	1.05512	1.10773	1.06243	1.0398	1.14564	1.0618	1.37838	0.57996
1124.73	3193.43	451.716	564.938	718.653	884.654	854.31	1078.78	967.597	772.663	2225.99	1358.5	510.912	561.76	2128.17	525.555	1526.42	2967.37	966.838	1019.58	853.011	871.172	704.836	1017.18	Gm2075		2.83927	1.25065	1.23099	1.26275	1.25229	1.63856	1.09952	4.04938	1.82793	0.579866
136.538	29.722	97.668	93.839	62.094	40.737	25.676	18.529	95.638	88.344	22.582	54.922	234.531	61.472	22.025	85.367	29.437	73.295	50.448	40.862	60.544	18.05	82.685	173.276	Cd68		4.59384	1.0408	1.52427	1.38572	1.08256	2.43211	3.81525	3.87591	2.46881	0.579667
2293.92	994.352	984.097	1244.31	1600.64	1413.75	762.237	584.945	1323.23	1261.22	976.488	3603.64	1218.73	1092.92	1046.86	994.986	1173.47	965.091	1115.21	1994.55	1108.85	1595.02	1586.08	1559.02	Celf1		2.30695	1.26442	1.13219	1.30309	1.04916	3.69041	1.11511	1.05213	1.61418	0.579558
154.765	98.757	176.868	86.532	241.884	200.249	130.257	164.325	297.555	186.287	201.544	291.446	83.981	370.947	267.201	212.45	248.086	393.507	236.696	340.557	269.284	158.73	279.102	256.946	Nbeal1		1.56713	2.04396	1.20792	1.26154	1.59729	1.44607	4.41703	1.25771	1.84983	0.57949
67.68	293.818	33.081	38.799	46.785	53.225	42.645	70.92	32.318	29.272	172.28	52.059	33.919	57.094	111.249	29.696	73.083	70.168	38.084	76.36	70.763	32.07	46.862	63.768	Gm2016		4.34128	1.17285	1.13765	1.66303	1.10406	3.30932	1.68325	3.74626	2.26971	0.579446
163.197	163.278	154.909	293.527	105.029	239.094	592.819	554.306	826.757	167.4	278.5	179.973	255.869	541.293	650.792	288.964	431.244	543.268	403.946	172.115	311.993	327.489	247.053	195.74	Ccdc84		1.0005	1.89484	2.27646	1.06948	4.93881	1.54745	2.11551	2.25216	2.1369	0.579135
628.745	176.955	379.642	202.546	225.659	460.221	134.733	83.868	104.628	280.061	228.345	187.393	64.183	89.625	646.732	117.273	164.234	244.064	368.246	259.209	582.469	110.671	238.132	160.188	Atg4c		3.55313	1.87435	2.03945	1.60649	2.67673	1.21854	1.3964	5.51476	2.48498	0.578964
64.555	23.664	14.171	12.244	9.294	9.579	12.995	9.912	10.179	26.503	13.87	9.582	11.199	49.063	13.19	9.712	10.045	12.279	23.675	25.592	12.204	11.704	10.658	26.264	Defa-rs2		2.72798	1.15738	1.03066	1.31104	2.60369	1.44751	4.38102	1.35811	2.00217	0.578938
60.113	128.978	28.131	151.94	41.328	30.252	25.874	82.296	112.095	98.884	80.292	33.219	40.206	78.536	91.222	136.618	117.27	60.492	192.92	18.219	27.269	39.592	18.244	182.066	1700024B05Rik		2.14559	5.40116	1.36612	3.18064	1.1336	2.41705	1.95334	1.49764	2.38689	0.578929
58.425	60.997	127.428	31.061	17.576	48.373	18.972	19.252	29.64	107.687	52.058	86.193	27.83	17.572	127.344	112.672	47.773	33.697	20.167	36.082	60.082	30.357	74.406	87.295	Zdhhc23		1.04402	4.10251	2.75222	1.01476	3.63316	1.65571	1.58377	1.13022	2.11455	0.57869
729.119	1031.42	480.733	2105.5	862.287	1111.48	1198.12	1887.92	1955.36	2574.56	1173.86	1021.88	745.269	1101.48	411.183	899.258	1462.21	646.553	1025.85	628.437	703.701	2074.53	1012.64	669.887	Cep55		1.41462	4.37978	1.28899	1.57573	1.31667	1.14873	1.47797	2.187	1.84868	0.578544
845.222	746.446	183.124	42.571	744.506	383.657	97.366	168.482	235.187	243.615	242.213	394.68	656.059	431.864	137.877	171.348	326.146	761.553	216.572	565.9	425.368	190.493	347.112	103.057	Gm15064		1.13233	4.30161	1.94055	1.7304	1.03584	1.62947	1.51913	1.24276	1.81651	0.57845
11.971	42.324	15.267	15.649	24.717	32.772	17.217	14.108	11.302	13.761	14.082	12.756	14.463	13.413	14.306	16.788	14.552	12.834	13.461	14.718	16.032	14.635	11.795	14.081	Gm20836		3.53554	1.02502	1.32589	1.22037	1.21757	1.10395	1.07828	1.17349	1.46002	0.578046
11.971	42.324	15.267	15.649	24.717	32.772	17.217	14.108	11.302	13.761	14.082	12.756	14.463	13.413	14.306	16.788	14.552	12.834	13.461	14.718	16.032	14.635	11.795	14.081	Gm21660		3.53554	1.02502	1.32589	1.22037	1.21757	1.10395	1.07828	1.17349	1.46002	0.578046
436.637	325.896	101.345	409.983	273.118	291.019	406.024	261.996	329.06	352.305	393.965	232.208	254.093	246.854	306.134	144.872	198.733	503.69	428.239	433.573	326.784	506.196	380.588	631.848	Glg1		1.3398	4.04542	1.06554	1.54973	1.07064	1.6966	1.02933	2.11313	1.73878	0.577594
19.976	21.575	22.565	41.749	47.159	42.24	117.643	28.237	20.785	22.412	61.441	35.556	27.409	81.038	32.977	24.568	34.841	19.2	47.755	37.399	43.494	181.408	77.884	42.547	Nudt7		1.08005	1.85017	1.11645	4.16627	1.07828	1.72801	2.95662	1.34227	1.91476	0.577369
284.337	194.884	214.208	49.477	248.762	208.248	168.145	226.331	220.113	421.828	273.785	322.137	162.379	284.569	562.549	415.252	295.077	224.762	256.138	224.186	234.392	405.373	320.672	305.773	Aida		1.45901	4.32945	1.19455	1.34605	1.91642	1.17661	1.7525	1.35472	1.81616	0.577023
51.794	202.813	39.989	56.796	24.22	39.881	31.286	38.666	37.829	27.784	26.864	24.144	42.136	47.751	29.938	36.251	21.34	44.146	42.617	27.563	21.516	65.424	37.925	30.896	Gm16430		3.91576	1.42029	1.64661	1.23589	1.36154	1.11266	1.13326	1.21087	1.62961	0.576882
22.974	22.232	28.604	22.787	22.161	20.568	22.802	24.028	21.895	74.438	25.169	24.738	22.595	29.367	27.575	24.595	45.282	21.126	23.104	24.437	28.283	22.538	22.996	41.618	Klk15		1.03338	1.25528	1.07745	1.05377	3.39977	1.01742	1.29971	1.12116	1.40724	0.576809
205.018	159.958	72.771	72.558	148.674	235.632	193.773	155.421	240.974	196.9	88.816	86.736	199.032	88.908	94.594	366.949	158.46	178.355	375.214	92.888	201.636	140.328	328.36	114.957	Cyb5r1		1.2817	1.00294	1.58489	1.24676	1.22384	1.02398	2.23863	3.8792	1.68524	0.576208
208.069	50.35	396.618	93.314	93.675	65.064	68.234	36.322	51.756	79.593	84.166	86.205	47.491	39.353	77.551	34.143	130.248	76.693	103.398	128.468	125.266	165.195	95.209	118.855	Lurap1l		4.13245	4.25036	1.43974	1.87859	1.53785	1.02423	1.20679	2.27136	2.21767	0.576195
1481.77	2139.41	2236.49	1545.92	5352.7	12144.7	1820.6	1368.17	5412.47	3506.95	1130.23	1461.37	2721.11	1222.16	2033.12	9751.98	1555.69	2646.63	1524.34	3779.53	1881.01	1119.14	2724.21	2814.75	Myo1d		1.44382	1.4467	2.2689	1.33069	1.54336	1.29299	2.22647	4.79656	2.04369	0.576028
58.402	150.089	113.527	90.07	20.691	99.963	94.817	58.867	83.546	63.553	281.577	172.094	51.979	104.532	104.109	23.17	234.176	116.593	570.745	35.773	61.019	36.44	87.162	73.488	Gm9		2.56993	1.26043	4.83123	1.6107	1.31459	1.63618	2.01104	4.49327	2.46592	0.57598
180.791	132.203	474.914	116.228	180.865	233.592	116.326	173.644	155.729	176.69	174.586	211.482	152.701	202.87	265.682	157.312	132.884	156.462	147.601	158.404	155.521	178.903	248.792	189.971	Npepps		1.36753	4.08605	1.29153	1.49274	1.1346	1.21133	1.32854	1.68889	1.70015	0.575878
252.616	414.713	749.17	170.139	316.231	213.692	489.854	643.896	266.244	295.426	642.336	286.346	282.876	413.723	419.903	551.218	647.041	412.381	555.033	537.682	515.574	408.469	224.055	585.595	Gtpbp8		1.64167	4.40328	1.47984	1.31447	1.10961	2.24322	1.46256	1.31273	1.87092	0.57583
1020.28	1035.63	622.958	486.209	733.757	854.699	1249.65	2286.06	515.802	749.778	670.576	819.745	240.375	975.534	514.731	859.153	831.007	531.539	1090.19	576.025	482.757	1264.28	800.003	689.526	Cenph		1.01505	1.28126	1.16483	1.82936	1.45362	1.22245	4.05838	1.66913	1.71176	0.575713
276.188	68.344	99.053	92.963	310.504	177.272	90.568	78.136	166.409	141.624	107.159	255.027	69.659	83.799	226.281	166.279	175.427	163.422	151.385	192.997	216.717	110.196	519.34	131.347	Slc38a7		4.04114	1.06551	1.75157	1.15911	1.17501	2.37989	1.20299	1.36085	1.76701	0.575658
324345	338503	211995	261563	114333	143122	284321	215675	244243	219693	331130	344198	69254	255632	75915.7	44624.6	220175	282298	224701	345130	285209	188550	133781	266673	Gm12613		1.04365	1.23382	1.25181	1.31828	1.11175	1.03946	3.69123	1.70121	1.5489	0.575362
297.346	266.468	124.957	239.12	265.781	225.607	418.366	147.987	415.501	88.352	271.868	382.471	96.892	166.969	142.386	241.665	343.115	247.188	470.259	455.152	314.085	278.332	219.134	336.939	Cep72		1.11588	1.91362	1.17807	2.82705	4.70279	1.40683	1.72325	1.69725	2.07059	0.575333
10.069	14.432	12.29	11.532	13.009	11.648	49.145	13.803	11.157	11.327	12.216	11.1	25.054	14.659	10.949	11.319	11.172	12.471	14.719	13.098	10.265	14.417	15.175	10.005	Efhc1		1.43331	1.06573	1.11684	3.56046	1.01524	1.10054	1.70912	1.03379	1.50438	0.575166
42.064	66.378	94.646	31.757	69.008	26.688	63.11	37.999	21.428	23.553	37.367	33.754	57.22	300.106	76.273	24.072	31.056	67.173	40.608	71.797	70.643	35.247	33.549	50.02	Pde1b		1.57802	2.98032	2.58573	1.66083	1.09917	1.10704	5.24477	3.16854	2.42805	0.57479
24.718	91.162	48.764	26.839	32.468	22.718	31.684	29.773	25.404	23.648	28.514	32.77	26.521	32.106	29.925	28.287	23.654	54.145	31.87	22.256	62.445	24.408	26.742	23.995	Pls1		3.68808	1.81691	1.42918	1.06419	1.07426	1.14926	1.21059	1.05791	1.5613	0.57474
39.933	10.991	10.536	9.958	10.618	12.239	11.108	8.818	8.195	9.124	12.311	14.545	10.027	12.564	12.579	8.955	9.949	11.698	17.935	14.37	16.311	12.015	10.749	16.376	Kcnv2		3.63325	1.05804	1.15267	1.2597	1.11336	1.18146	1.25302	1.40469	1.50702	0.574391
56.629	39.955	15.556	16.492	40.302	15.492	17.023	63.091	17.559	15.392	17.203	17.057	23.242	36.15	17.506	17.978	58.023	27.41	21.663	31.682	15.331	21.766	18.346	24.477	Gm6792		1.41732	1.06017	2.60147	3.70622	1.14079	1.00856	1.55537	1.02696	1.68961	0.57429
457.331	444.263	149.445	74.147	261.702	478.269	215.964	179.128	213.256	214.56	504.697	126.785	79.933	228.877	379.1	87.778	130.919	260.929	623.871	489.786	202.311	285.672	226.101	221.865	Klhl28		1.02942	2.01552	1.82753	1.20564	1.00611	3.98073	2.86336	4.31885	2.2809	0.57416
1136.31	1235.71	1842.21	2167.32	2675.75	2836.57	2922.22	1720.2	2400.93	2065.05	1486.71	404.405	1316.32	3503.45	1331.24	1376.75	1409.29	818.744	1582.46	1666.19	1691.52	1979.32	2472.25	1590.31	Cenpn		1.08747	1.17648	1.0601	1.69877	1.16265	3.6763	2.66156	1.03418	1.69469	0.573878
104.16	25.663	42.637	35.46	29.348	52.338	39.84	29.006	23.718	28.374	36.38	20.114	34.373	29.136	27.707	24.432	25.562	28.543	25.334	26.178	28.356	26.339	33.081	27.98	Copz2		4.05876	1.2024	1.78336	1.37351	1.19631	1.80869	1.17974	1.13405	1.7171	0.573112
323546	368129	235901	279808	138026	166221	313449	242676	263330	252354	337110	387947	74802.6	278134	85401.3	45431.3	230152	303225	243979	374195	312312	192879	142546	274849	Gm12615		1.13779	1.18613	1.20427	1.29164	1.04349	1.1508	3.71824	1.87979	1.57652	0.572833
31.197	21.386	17.699	48.929	23.092	19.129	72.082	19.547	19.797	21.036	17.95	16.638	24.922	22.8	17.33	22.684	21.83	18.597	21.035	31.186	16.509	47.408	37.147	47.259	Slc18b1		1.45876	2.76451	1.20717	3.68762	1.06259	1.07886	1.09307	1.30894	1.70769	0.572808
592.681	776.01	507.839	88.907	474.511	339.665	575.609	159.771	174.326	755.347	484.232	851.708	209.845	1225.53	717.651	322.913	380.393	483.333	241.04	679.633	851.601	344.821	329.707	935.749	Prkcg		1.30932	5.71202	1.397	3.60271	4.33296	1.75888	5.84017	2.22243	3.27194	0.572283
65.506	61.773	76.255	330.233	127.039	173.483	123.014	100.125	80.187	143.511	112.472	63.524	86.93	151.545	79.603	59.024	138.004	121.943	207.328	164.442	181.371	160.396	153.477	134.27	Tspan3		1.06043	4.33064	1.36559	1.2286	1.7897	1.77054	1.7433	1.34865	1.82968	0.571995
312.846	59.353	391.92	222.142	208.097	319.917	187.026	223.105	136.537	78.644	338.636	125.609	89.531	194.77	229.716	132.754	129.024	176.826	230.34	246.284	137.147	399.771	224.383	208.333	Nek7		5.27094	1.76428	1.53735	1.19291	1.73614	2.69595	2.17545	1.73039	2.26292	0.571909
16.497	13.407	12.304	12.279	11.69	10.839	12.106	15.537	10.622	14.097	12.26	12.111	42.772	12.154	12.956	35.179	11.791	10.724	11.558	14.662	17.156	18.125	13.223	11.32	Gm7697		1.23048	1.00204	1.07851	1.28341	1.32715	1.0123	3.51917	2.71527	1.64604	0.571575
115.716	85.276	61.782	166.742	86.135	63.12	127.647	269.728	220.021	144.989	183.023	165.827	56.857	83.953	173.665	37.709	89.86	98.023	114.252	109.207	113.628	107.352	142.16	127.125	Utp23		1.35696	2.69888	1.36462	2.11308	1.5175	1.1037	1.47656	4.6054	2.02959	0.571256
443.106	193.958	1042.67	251.222	610.414	549.766	410.552	272.504	525.98	871.422	726.884	804.214	511.422	334.996	609.028	564.615	514.999	533.199	427.313	1021.27	1085.55	697.4	819.319	734.812	Plekhh1		2.28455	4.1504	1.11032	1.50659	1.65676	1.10639	1.52665	1.07866	1.80254	0.571079
8630.15	9685.02	5921.8	5180.59	7881.64	8741.17	11753.1	7837.46	7342.98	4694.25	19074.9	9122.16	11450.2	2687.52	6115.78	11336.7	7392.67	9823.22	10813	9593.36	7811.1	7218.03	6746.76	8966.26	Shoc2		1.12223	1.14307	1.10905	1.4996	1.56425	2.09105	4.26049	1.85368	1.83043	0.57106
277.659	193.841	256.34	285.776	410.013	314.773	237.113	61.997	297.012	481.564	232.084	283.833	151.953	184.214	381.379	414.046	289.222	183.315	149.386	458.181	340.837	273.328	592.563	352.774	Nup188		1.43241	1.11483	1.30257	3.82459	1.62136	1.22298	1.21231	1.08565	1.60209	0.571012
52.177	46.112	28.086	31.533	48.404	30.091	41.361	38.587	21.796	31.2	50.75	29.982	52.99	68.2	165.006	41.917	34.401	36.915	56.75	37.858	38.982	33.249	51.042	43.176	Acyp2		1.13153	1.12273	1.60859	1.07189	1.43146	1.69268	1.28704	3.93649	1.6603	0.570997
20.652	89.403	13.514	12.496	80.038	15.063	12.655	11.791	30.726	12.05	30.961	13.154	21.547	72.687	13.277	81.462	12.508	27.516	16.789	24.977	31.529	27.774	22.372	73.403	Gm5423		4.32902	1.08147	5.31355	1.07328	2.54988	2.35373	3.37342	6.13557	3.27624	0.570947
490.432	330.358	1317.79	1269.39	1583.78	379.234	1101.71	1370.37	470.615	829.202	1325.88	2164.49	401.563	522.682	762.967	537.577	1052.38	467.965	587.67	847.155	749.931	1345.38	1077.22	833.454	Rbl1		1.48455	1.03813	4.17627	1.24386	1.76195	1.63249	1.30162	1.41927	1.75727	0.570858
45.523	43.782	36.659	215.945	445.956	170.263	66.877	28.956	75.591	164.366	47.381	25.544	368.035	183.702	152.464	67.012	78.077	200.925	57.09	367.59	106.94	143.165	93.82	178.352	Fam189a2		1.03977	5.89064	2.61922	2.30961	2.17441	1.85488	2.00343	2.27517	2.52089	0.570829
159.257	170.945	271.499	332.389	499.141	286.625	198.274	310.343	361.653	304.27	200.75	849.31	339.668	151.865	623.361	463.848	453.837	240.999	313.242	597.984	367.603	317.571	560.627	256.522	Rps6kb2		1.07339	1.22427	1.74144	1.56522	1.18859	4.23068	2.23664	1.34389	1.82552	0.57054
115.816	47.904	63.433	85.294	126.029	76.989	199.838	171.852	118.733	126.995	155.379	172.282	55.951	229.59	88.209	56.268	107.712	116.209	179.709	48.983	92.063	204.349	148.192	177.084	Ccdc112		2.41767	1.34463	1.63697	1.16285	1.06958	1.10879	4.10341	1.56766	1.80145	0.570455
104.665	119.917	33.805	151.606	149.504	81.913	55.989	54.008	59.058	80.458	72.425	27.526	84.011	44.205	68.848	46.734	175.122	64.926	152.968	99.78	45.818	116.565	95.205	130.227	Poglut1		1.14572	4.48472	1.82516	1.03668	1.36236	2.63115	1.90049	1.47319	1.98243	0.570446
45.199	21.158	383.963	80.94	100.559	96.981	74.958	86.716	76.721	47.301	91.755	165.433	32.885	65.526	128.268	72.226	110.91	125.088	124.382	106.305	48.808	118.838	42.867	133.507	Plxdc2		2.13626	4.7438	1.03689	1.15686	1.62197	1.80299	1.99258	1.77593	2.03341	0.570146
161.332	94.731	317.899	65.64	226.299	126.766	71.471	95.043	105.281	140.075	174.876	76.517	84.934	156.71	91.038	122.113	199.078	124.346	113.52	296.443	146.195	268.483	266.925	130.71	Chmp7		1.70305	4.84307	1.78517	1.32981	1.33049	2.28545	1.84508	1.34134	2.05793	0.569863
76.814	73.875	375.326	135.396	105.534	119.592	47.202	205.477	168.424	107.082	108.3	246.39	288.096	234.062	50.67	75.146	26.27	247.091	58.317	76.766	95.699	193.053	76.676	81.836	Galnt7		1.03978	2.77206	1.13321	4.35314	1.57285	2.27507	1.23085	1.48305	1.9825	0.569441
135.844	37.267	78.498	94.035	106.859	96.968	80.091	90.345	100.734	166.022	143.281	110.399	78.222	62.914	68.203	67.136	96.712	70.73	86.117	98.928	94.631	91.868	130.423	139.399	Ttc13		3.64516	1.19793	1.102	1.12803	1.64812	1.29785	1.24332	1.01589	1.53479	0.569244
186.852	632.01	128.007	87.632	214.093	136.964	219.791	49.31	653.477	613.954	173.68	98.024	203.304	316.83	85.842	121.03	148.116	271.091	159.732	198.353	392.297	377.997	621.392	263.514	Ranbp17		3.38241	1.46073	1.56313	4.45733	1.06437	1.77181	1.55841	1.40992	2.08351	0.569228
127.3	29.617	120.834	130.616	87.039	108.399	43.385	26.723	81.838	45.954	84.496	125.572	52.15	225.432	126.797	39.261	50.859	83.757	100.971	120.474	94.696	159.517	135.896	52.335	Ppp2r5b		4.29821	1.08095	1.24541	1.62351	1.78087	1.48613	4.32276	3.22959	2.38343	0.569138
546.481	259.878	319.883	354.578	226.894	317.434	377.764	370.501	285.118	255.105	435.389	609.767	133.032	502.047	474.697	139.791	346.777	393.323	206.169	319.55	431.089	459.289	300.734	434.329	Acadvl		2.10284	1.10846	1.39904	1.0196	1.11765	1.40051	3.77388	3.39576	1.91472	0.568781
70.869	19.204	31.048	71.944	101.065	61.063	23.072	22.484	72.008	39.343	19.514	94.424	61.893	39.221	61.006	87.382	26.605	55.41	28.194	62.792	81.968	70.455	44.908	62.125	Ncdn		3.69032	2.31719	1.65509	1.02615	1.83026	4.83878	1.57806	1.43235	2.29603	0.568151
207.859	79.553	103.042	90.99	180.232	261.386	219.569	44.357	128.047	220.501	187.519	98.922	77.501	125.224	129.899	76.034	183.925	98.047	172.745	187.419	154.254	146.277	273.586	260.746	Lrch3		2.61284	1.13245	1.45028	4.95004	1.72203	1.89562	1.61577	1.70843	2.13593	0.568082
19.977	19.235	19.017	17.623	16.8	16.861	19.902	19.035	19.02	19.477	17.48	21.51	17.059	54.716	18.774	17.648	18.081	16.774	18.624	30.682	22.78	19.407	16.782	17.012	Ces2g		1.03858	1.0791	1.00363	1.04555	1.02403	1.23055	3.20746	1.0638	1.33659	0.567978
284195	317932	204791	249955	107462	139096	273615	199877	223736	212557	288490	397187	64578.7	248339	74392.5	44493.9	205129	279888	214401	320257	272176	173345	136804	229269	Gm12622		1.11871	1.22054	1.29437	1.36892	1.05259	1.37678	3.84552	1.67197	1.61868	0.567976
77.478	91.047	59.255	88.876	121.828	128.832	61.369	62.475	139.305	128.382	56.023	120.432	280.506	78.073	93.602	100.152	61.775	76.359	54.3	89.899	201.53	92.787	117.724	83.511	Lrp8os2		1.17513	1.49989	1.05749	1.01802	1.08508	2.14969	3.59287	1.06998	1.58102	0.567766
91.978	104.38	46.915	223.661	272.303	602.18	197.036	83.275	578.601	343.629	250.481	181.19	256.85	366.883	164.575	250.305	133.978	236.521	179.351	247.012	554.545	338.889	849.872	133.491	Aldh18a1		1.13484	4.76737	2.21143	2.36609	1.6838	1.38242	1.42839	1.52092	2.06191	0.567739
100.907	152.259	279.1	70.57	131.981	170.53	148.084	137.218	252.57	139.658	136.15	140.676	125.99	101.66	211.595	138.521	104.026	143.459	168.268	153.274	182.083	168.061	189.719	134.335	Zcchc7		1.5089	3.95494	1.29208	1.07919	1.80849	1.03324	1.23933	1.52753	1.68046	0.56759
81.027	34.218	331.977	122.734	50.335	38.039	49.198	28.402	26.102	105.122	28.865	25.815	26.758	151.361	56.243	23.443	37.783	143.736	36.471	45.276	41.889	33.626	32.801	73.838	Zfp677		2.36796	2.70485	1.32325	1.7322	4.02735	1.11815	5.65666	2.39914	2.6662	0.567573
421.745	263.998	209.277	785.807	892.656	816.922	276.444	207.704	822.591	719.463	488.326	366.024	396.228	360.317	628.262	495.076	445.053	463.691	383.902	785.354	662.769	606.5	1100.09	783.386	Usp19		1.59753	3.75487	1.09271	1.33095	1.14334	1.33414	1.09967	1.26902	1.57778	0.567313
326.59	71.564	153.977	275.779	230.497	313.992	374.972	307.456	432.729	386.725	261.52	92.314	110.127	231	194.04	138.355	100.029	157.799	403.864	160.032	143.827	220.706	220.622	326.311	Ccne2		4.56361	1.79104	1.36224	1.2196	1.11896	2.83294	2.09758	1.40248	2.04855	0.567155
779.269	639.105	278.688	300.755	486.907	590.079	200.637	200.86	186.447	567.581	779.453	508.857	962.078	313.441	535.626	2074.66	463.63	1082.15	758.42	469.114	587.101	523.922	592.236	1185	Golph3l		1.21931	1.07918	1.21189	1.00111	3.04419	1.53177	3.06941	3.87334	2.00378	0.567096
1437.82	769.035	1094.33	1425.92	1780.21	1385.75	943.288	1089.17	1177.8	1270.01	1395.31	1006.97	2729.86	691.815	1540.39	2093.27	1201.72	1041.45	1391.91	1600.64	2024.78	1516.52	1648.26	1587.89	Lrrc40		1.86965	1.30301	1.28465	1.15466	1.07829	1.38565	3.94594	1.35892	1.6726	0.567021
14.387	11.826	11.569	26.085	10.698	10.88	11.076	14.013	10.794	9.947	10.539	13.026	10.376	36.971	12.328	12.199	24.713	9.786	10.429	10.681	21.513	13.81	11.559	10.123	Gm16186		1.21656	2.25473	1.01701	1.26517	1.08515	1.23598	3.56313	1.01057	1.58104	0.566916
95.025	54.706	38.273	22.675	24.308	44.164	149.944	26.807	31.848	35.513	68.828	18.019	54.608	19.713	41.043	18.876	29.528	21.161	86.037	29.206	18.86	91.764	63.42	57.99	Fah		1.73701	1.68789	1.81685	5.59346	1.11508	3.81975	2.77015	2.17435	2.58932	0.566337
14.341	15.651	14.048	12.969	12.304	16.768	13.416	13.335	12.335	41.11	13.063	14.143	13.191	14.388	13.65	15.214	14.346	15.653	14.986	13.638	12.989	13.401	13.676	15.095	AF067061		1.09135	1.0832	1.36281	1.00607	3.33279	1.08268	1.09074	1.11458	1.39553	0.565888
173.029	870.375	688.173	1436.13	925.002	673.253	681.29	172.531	282.261	937.412	920.221	721.399	410.403	280.646	481.834	309.859	325.986	525.401	435.142	309.99	267.729	705.916	185.385	296.172	Hist1h1c		5.03023	2.08687	1.37393	3.9488	3.32108	1.27561	1.46235	1.55501	2.50673	0.565824
165.567	200.994	246.632	223.51	188.721	389.509	139.509	361.254	375.97	224.976	162.217	236.063	389.496	88.643	197.426	168.957	179.321	195.201	327.863	301.368	134.515	245.84	327.529	231.223	Dmxl1		1.21397	1.10345	2.06394	2.58947	1.67116	1.45523	4.39398	1.1685	1.95746	0.565793
90.565	128.683	80.133	83.538	168.287	80.112	59.876	49.666	83.335	269.751	231.482	123.735	215.699	155.617	271.453	60.909	45.453	49.897	82.592	250.572	133.306	140.626	164.523	176.826	Ppp1r21		1.42089	1.04249	2.10065	1.20557	3.23695	1.87079	1.38609	4.4567	2.09002	0.565769
16.785	21.438	15.755	14.85	15.538	15.011	14.815	14.486	14.828	14.588	19.323	47.213	14.636	14.544	48.446	14.88	14.452	15.878	20.979	14.906	14.619	20.08	16.604	15.976	Trim68		1.27721	1.06094	1.03511	1.02271	1.01645	2.44336	1.00633	3.25578	1.51474	0.565427
24.255	90.642	20.932	29.28	14.926	20.32	18.309	21.566	20.337	15.857	15.784	15.79	19.135	26.602	16.213	19.386	14.059	22.669	20.727	14.963	13.984	33.664	20.669	17.053	Gm16430		3.73704	1.39882	1.36138	1.17789	1.28253	1.00038	1.39023	1.19571	1.568	0.565421
4750.98	3286.33	2201.82	6184.37	2462.84	2307.04	3671.44	8231.1	3967.9	2769.21	4892.51	6083.77	3747.83	4309.1	4696.11	1106.82	3752.87	4177.43	5971.92	3798.01	6885.38	5135.01	4621.68	6859.23	Ccnb2		1.44568	2.80875	1.06753	2.24193	1.43286	1.24349	1.14976	4.2429	1.95411	0.564574
99.502	81.012	293.691	97.004	94.528	86.392	129.288	52.725	117.576	93.286	85.021	137.778	46.498	192.723	76.949	71.345	91.224	138.449	116.797	215.819	258.679	84.674	123.769	122.285	Tstd2		1.22824	3.02762	1.09418	2.45212	1.26038	1.62052	4.14476	1.07855	1.98829	0.564411
154.585	130.419	140.207	160.324	85.033	79.16	847.967	189.562	317.578	81.957	181.418	54.977	135.127	199.887	209.037	67.608	70.475	45.509	107.821	166.23	76.701	150.05	194.591	390.178	Cd81		1.1853	1.14348	1.07419	4.4733	3.87493	3.29989	1.47925	3.0919	2.45278	0.564088
393.778	1649.31	2283.07	1227.97	527.426	871.151	682.044	606.815	710.184	734.514	789.528	719.441	1027.04	1807.17	632.423	1955.31	853.34	1342.23	624.782	1217.94	1412.54	934.393	936.196	1095.89	Nr2c2ap		4.18844	1.85922	1.6517	1.12397	1.03426	1.09742	1.75959	3.09177	1.9758	0.563927
850.558	919.999	571.689	813.161	1423.04	1713.27	1552.62	380.903	671.813	358.502	1294.34	1611.46	636.164	1366.44	590.974	506.828	520.688	627.13	1327.75	1004.72	748.516	1164.65	1051.79	895.014	Fez2		1.08164	1.42238	1.20395	4.07616	1.87394	1.245	2.14794	1.16602	1.77713	0.563793
346.522	97.901	85.531	97.45	98.436	95.999	111.122	85.397	89.76	90.152	81.916	85.682	143.959	96.653	92.657	63.564	71.645	109.237	167.324	110.992	72.519	119.327	210.816	98.562	Klf8		3.53951	1.13935	1.02539	1.30124	1.00437	1.04597	1.48944	1.4577	1.50037	0.563755
1072.15	665.366	459.825	734.506	569.105	613.8	522.138	305.064	489.707	360.585	1106.04	1108.04	697.81	781.148	608.563	155.622	1059.49	763.826	822.961	1619.91	1420.68	1247.13	1111.44	470.641	Cyb561a3		1.61137	1.59736	1.07854	1.71157	1.35809	1.00181	1.11943	3.91052	1.67359	0.563563
1454.41	1521.93	1185.11	1732.66	1399.89	1585.24	2111.91	674.919	1516.25	779.183	3334.28	876.416	1161.9	1370.77	946.916	1115.57	1705.16	2031.67	2687.09	1997.65	1720.07	2481.25	2048.3	1780.44	Atp6v1c1		1.04643	1.46203	1.13241	3.12913	1.94595	3.80445	1.17977	1.17811	1.85978	0.563074
460.253	196.818	127.343	155.346	164.839	165.134	281.535	129.294	456.634	453.619	244.231	164.79	271.623	65.8	240.231	161.467	297.053	127.287	411.565	427.511	320.166	299.844	326.867	215.673	Abcb7		2.33847	1.2199	1.00179	2.17748	1.00665	1.48207	4.12801	1.4878	1.85527	0.562709
15.186	60.343	16.201	17.252	20.637	18.173	27.645	15.295	15.188	20.125	19.067	27.749	18.984	13.921	15.318	21.196	11.232	19.847	17.32	15.705	12.181	20.206	19.529	19.203	1700024J04Rik		3.97359	1.06487	1.13559	1.80745	1.32506	1.45534	1.3637	1.38373	1.68867	0.562474
132.531	163.428	64.351	89.391	152.981	91.043	84.284	49.933	84.946	272.394	84.498	82.816	93.883	202.744	37.29	168.825	223.692	97.663	85.377	158.452	131.314	163.898	184.402	187.988	A830080D01Rik		1.23313	1.38912	1.68032	1.68794	3.20667	1.02031	2.15954	4.52735	2.11305	0.562449
1114.42	1400.77	1159.8	690.432	1009.51	663.06	1408.75	1963.93	928.543	1016.04	1788.61	2124.41	1544.13	1329.87	1804.28	464.067	787.648	1467.83	812.072	1116.18	1047.59	1186.96	1517.52	1453.07	Pgk1-rs7		1.25694	1.67982	1.5225	1.3941	1.09423	1.18775	1.16111	3.88798	1.64805	0.562103
45.192	54.23	35.898	45.908	45.819	46.628	68.575	46.635	50.434	44.754	163.99	46.499	57.895	47.126	46.886	44.605	80.664	40.671	117.047	58.282	86.927	36.948	68.681	71.661	Cdkl2		1.19999	1.27885	1.01766	1.47046	1.12692	3.52674	1.22852	1.05114	1.48753	0.562061
25.217	25.452	15.085	14.718	16.403	14.447	15.133	17.558	18.699	14.501	14.53	13.802	14.4	16.24	14.993	49.567	14.901	14.03	14.033	23.97	15.021	25.766	17.504	24.901	Bgn		1.00932	1.02494	1.13539	1.16025	1.2895	1.05275	1.12778	3.30601	1.38824	0.561907
525.365	545.839	346.279	222.057	340.973	197.108	106.715	106.662	163.73	234.719	182.324	157.695	64.37	233.569	137.938	470.105	163.037	273.242	190.757	152.172	374.148	165.693	433.816	290.881	Fbxo3		1.03897	1.55941	1.72988	1.0005	1.43357	1.15618	3.62854	3.40809	1.86939	0.561804
127.157	127.414	167.973	98.219	50.729	50.893	150.456	117.856	208.13	142.32	126.105	138.204	39.298	146.929	74.886	48.622	150.187	107.193	126.593	133.476	226.798	130.182	116.101	110.824	Zfp933		1.00202	1.71019	1.00323	1.27661	1.46241	1.09594	3.73884	1.54017	1.60368	0.561782
16.737	56.924	19.859	20.058	15.735	18.894	19.545	22.89	22.509	17.849	15.854	14.65	18.754	17.146	15.139	18.128	18.488	16.646	17.881	14.021	15.981	21.815	16.267	22.564	Lst1		3.40109	1.01002	1.20076	1.17114	1.26108	1.08218	1.09378	1.19744	1.42719	0.561649
272.221	1116.98	460.066	304.383	1241.86	1231.16	1972.42	1113.87	1054.28	763.012	1257.31	926.748	745.417	1171.26	686.809	858.656	1038.68	393.261	1906.18	731.639	1073.36	1300.29	1316.72	962.376	Gm6665		4.10322	1.51147	1.0087	1.77077	1.38173	1.35669	1.57127	1.25021	1.74426	0.561571
36.326	57.019	32.48	45.782	30.659	26.489	70.563	25.639	110.719	27.47	49.532	31.492	25.997	25.995	32.712	26.296	56.943	41.543	36.832	39.264	20.863	77.436	39.529	42.007	Efcab7		1.56965	1.40954	1.15742	2.75217	4.03054	1.57284	1.00008	1.24399	1.84203	0.561441
38213.4	70188.6	85539.3	22411.5	43651.7	46994.4	22532.8	25956.4	43175	42240.8	37963.6	53497.4	39730.5	51434.9	37261.5	55403.1	40143.8	63990.9	22755.2	29808	20532.3	20161.7	26769.6	37274.2	Gm21897		1.83676	3.81676	1.07658	1.15194	1.02212	1.40917	1.29459	1.48687	1.63685	0.561372
12.97	10.669	11.416	10.147	9.319	10.015	20.152	22.202	16.459	10.149	15.865	13.009	15.852	57.422	13.039	10.083	10.058	38.68	13.543	18.04	15.181	16.901	13.348	27.145	Cst9		1.21567	1.12506	1.07469	1.10173	1.62174	1.21954	3.62238	1.29317	1.53425	0.561353
712.052	236.474	549.725	418.047	437.393	528.618	555.797	198.317	183.725	214.895	402.813	88.841	257.667	362.37	333.418	195.088	270.791	287.037	238.696	364.115	251.213	362.674	653.741	466.097	Heatr3		3.01112	1.31498	1.20857	2.80257	1.16966	4.53409	1.40635	1.70906	2.14455	0.561306
203.429	229.632	140.224	156.016	284.976	224.49	186.841	310.091	170.079	659.005	296.045	102.983	377.232	308.856	149.108	111.14	281.681	147.822	150.782	250.766	284.575	408.988	334.943	115.185	Pros1		1.12881	1.11262	1.26944	1.65965	3.8747	2.8747	1.22138	1.34162	1.81037	0.561282
424.303	277.455	1485.72	442.889	1311.04	1580.95	1319.35	291.311	244.554	628.401	404.779	431.084	525.883	486.556	1376.06	549.83	797.685	1380.56	1501.64	623.714	887.899	1618.24	1184.58	1447.98	Gm2260		1.52927	3.35462	1.20587	4.52901	2.56958	1.06499	1.08083	2.5027	2.22961	0.561151
30.199	136.883	30.761	19.785	38.797	64.347	23.27	24.103	27.711	95.776	23.877	84.898	19.352	24.617	27.467	17.098	23.183	187.164	196.446	66.909	77.957	72.231	30.457	45.038	Trim12c		4.5327	1.55476	1.65856	1.0358	3.45624	3.55564	1.27206	1.60645	2.33403	0.560776
128.516	98.896	239.474	77.851	146.882	240.507	54.501	37.488	164.256	134.867	122.185	102.588	40.232	54.399	159.519	39.015	261.499	208.871	215.927	215.083	63.397	337.081	113.915	239.399	Atg4a		1.29951	3.07606	1.63742	1.45383	1.21791	1.19103	1.35213	4.08866	1.91457	0.560753
48.933	17.675	18.839	24.334	16.965	11.549	13.66	55.123	28.622	42.81	16.963	14.43	12.026	14.634	11.979	14.944	13.934	12.144	23.711	11.974	63.143	10.911	10.87	31.164	Gm21731		2.76849	1.29168	1.46896	4.03536	1.4957	1.17554	1.21686	1.24752	1.83751	0.560278
220.792	99.816	125.85	71.629	128.784	72.074	660.558	146.411	248.802	48.677	73.176	47.634	91.694	282.23	54.335	51.284	68.819	168.692	106.039	87.888	97.811	78.997	130.698	343.756	Ift22		2.21199	1.75697	1.78683	4.51167	5.11128	1.53621	3.07795	1.05949	2.63155	0.560127
83.1	23.167	19.48	22.095	18.856	24.702	21.783	24.675	24.626	23.107	34.366	21.601	25.019	19.999	21.384	23.44	19.733	18.711	21.425	20.683	19.284	23.012	36.468	23.991	Gm20690		3.587	1.13424	1.31003	1.13276	1.06574	1.59094	1.25101	1.09615	1.52098	0.560019
2112.38	1517.11	697.293	487.736	484.449	101.042	681.063	1470.17	348.428	522.511	707.841	825.226	256.188	763.735	917.231	488.566	455.595	1593.33	583.969	1174.93	1164.89	586.557	295.95	802.613	Sp110		1.39237	1.42965	4.79453	2.15864	1.49962	1.16584	2.98115	1.87739	2.1624	0.55938
13.632	14.952	15.988	14.103	14.331	13.19	14.834	15.315	14.711	14.967	35.435	13.218	16.32	14.648	16.724	52.783	13.567	14.732	13.143	13.853	15.432	15.152	12.591	13.697	Gm21677		1.09683	1.13366	1.0865	1.03243	1.0174	2.68081	1.11415	3.15612	1.53974	0.559365
151.308	142.662	62.078	208.098	178.561	829.053	514.428	128.006	167.964	120.479	283.341	470.919	315.068	138.065	537.667	429.923	189.735	273.245	596.389	250.847	175.707	787.853	558.152	128.861	P2rx3		1.0606	3.3522	4.64297	4.01878	1.39414	1.66202	2.28203	1.25061	2.45792	0.55904
276.474	366.664	160.858	62.362	83.518	39.217	75.126	63.505	24.345	31.144	31.253	127.97	29.094	150.649	75.994	19.698	81.431	583.23	98.583	121.11	98.602	76.574	69.021	118.066	Guca1a		1.32622	2.57942	2.12964	1.18299	1.27928	4.09465	5.17801	3.85796	2.70352	0.55875
1013.99	1197.76	1744.29	466.458	1121.05	513.336	596.227	579.404	952.664	930.115	830.465	813.958	690.877	920.718	1212.92	572.874	454.197	1375.2	564.954	1149.72	1986.88	771.991	1193.96	1273.46	Uggt1		1.18123	3.73943	2.18384	1.02904	1.02424	1.02028	1.33268	2.11726	1.7035	0.55868
23361.6	23458.6	26500.3	24624.7	17482.5	21589.9	28876.3	25502.3	29059.1	8877.82	25566.9	18272.5	9707.41	29101.2	29103.6	32620.9	26492.8	26581	32176.7	15896.3	18140.5	22585	13587.7	24263.8	Dcaf13		1.00415	1.07617	1.23495	1.1323	3.27322	1.3992	2.99783	1.12086	1.65483	0.558572
771.051	963.58	747.794	952.185	507.827	2144.92	1039.73	1087.89	2074.57	1010.98	1025.51	763.849	3448.64	1712.38	1717.46	2633.29	562.414	1284.23	1206.07	1204.73	951.375	1109.24	675.638	1141.71	Ocln		1.2497	1.27333	4.22373	1.04632	2.05205	1.34255	2.01394	1.53325	1.84186	0.558167
74.366	116.768	76.125	85.758	69.137	58.48	78.622	64.615	76.388	46.189	74.612	111.023	53.302	218.902	59.566	98.212	145.427	135.101	81.12	70.651	61.369	71.883	61.893	118.138	Gm15573		1.57018	1.12654	1.18223	1.21678	1.65381	1.488	4.10683	1.64879	1.74915	0.558089
52.915	74.35	43.476	50.463	119.329	94.85	41.067	33.143	49.46	78.595	29.501	118.127	116.329	61.208	56.812	48.382	80.746	118.399	105.349	118.631	49.041	38.441	238.476	80.228	Usp31		1.40508	1.16071	1.25808	1.23909	1.58906	4.00417	1.90055	1.17424	1.71637	0.558032
26.772	27.641	99.739	54.873	35.916	41.242	34.538	23.785	35.126	51.668	30.505	30.995	51.404	23.119	24.94	99.457	31.166	69.153	51.233	73.75	45.918	31.874	67.873	43.787	Cnksr3		1.03246	1.81763	1.14829	1.45209	1.47093	1.01606	2.22345	3.98785	1.7686	0.557945
3104.81	1400.56	3707.37	862.129	1161.46	1637.32	2404.95	1839.36	1804.55	1635.62	1930.7	1309.29	1842.59	1084.48	1420.91	1974.1	1748.63	1992.44	2668.57	1606.91	1712.59	1894.24	2046.81	2206.2	Zfand6		2.21683	4.30025	1.40971	1.30749	1.10328	1.47462	1.69905	1.38932	1.86257	0.557908
150.675	63.06	289.77	78.616	154.747	165.479	343.559	204.387	98.63	106.187	222.435	181.728	117.855	96.305	179.531	173.376	134.872	170.255	243.079	174.956	111.566	135.684	152.928	143.959	Ppp2r3c		2.38939	3.68589	1.06935	1.68092	1.07662	1.224	1.22377	1.0355	1.67318	0.557687
28.295	33.546	25.991	72.018	27.465	22.523	26.888	27.666	65.13	19.092	19.786	25.135	26.859	25.873	27.92	33.674	31.413	25.177	26.447	27.791	28.451	28.123	22.039	31.925	Olfr12		1.18558	2.77088	1.21942	1.02893	3.41138	1.27034	1.03811	1.20609	1.64134	0.557474
26.74	30.226	20.689	69.773	24.079	34.191	28.223	19.324	19.9	17.978	18.478	35.735	20.835	20.292	21.856	80.726	43.293	157.844	19.179	28.021	47	19.227	29.703	25.502	Slc25a30		1.13037	3.37247	1.41995	1.46052	1.10691	1.93392	1.02676	3.69354	1.89305	0.557372
23.921	87.868	19.648	26.21	21.094	19.388	22.361	21.414	33.003	20.922	25.834	18.617	18.938	26.41	21.179	20.46	24.688	22.726	20.893	22.789	22.373	21.139	25.845	20.874	Ppm1n		3.67326	1.33398	1.08799	1.04422	1.57743	1.38766	1.39455	1.03514	1.56678	0.557369
75.658	310.949	32.193	71.726	240.051	108.187	180.44	206.93	340.622	137.505	120.505	129.382	137.221	147.597	85.194	80.119	131.415	111.755	151.004	141.335	124.123	80.89	95.652	154.955	Txlng		4.10993	2.228	2.21885	1.14681	2.47716	1.07366	1.07562	1.06334	1.92417	0.557362
429.027	567.851	146.733	227.636	293.39	332.281	793.018	189.098	711.302	441.286	700.614	315.798	146.497	149.696	242.82	394.151	252.898	317.212	917.47	440.007	503.808	685.097	621.948	351.644	Ublcp1		1.32358	1.55136	1.13256	4.19369	1.61188	2.21855	1.02184	1.62322	1.83459	0.556709
10.973	15.318	15.311	14.214	12.068	12.714	24.618	13.527	11.318	10.935	11.522	18.55	11.675	11.913	48.228	13.317	17.607	12.826	15.773	19.816	15.523	12.62	10.647	12.617	Gm4787		1.39597	1.07718	1.05353	1.81992	1.03503	1.60996	1.02039	3.62154	1.57919	0.556197
68.518	238.9	57.204	137.047	161.294	144.935	279.792	63.161	122.863	94.744	129.749	85.501	157.047	69.422	135.169	127.466	116.202	75.552	297.355	113.209	112.035	202.051	143.113	73.378	E2f5		3.48668	2.39576	1.11287	4.42982	1.29679	1.51751	2.26221	1.06043	2.19526	0.556087
175.745	112.277	62.955	293.199	54.504	94.375	112.549	122.744	162.28	115.748	69.051	182	35.049	65.457	153.588	102.079	94.341	136.355	96.879	236.123	346.203	124.853	178.828	179.659	Xpnpep3		1.56528	4.65728	1.73152	1.09058	1.40201	2.63573	1.86759	1.5046	2.05682	0.555801
23.581	45.209	79.163	43.004	74.871	95.601	30.329	73.488	73.284	65.613	82.036	37.273	25.398	118.786	77.766	65.985	84.73	109.646	107.402	43.092	247.702	131.133	51.451	64.7	Rb1		1.91718	1.84083	1.27688	2.42303	1.11691	2.20095	4.67698	1.17854	2.07891	0.555797
559.189	316.037	220.819	403.974	352.822	389.58	627.559	161.596	311.506	275.5	340.136	533.725	578.223	687.952	285.714	301.264	251.212	424.117	612.163	762.352	727.119	424.812	730.803	449.695	Aldh9a1		1.76938	1.82943	1.10418	3.88351	1.13069	1.56915	1.18977	1.05443	1.69132	0.554736
77.394	46.222	30.59	39.456	128.281	28.993	33.135	25.587	32.252	55.222	29.96	36.985	32.978	99.601	38.631	24.458	55.218	35.239	48.191	42.385	37.343	49.423	61.461	38.878	Hist3h2bb-ps		1.6744	1.28983	4.42455	1.29499	1.7122	1.23448	3.02023	1.57948	2.02877	0.554723
245.951	52.556	21.896	38.145	80.089	29.221	38.747	93.653	24.06	27.568	39.233	27.302	39.179	43.846	22.81	39.597	38.355	94.375	82.94	44.965	25.097	91.468	49.729	57.817	Lrrc2		4.67979	1.7421	2.7408	2.41704	1.1458	1.437	1.11912	1.73595	2.1272	0.554337
1133.22	1561.53	68.465	368.604	242.137	834.27	1219.72	266.873	1474.52	288.06	300.216	113.529	1353.73	1593.76	2204.69	3137.52	1034.06	788.596	992.599	333.105	184.331	277.673	231.825	685.301	Plpp1		1.37796	5.38383	3.44545	4.5704	5.11879	2.6444	1.17731	1.42311	3.14266	0.554283
130.39	85.889	276.337	67.965	86.843	88.909	148.867	104.961	55.972	76.609	73.687	96.177	72.014	119.952	150.71	100.009	192.104	89.641	136.054	83.91	74.543	69.656	92.562	104.872	Prkag2		1.51812	4.06587	1.02379	1.41831	1.3687	1.30521	1.66568	1.50696	1.73408	0.554062
1290.74	1875.71	347.993	415.394	315.434	279.486	595.087	721.33	406.436	699.555	787.122	690.965	348.211	1004.49	829.718	214.897	675.159	1314.02	661.722	495.191	657.024	551.474	686.687	805.196	Ppm1a		1.45321	1.19368	1.12862	1.21214	1.72119	1.13916	2.88472	3.861	1.82422	0.553898
243.163	259.863	282.217	276.44	330.057	120.708	484.676	120.51	117.124	240.086	452.786	583.435	86.708	78.188	153.778	486.732	313.716	130.379	272.063	319.203	215.607	323.207	322.116	528.213	Fam69a		1.06868	1.0209	2.73434	4.02187	2.04984	1.28854	1.10897	3.16516	2.05729	0.553822
13.963	14.823	21.132	16.887	15.225	16.041	21.916	20.046	19.161	29.226	22.164	78.45	14.609	15.19	22.083	13.333	19.741	14.355	15.528	12.483	12.899	21.981	20.713	13.385	Gm27006		1.06159	1.25138	1.0536	1.09329	1.52529	3.53952	1.03977	1.65627	1.52759	0.553767
1014.32	1055.71	438.238	92.289	92.66	173.068	161.018	713.665	212.438	84.049	652.593	329.551	92.374	452.035	76.152	55.15	239.148	1520.42	97.938	689.126	511.61	366.178	116.452	432.04	E330014E10Rik		1.04081	4.74854	1.86777	4.43221	2.52755	1.98025	4.89353	1.38082	2.85893	0.553685
125.475	84.804	123.729	111.689	106.49	89.461	127.682	154.2	67.827	237.057	194.397	71.746	78.483	72.955	126.96	133.276	134.541	109.687	227.183	158.993	123.279	178.063	193.349	242.908	Kif2c		1.47959	1.1078	1.19035	1.20769	3.49502	2.70952	1.07577	1.04975	1.66444	0.553681
65.901	120.253	30.615	140.187	51.691	52.799	32.708	63.278	85.801	136.723	84.919	43.074	39.381	129.785	113.614	102.664	122.906	66.888	231.799	34.277	40.457	37.471	28.073	207.419	Gm10378		1.82475	4.57903	1.02144	1.93463	1.59349	1.97147	3.29562	1.10666	2.16589	0.553677
160.576	235.847	378.531	101.609	153.834	117.572	309.465	80.439	168.758	183.638	598.703	319.079	88.927	117.663	464.844	312.749	139.608	337.752	217.883	337.37	261.207	486.01	112.161	244.182	Rab31		1.46876	3.72537	1.30842	3.8472	1.08817	1.87635	1.32314	1.48632	2.01547	0.55366
90.109	46.475	167.154	95.605	41.899	44.778	67.186	55.278	89.288	30.324	139.206	32.443	53.745	47.023	69.226	42.433	56.995	44.702	114.35	48.905	68.092	92.723	60.623	91.512	Cgref1		1.93887	1.74838	1.06871	1.21542	2.94447	4.29079	1.14295	1.63142	1.99763	0.55357
13.726	14.989	14.242	13.724	13.244	12.687	13.686	14.921	13.007	16.789	13.452	12.108	49.198	15.161	15.259	16.465	15.893	12.828	27.823	19.799	13.061	24.808	27.151	22.937	Nr1h5		1.09202	1.03774	1.0439	1.09024	1.29077	1.111	3.24504	1.07904	1.37372	0.553431
75.244	48.465	25.905	24.507	24.449	20.926	22.097	24.641	26.061	24.214	24.627	22.208	31.635	24.91	84.54	24.46	30.949	30.42	24.042	20.854	19.102	41.1	19.319	66.103	Gm9328		1.55254	1.05704	1.16836	1.11513	1.07628	1.10892	1.26997	3.45626	1.47556	0.553225
75.244	48.465	25.905	24.507	24.449	20.926	22.097	24.641	26.061	24.214	24.627	22.208	31.635	24.91	84.54	24.46	30.949	30.42	24.042	20.854	19.102	41.1	19.319	66.103	Gm4664		1.55254	1.05704	1.16836	1.11513	1.07628	1.10892	1.26997	3.45626	1.47556	0.553225
880.27	765.87	1361.21	623.593	573.329	795.508	702.981	580.449	1113.13	837.204	1077.45	994.203	850.953	1128.16	2379.81	620.141	659.335	927.214	847.439	1478.85	1082.4	974.128	938.689	1502.67	Coro1b		1.14937	2.18284	1.38752	1.2111	1.32958	1.08374	1.32576	3.83753	1.68843	0.552791
2526.55	2070.44	2391.52	588.416	1104.62	1259.5	527.623	603.354	1604.71	2028.15	2028.22	1465.23	1194.81	2497.02	1804.46	819.257	1903.88	1965.04	880.723	2687.76	1720.28	1737.08	1260.96	1464.68	Ttc7b		1.22029	4.06433	1.14021	1.14353	1.26387	1.38424	2.08988	2.20255	1.81361	0.552739
245.354	139.625	25.273	110.144	38.939	22.621	58.136	125.177	45.688	46.377	47.205	91.234	59.656	270.811	111.464	70.197	117.757	153.815	48.898	107.862	60.792	68.478	37.589	134.937	Plbd1		1.75724	4.35817	1.72137	2.15318	1.01508	1.93272	4.53954	1.58787	2.38315	0.552606
211.191	111.341	277.969	1297.95	428.8	229.162	783.685	238.504	953.021	1129.02	793.093	614.499	780.078	368.673	690.433	852.076	342.56	218.508	292.222	132.756	202.535	457.474	905.726	595.204	Myof		1.89679	4.66941	1.87117	3.28584	1.18468	1.29063	2.11591	1.23412	2.19357	0.552309
18.876	70.754	19.492	21.448	21.767	16.048	39.362	24.656	17.855	17.56	21.79	33.112	18.134	28.553	22.29	21.563	20.491	36.671	19.734	24.438	27.591	18.187	32.997	24.237	Obox4-ps26		3.74836	1.10035	1.35637	1.59645	1.0168	1.5196	1.57456	1.03372	1.61827	0.552196
206.249	58.345	46.374	171.212	32.759	93.567	41.002	73.202	90.676	139.104	51.04	59.33	94.002	35.845	47.984	298.588	55.789	70.271	97.77	94.483	58.216	47.272	61.458	87.073	Stx6		3.53499	3.69198	2.85622	1.78533	1.53408	1.16242	2.62246	6.22266	2.92627	0.552106
294.975	299.275	664.403	146.894	289.915	219.76	279.583	195.93	111.396	167.616	337.718	190.455	447.017	143.599	377.36	161.265	154.942	238.727	178.217	436.808	145.063	404.101	479.948	484.655	Man2b1		1.01458	4.52301	1.31923	1.42695	1.50469	1.77322	3.11295	2.34	2.12683	0.552078
25.923	20.091	20.805	25.073	18.899	25.201	21.271	24.283	15.515	54.848	21.222	24.359	21.374	17.856	22.045	19.544	24.143	22.517	19.246	22.061	19.46	17.829	18.729	16.294	Gm12934		1.29028	1.20514	1.33346	1.1416	3.53516	1.14782	1.19702	1.12797	1.49731	0.552075
45.799	57.518	43.788	98.52	55.49	107.074	65.048	44.916	48.152	216.072	51.872	92.22	85.279	53.044	51.643	52.267	129.981	67.528	149.016	156.208	77.457	119.14	324.421	69.223	Prss35		1.25588	2.24993	1.92961	1.44821	4.48729	1.77784	1.6077	1.01208	1.97107	0.551936
2576.7	1187.76	20.851	101.249	30.172	36.047	270.278	653.503	88.53	202.741	94.012	128.523	76.594	376.142	111.233	206.582	217.678	387.454	54.658	77.294	126.738	245.256	55.412	2019.08	Gm5096		2.16938	4.85583	1.19472	2.41789	2.29008	1.36709	4.91085	1.8572	2.63288	0.551923
107.558	260.093	145.161	140.504	126.178	172.256	156.155	186.52	163.535	153.4	127.358	163.035	142.888	337.813	341.56	87.173	113.025	224.975	252.084	248.378	147.061	258.611	103.471	226.67	Pstpip2		2.41817	1.03314	1.36518	1.19445	1.06607	1.28013	2.36418	3.91819	1.82994	0.551622
60.486	25.901	16.098	77.515	43.475	28.644	29.8	33.46	18.518	40.232	40.087	22.497	86.821	32.028	26.574	28.235	22.55	24.486	33.226	27.36	33.213	37.609	54.898	45.092	Ifngr1		2.33528	4.81519	1.51777	1.12282	2.17259	1.78188	2.71078	1.0625	2.18985	0.551581
163.997	154.215	234.234	805.448	268.347	356.442	191.403	223.562	407.88	318.411	243.947	267.316	153.699	156.675	263.965	345.794	198.793	303.339	520.376	330.182	172.342	194.265	309.08	156.116	Sccpdh		1.06343	3.43865	1.32829	1.16802	1.28099	1.0958	1.01936	1.31	1.46307	0.551427
1277.49	654.279	4445.84	1062.11	947.615	660.54	1216.96	1014.7	1554.95	2134.13	1385.96	1796.35	776.363	997.504	944.655	555.349	1325.31	2606.74	856.142	2037.79	1559.58	2331.43	939.999	691.865	Gca		1.95252	4.18585	1.43461	1.19934	1.37248	1.2961	1.28484	1.70101	1.80334	0.551413
67.998	43.062	24.798	72.63	62.7	42.863	34.891	82.897	43.142	32.789	42.887	44.979	39.703	41.665	140.21	33.675	26.215	39.582	131.953	79.302	71.993	41.44	115.753	47.069	Senp8		1.57907	2.92887	1.4628	2.37588	1.31575	1.04878	1.04942	4.16362	1.99052	0.551215
946.956	349.308	401.268	600.088	364.843	433.59	343.502	239	766.405	460.301	168.521	731.743	280.368	280.068	141.306	453.815	420.602	346.153	284.225	583.055	558.85	930.848	382.818	494.965	Pspc1		2.71095	1.49548	1.18843	1.43725	1.66501	4.34215	1.00107	3.21158	2.13149	0.551152
360.71	241.1	385.947	443.597	394.304	318.737	625.639	491.328	588.044	547.191	672.891	758.618	643.294	483.534	548.115	152.027	204.371	366.243	447.455	660.67	483.002	338.152	576.025	544.065	Gpalpp1		1.4961	1.14937	1.23708	1.27336	1.07466	1.1274	1.3304	3.60538	1.53672	0.550731
14.445	19.06	15.343	20.426	17.596	20.93	16.332	12.908	26.184	19.958	25.642	12.045	65.797	15.73	11.047	21.546	22.161	15.056	17.824	23.184	13.726	33.908	70.123	16.466	Spry4		1.31949	1.33129	1.18947	1.26526	1.31196	2.12885	4.1829	1.95039	1.83495	0.550652
1049.03	254.987	726.018	627.692	998.569	1209.09	718.194	1490.78	583.777	538.934	345.814	669.727	730.652	979.965	667.146	1060.47	379.887	631.669	778.386	486.354	480.124	790.982	1106.89	776.12	Exosc2		4.11405	1.15665	1.21082	2.07573	1.08321	1.93667	1.34122	1.58956	1.81349	0.550544
242.051	125.024	114.544	319.045	169.878	240.335	612.877	130.011	256.647	155.508	168.373	372.639	229.071	182.625	99.336	111.601	255.783	119.355	342.993	247.429	301.767	214.232	299.291	180.788	Mrpl44		1.93604	2.78535	1.41475	4.71404	1.65038	2.21318	1.25432	1.12347	2.13644	0.550211
103.255	57.655	67.441	177.568	330.644	166.04	69.863	91.34	232.029	299.344	328.045	65.482	331.126	132.207	215.8	301.841	76.812	98.121	187.938	107.797	147.545	228.292	196.479	124.496	L1td1		1.79091	2.63294	1.99135	1.30742	1.29011	5.0097	2.5046	1.39871	2.24072	0.55019
53.149	30.698	18.272	19.188	23.028	15.698	16.427	17.651	22.103	83.822	17.638	17.108	39.779	20.251	22.441	17.536	23.735	16.603	16.477	27.912	32.566	21.222	23.917	37.666	Adgrg6		1.73135	1.05013	1.46694	1.07451	3.79234	1.03098	1.9643	1.27971	1.67378	0.550141
358.127	357.749	177.209	253.597	377.459	381.953	201.484	128.003	267.158	314.919	359.678	379.252	326.898	93.363	462.161	347.241	260.683	427.399	304.295	400.953	358.246	253.185	426.635	737.981	Aqr		1.00106	1.43106	1.01191	1.57406	1.17877	1.05442	3.50137	1.33095	1.51045	0.550076
5752.45	1384.01	1000.75	1583.8	1971.67	1084.51	2254.12	2286.08	1079.28	1282.27	2301.85	1546.37	1300.36	1001.18	1108.74	562.675	3127.17	1945.13	982.183	2321.88	4334.11	3530.85	1900.06	4061.14	Cds2		4.15636	1.5826	1.81802	1.01418	1.18808	1.48855	1.29883	1.97049	1.81464	0.549794
16.574	69.643	17.936	29.827	15.402	15.084	15.763	44.373	15.768	28.334	13.786	16.774	24.241	14.502	14.602	17.173	88.063	43.641	16.183	22.132	14.48	32.403	16.462	100.501	Them5		4.20194	1.66297	1.02108	2.81501	1.79693	1.21674	1.67156	1.17607	1.94529	0.549631
4569.31	2742.68	1244.72	3454.9	2231.55	4013.96	2959.03	2023.29	3705.34	4213.64	3328.72	2221.06	2790.39	2672.25	5836.59	1366.76	2858.26	4527.88	6369.92	3325.88	3136.07	3750.43	4091.2	4384.94	Ap1m2		1.666	2.77564	1.79873	1.46248	1.13718	1.49871	1.04421	4.2704	1.95667	0.549478
641.349	716.592	360.044	844.968	702.444	376.068	172.816	644.5	167.109	712.257	1253.86	1217.92	1482.26	1347.3	284.16	119.182	549.14	372.212	296.372	970.038	616.508	675.235	776.528	678.972	Man2a1		1.11732	2.34685	1.86786	3.7294	4.26223	1.02951	1.10017	2.38425	2.2297	0.549353
6074.75	6031.16	1259.68	4427.51	5664.06	5301.59	8848.82	7859.98	5260.74	4224.69	5332.33	6120.19	6254.24	8160.72	7738.46	4035.66	4887.7	6491.83	12070.3	3462.94	2795.81	8971.48	9117.8	9126.15	Rpl29		1.00723	3.51479	1.06837	1.12581	1.24524	1.14775	1.30483	1.91752	1.54144	0.549176
1151.49	839.298	139.202	604.932	482.977	356.385	438.27	571.852	388.547	978.652	324.216	490.621	517.899	925.105	354.906	444.199	1569.32	920.482	780.904	578.165	552.437	447.055	466.76	803.285	Prpsap2		1.37197	4.34571	1.35521	1.30479	2.51875	1.51325	1.78627	1.2516	1.93094	0.549105
22.745	30.999	24.681	48.338	99.338	21.283	88.551	29.705	32.084	22.521	20.233	23.603	38.351	21.758	58.26	34.503	42.615	60.274	31.358	18.588	27.937	23.832	65.263	18.507	Dazl		1.36289	1.95851	4.66748	2.98101	1.42463	1.16656	1.76262	1.68855	2.12653	0.548873
303.121	685.473	745.484	512.793	253	192.033	545.815	228.426	302.233	516.053	584.286	1092.9	215.648	1117.17	220.591	409.737	506.262	253.323	426.387	455.513	439.094	1043.32	968.278	756.144	Elf4		2.26138	1.45377	1.31748	2.38946	1.70747	1.87049	5.18052	1.85745	2.25475	0.548418
69.263	40.698	47.456	72.162	82.536	84.756	120.515	90.648	69.252	76.313	64.044	78.463	42.119	75.089	37.194	145.255	73.996	75.761	37.538	73.117	67.427	78.677	74.303	61.036	Tasp1		1.70188	1.52061	1.0269	1.32948	1.10196	1.22514	1.78278	3.90533	1.69926	0.548278
949.52	1109.03	1103.17	864.813	1086.7	1021.74	1552.36	1682.73	733.253	1299.32	533.411	947.126	2143.29	536.896	2258.5	887.74	909.157	1630.24	1729.91	951.881	991.794	1367.61	917.306	1161.63	Rap1a		1.16799	1.27562	1.06358	1.08398	1.77199	1.7756	3.992	2.5441	1.83436	0.548253
269.877	146.404	542.34	204.18	242.207	283.724	369.319	93.276	241.204	253.371	442.618	341.753	213.157	347.833	337.214	371.599	179.929	180.938	285.252	266.177	219.659	275.646	344.084	322.731	Ncoa6		1.84337	2.65619	1.17141	3.95942	1.05044	1.29514	1.63182	1.10197	1.83872	0.548245
2932.79	1191.91	6064.32	1366.7	1360.53	1709.68	5688.77	3642.16	2816.13	3327.7	5128.03	2598.89	2657.73	2377.99	5070.56	1537.32	2838.67	3488.23	2358.61	4815.1	6112.77	1581.41	2561.69	3965.67	Prkaa1		2.46058	4.4372	1.25663	1.56192	1.18166	1.97316	1.11764	3.29832	2.16089	0.548233
29.718	8.858	11.764	10.31	9.124	9.664	8.983	10.269	10.481	7.736	10.438	8.204	8.666	9.272	7.815	8.288	9.991	9.797	7.887	16.12	8.525	11.727	11.341	8.305	Gm6509		3.35493	1.14103	1.05918	1.14316	1.35483	1.27231	1.06993	1.06052	1.43199	0.547663
310.336	125.538	253.598	341.462	129.267	161.004	121.327	55.778	138.194	168.417	281.155	251.775	242.206	55.399	278.283	143.914	190.913	129.741	146.545	319.548	218.374	300.366	372.541	146.122	Slc39a9		2.47205	1.34647	1.24552	2.17518	1.2187	1.11669	4.37203	1.93368	1.98504	0.547553
17.904	68.777	24.401	32.248	28.476	43.643	27.988	32.665	17.152	31.828	22.898	27.95	28.837	33.869	21.7	18.081	28.516	98.198	17.694	23.741	21.432	26.224	26.619	25.585	Gm10600		3.84143	1.32159	1.53262	1.16711	1.85564	1.22063	1.1745	1.20015	1.66421	0.547466
20.984	16.608	18.058	17.605	15.332	54.147	15.161	19.381	17.502	13.577	14.622	11.609	19.422	17.553	20.212	15.631	12.985	13.94	21.465	13.179	14.296	16.437	15.087	20.867	Gm15508		1.26349	1.02573	3.53163	1.27835	1.28909	1.25954	1.10648	1.29307	1.50592	0.547426
627.818	541.396	274.834	1003.54	662.96	999.009	958.116	1230.87	697.14	832.13	612.672	571.308	502.365	378.502	834.661	645.59	259.844	596.471	642.546	812.334	393.729	977.796	811.193	841.006	Gm7511		1.15963	3.65145	1.50689	1.28468	1.19363	1.0724	1.32725	1.29287	1.5611	0.547338
78.47	102.194	33.543	59.109	67.81	44	38.112	174.359	226.556	88.414	60.618	41.275	48.032	148.958	80.33	84.409	99.604	57.254	232.577	64.374	49.862	60.225	32.191	290.907	1700049E17Rik1		1.30233	1.76219	1.54114	4.57491	2.56244	1.46864	3.10122	1.05078	2.17046	0.546923
26.025	63.073	19.787	17.945	24.468	18.226	19.437	20.481	14.927	15.21	17.017	13.693	11.92	20.005	54.985	14.979	16.622	13.457	15.546	18.679	16.812	26.916	64.793	80.159	Gm20693		2.42355	1.10265	1.34248	1.05371	1.01896	1.24275	1.67827	3.67081	1.69165	0.546502
25.316	18.355	22.844	21.832	17.901	18.088	42.483	20.805	23.544	44.596	21.491	25.54	74.08	19.03	16.923	24.168	15.479	29.106	26.18	24.481	18.896	23.544	25.169	19.86	BC025920		1.37924	1.04635	1.01045	2.04196	1.89416	1.1884	3.8928	1.42812	1.73519	0.546489
21.218	25.291	21.044	38.417	25.818	23.841	19.148	22.268	23.009	20.768	66.963	19.561	27.493	31.283	22.592	21.692	36.105	24.271	21.835	20.925	18.777	28.891	21.272	17.007	Prkar2b		1.19196	1.82556	1.08292	1.16294	1.10791	3.42329	1.13785	1.04149	1.49674	0.546442
277.355	421.318	97.723	84.416	147.567	346.026	97.713	199.207	196.434	217.35	361.915	287.314	113.878	137.544	116.076	470.648	284.013	272.701	217.483	373.502	192.176	248.52	145.024	230.244	Gclc		1.51906	1.15764	2.34487	2.03869	1.10648	1.25965	1.20782	4.05465	1.83611	0.546265
81.539	23.209	22.439	25.693	18.468	20.251	20.939	22.093	21.384	28.81	21.954	52.124	25.463	21.809	89.595	107.699	24.356	27.581	20.297	33.83	23.811	17.412	32.157	19.908	1700109H08Rik		3.51325	1.14502	1.09655	1.05511	1.34727	2.37424	1.16755	1.20206	1.61263	0.54592
51.88	69.393	79.883	37.984	74.016	83.209	72.014	32.504	96.135	26.753	36.123	167.293	28.831	109.835	46.192	42.06	58.437	116.754	46.273	121.425	82.101	52.476	85.318	58.136	Slc35a5		1.33757	2.10307	1.1242	2.21554	3.59343	4.6312	3.80961	1.09824	2.48911	0.545367
50.97	52.037	90.463	56.944	53.159	49.688	44.106	70.81	101.832	198.059	57.949	42.159	77.733	30.789	150.426	35.716	62.381	39.217	43.423	83.393	41.992	63.264	57.674	89.469	Zfp790		1.02093	1.58863	1.06986	1.60545	1.94496	1.37453	2.5247	4.21173	1.9176	0.545359
629.448	895.013	207.606	282.364	397.648	1539.57	744.676	899.868	811.749	521.189	1023.71	1043.65	563.229	397.355	2503.12	1719.32	643.703	1427.95	1031.32	1195.53	204.112	590.781	308.085	716.652	Gm8074		1.4219	1.3601	3.87169	1.2084	1.55749	1.01948	1.41745	1.45588	1.66405	0.54528
60.87	56.545	93.778	61.699	73.396	97.015	183.018	46.992	68.588	83.989	74.491	138.614	81.498	70.192	79.347	53.098	60.832	85.102	61.71	95.955	72.163	135.356	82.597	142.203	Vrk3		1.07649	1.51993	1.3218	3.89466	1.22454	1.86082	1.16107	1.49435	1.69421	0.544873
27.236	34.653	114.114	191.766	49	108.334	34.887	34.867	50.832	61.498	40.706	93.786	31.074	124.799	61.7	67.332	75.809	55.2	54.858	137.409	124.874	56.108	78.993	62.654	Mir34a		1.27232	1.68048	2.2109	1.00057	1.20983	2.30398	4.01619	1.09128	1.84819	0.544848
120.097	179.46	88.161	208.663	476.787	1320.98	228.715	151.744	252.363	199.367	159.34	435.913	1110.42	216.628	385.506	1918.14	120.45	566.952	820.912	171.649	126.852	208.445	306.899	61.459	Slc7a3		1.49429	2.36684	2.77058	1.50724	1.26582	2.73574	5.12593	4.97563	2.78026	0.544846
172.253	47.305	27.17	30.714	31.141	27.475	32.797	20.709	38.822	18.934	40.054	44.406	20.245	23.509	24.008	20.916	69.38	30.146	28.594	82.195	55.713	33.996	57.165	73.678	Mypn		3.64133	1.13044	1.13343	1.58371	2.05039	1.10865	1.16122	1.14783	1.61962	0.544479
487.898	103.83	483.392	151.066	558.789	286.887	563.363	3147.32	105.26	257.765	79.549	64.03	243.24	174.949	405.391	171.803	129.16	167.614	341.68	64.142	469.114	516.638	801.785	640.953	Oas1f		4.69901	3.19987	1.94777	5.58667	2.44884	1.24237	1.39035	2.35963	2.85931	0.544386
2215.18	4390.56	2064.26	2387.72	2053.53	2855.07	5243.16	3675.72	2502.65	1482.3	1184.24	5264.13	2555.02	4013.26	2467.56	1410.65	2063.13	3999.05	1113.11	3225.06	2649.11	3663.81	4186.1	2688.75	BC023829		1.98203	1.1567	1.39032	1.42643	1.68836	4.44515	1.57074	1.74924	1.92612	0.544219
45.808	30.535	33.712	103.163	25.449	28.106	34.366	25.732	171.395	39.805	77.394	103.556	27.959	59.007	59.401	38.741	49.771	29.885	29.765	69.682	48.124	91.761	91.069	111.02	Cyp4f39		1.50018	3.06013	1.1044	1.33554	4.30587	1.33804	2.11048	1.53329	2.03599	0.54416
239.453	96.712	26.333	69.108	187.562	189.6	266.623	50.301	53.12	69.605	148.566	59.027	55.587	35.523	205.902	73.765	80.069	68.16	193.461	160.971	98.714	183.685	97.272	193.474	Bckdk		2.47594	2.62439	1.01087	5.30055	1.31034	2.51692	1.56482	2.79132	2.44939	0.544063
216.63	48.459	80.45	38.935	74.242	98.131	46.191	63.245	109.846	77.013	79.781	41.547	73.954	78.65	107.507	43.663	101.422	57.116	37.515	70.938	91.189	39.114	76.037	92.508	Rpusd2		4.47038	2.06626	1.32177	1.36921	1.42633	1.92026	1.0635	2.4622	2.01249	0.543997
7697.1	8559.26	4988.6	17369.5	10743.8	11489.7	22408.4	13334.4	7042.3	7389.49	8831.12	5687.35	8970.55	10241.9	14831.1	16134.2	9282.13	5726.07	18558	7369.7	10002.6	16217	13967.1	11656.8	Exosc1		1.11201	3.48184	1.06942	1.68049	1.0493	1.55277	1.14172	1.08786	1.52193	0.543901
141.184	152.492	41.397	165.86	132.121	83.49	29.877	49.207	33.304	25.619	43.761	115.9	106.61	116.799	76.199	53.97	27.526	255.483	73.302	51.925	40.107	57.952	56.32	26.154	Gm20896		1.08009	4.00657	1.58248	1.64699	1.29997	2.64848	1.09557	1.41188	1.8465	0.543782
42.518	85.827	66.136	292.111	61.007	47.352	221.682	127.825	42.403	78.53	45.457	34.575	29.56	106.842	81.641	66.915	47.705	70.64	173.521	101.526	32.931	45.525	77.757	56.731	Tsx		2.0186	4.41682	1.28837	1.73426	1.85199	1.31474	3.61441	1.22007	2.18241	0.543772
472.088	253.612	1151.53	277.736	375.839	291.233	379.543	250.818	457.608	253.695	710.61	630.526	269.567	236.636	421.223	263.493	261.385	551.072	478.753	344.774	568.871	148.199	503.753	407.967	Fcho2		1.86146	4.14611	1.29051	1.51322	1.80377	1.12701	1.13916	1.59861	1.80998	0.54371
885.904	779.062	277.934	949.671	678.885	586.974	341.693	393.007	694.472	583.614	707.853	520.387	650.928	782.442	432.861	401.724	735.737	566.517	356.308	1199.07	514.383	751.247	687.545	970.635	Pou5f1		1.13714	3.41689	1.15658	1.15018	1.18995	1.36024	1.20204	1.07751	1.46132	0.543615
5821.8	8137.22	12412.7	2659.74	5999.18	15176.3	6021.8	4357.3	7486.16	3680.79	5953.08	10340.9	6001.01	4718.79	9425.93	14741	5058.59	9701.01	9791.61	11937.1	6575.11	5843.63	3158.08	8879.85	Slc44a4		1.39771	4.66689	2.52972	1.382	2.03385	1.73706	1.27173	1.56388	2.07286	0.543543
1948.23	1742.38	1013.39	944.142	972.664	1095.42	3792.75	3588.54	2646.02	2457.41	2025.45	688.677	1095.3	1056.28	1486.74	529.974	1170.88	1133.61	1056.63	963.656	1182.11	1173.77	2560.11	2011.91	Nsdhl		1.11815	1.07335	1.12621	1.05691	1.07675	2.94108	1.03695	2.80531	1.52934	0.543215
1119.9	254.59	206.201	119.834	480.569	924.762	572.217	820.348	303.888	213.464	690.956	416.804	281.543	229.994	835.576	586.76	360.649	283.953	1301.43	379.765	415.649	708.678	521.794	875.888	Lrrc57		4.39886	1.72072	1.92431	1.43363	1.4236	1.65775	1.22413	1.42405	1.90088	0.543209
5312.41	4392.78	3060.62	649.403	2540.63	5896.08	1125.6	3119.72	1252.3	4226.71	1766.66	3346.58	6803.49	1196.11	20884.1	3083.43	915.585	10953.8	5691.96	9293.14	7700.41	1207.65	2097.49	7038.83	Trpv5		1.20935	4.71298	2.32072	2.7716	3.37517	1.89429	5.68804	6.77302	3.59315	0.543177
907.83	595.422	579.387	757.414	272.571	456.384	626.491	538.788	784.841	496.513	1008.68	398.072	387.981	594.066	953.54	216.392	880.822	930.048	813.625	595.764	447.739	824.781	399.297	686.069	Tatdn1		1.52468	1.30727	1.67437	1.16278	1.58071	2.53392	1.53117	4.40654	1.96518	0.543149
320.391	477.841	1855.27	570.907	405.298	532.867	779.686	601.948	494.451	653.299	376.409	513.758	502.868	233.117	734.218	172.671	305.303	585.913	1590.68	1026.78	500.12	1507.69	312.128	703.081	Tmem199		1.49143	3.24968	1.31475	1.29527	1.32126	1.36489	2.15715	4.25212	2.05582	0.542981
21.441	15.354	19.191	16.988	34.712	19.55	38.953	15.296	13.935	37.076	15.254	13.238	24.74	17.017	66.342	14.947	17.03	15.116	15.209	20.961	12.89	15.464	28.834	22.456	Maneal		1.39644	1.12968	1.77555	2.54661	2.66064	1.15229	1.45384	4.43848	2.06919	0.542854
108.679	24.794	20.176	16.33	19.196	17.281	35.155	23.088	30.886	18.594	22.226	46.35	56.286	131.365	25.448	18.83	19.153	24.017	53.206	25.138	45.817	36.626	68.802	71.364	Nxpe3		4.38328	1.23552	1.11082	1.52265	1.66107	2.0854	2.33388	1.35146	1.96051	0.542718
3515.61	3450.81	1446.43	1270.87	2083.26	1169.51	2056.28	1047.25	1345.61	2245.65	1284.44	1840.92	1621.82	1276.25	1518.88	374.03	1642.12	2709.93	950.501	2436.7	1863.63	2116.29	1549.94	3212.45	Gm20939		1.01878	1.13814	1.78131	1.9635	1.66888	1.43325	1.27077	4.06085	1.79193	0.542621
258.927	299.346	369.899	242.717	197.521	196.378	264.4	243.468	916.288	351.249	361.021	157.216	207.628	793.686	236.392	286.076	571.578	356.931	283.441	623.51	768.494	201.004	477.077	384.543	Brox		1.1561	1.52399	1.00582	1.08597	2.60866	2.29634	3.82263	1.21018	1.83871	0.542247
1589.31	1359.12	492.68	1781.32	1650.17	1649.04	2442.19	3384.84	1051.72	2506.89	1406.76	931.426	1041.54	1194.87	1551.89	1709.29	496.131	1980.95	1665.06	1253.17	700.942	2182.52	2081.95	1913.05	Polr2h		1.16936	3.61557	1.00069	1.38598	2.38361	1.51033	1.14722	1.10142	1.66427	0.541995
32.153	41.383	35.749	48.551	52.351	28.558	25.791	38.225	26.708	39.428	82.928	28.786	35.167	26.962	16.029	69.384	42.199	35.222	56.109	40.859	38.673	71.338	36.861	71.756	Rsl1		1.28706	1.35811	1.83315	1.48211	1.47626	2.88084	1.30432	4.32865	1.99381	0.541942
403.267	356.748	1078.18	291.791	400.364	554.617	371.843	356.924	465.601	681.379	439.549	604.647	544.819	582.391	463.85	808.042	316.556	549.837	459.554	584.876	879.05	530.958	693.243	514.879	Brwd1		1.1304	3.69504	1.38528	1.0418	1.46344	1.37561	1.06896	1.74203	1.61282	0.541407
60.282	33.879	27.533	27.232	24.538	22.433	22.865	25.901	25.418	24.749	25.353	21.98	27.069	25.896	83.274	25.532	28.366	27.028	23.462	19.443	19.988	35.605	19.537	47.524	Gm9324		1.77933	1.01105	1.09383	1.13278	1.02703	1.15346	1.0453	3.26155	1.43804	0.541194
86.616	106.385	126.221	118.736	74.05	121.789	121.041	81.739	77.915	121.73	144.929	180.22	131.792	34.992	163.682	181.705	58.739	211.653	177.615	126.21	119.092	72.953	142.624	118.642	Kifap3		1.22824	1.06304	1.64469	1.48082	1.56234	1.24351	3.76635	1.11011	1.63739	0.541015
1027.43	608.102	1080.15	939.043	765.865	888.054	1164.16	309.857	476.691	575.941	559.732	831.268	668.601	608.609	1344.28	879.074	1157.48	1493.5	1756.53	1145.84	877.266	1820.98	1054.36	1010.74	Tmed4		1.68956	1.15027	1.15954	3.75708	1.20821	1.48512	1.09857	1.5292	1.63469	0.540803
15.064	21.096	16.897	18.152	25.833	36.014	25.778	61.944	14.6	27.839	17.92	14.904	17.1	17.031	20.372	78.803	16.077	20.205	21.477	24.261	18.228	16.192	20.008	25.347	Cbr2		1.40042	1.07427	1.39411	2.40298	1.90678	1.20236	1.00405	3.8682	1.78165	0.540509
391.5	562.734	154.191	117.245	70.239	56.79	128.315	494.133	189.758	65.59	546.752	219.597	57.456	283.264	120.188	69.653	423.918	287.653	71.443	102.277	351.845	75.931	107.116	370.959	---		1.43738	1.31512	1.23682	3.85094	2.89309	2.4898	4.9301	1.72553	2.48485	0.540181
391.5	562.734	154.191	117.245	70.239	56.79	128.315	494.133	189.758	65.59	546.752	219.597	57.456	283.264	120.188	69.653	423.918	287.653	71.443	102.277	351.845	75.931	107.116	370.959	---		1.43738	1.31512	1.23682	3.85094	2.89309	2.4898	4.9301	1.72553	2.48485	0.540181
983.09	653.704	861.758	690.202	965.005	819.235	815.012	1343.72	1074.36	382.476	1961.97	462.299	450.205	1443.95	368.546	441.821	926.61	762.827	819.803	785.5	665.509	1094.34	1414.85	1183.97	Mastl		1.50388	1.24856	1.17793	1.64872	2.80896	4.24395	3.20733	1.19882	2.12977	0.54017
998.039	1183.83	8637.03	2221.98	1361.04	5340.21	3469.42	1750.27	4025.72	3303.64	7549.37	1676.55	5370.12	5008.04	10398.4	3359.41	4696.89	3407.93	3135.89	1710.3	2210.57	2927.17	4293.21	3010.38	Cdkn1a		1.18615	3.88709	3.92363	1.98222	1.21857	4.50292	1.0723	3.09532	2.60853	0.540158
132.257	271.393	275.946	272.579	295.469	272.905	210.341	111.433	282.862	187.473	63.964	259.189	115.683	103.014	132.603	69.528	98.45	219.69	223.3	502.452	530.406	413.721	403.817	370.595	Ttc27		2.05201	1.01235	1.08268	1.8876	1.50881	4.05211	1.12298	1.90719	1.82822	0.540154
67.703	62.887	58.37	68.407	56.209	75.304	66.49	48.322	50.812	53.244	55.96	166.162	52.264	169.809	46.753	42.105	60.056	81.465	85.204	69.574	72.681	57.417	140.444	94.202	Cpsf7		1.07658	1.17195	1.33971	1.37598	1.04786	2.9693	3.24906	1.11039	1.66761	0.540054
103.374	138.193	72.971	57.763	67.397	66.859	97.453	46.573	56.518	64.558	77.155	68.796	89.314	52.502	113.469	30.404	93.648	73.902	67.169	86.047	89.109	72.844	106.506	64.249	Bag4		1.33683	1.26328	1.00805	2.09248	1.14226	1.1215	1.70115	3.73204	1.6747	0.540023
1917.38	3408.92	2091.61	1750.24	1553.99	1371.42	2886.83	2553.62	1461.59	2254.25	3175.06	1671.03	870.146	3376.26	1842.27	2147.93	2957.04	4574.38	4667.65	2047.23	2944.26	4053.41	2386.55	3619.06	Cab39l		1.77791	1.19504	1.13312	1.13048	1.54233	1.90007	3.88011	1.16591	1.71562	0.539992
129.857	253.9	115.442	161.165	91.114	134.14	129.58	151.556	87.351	62.82	141.987	140.098	50.586	207.161	224.466	97.668	142.842	167.088	185.49	303.75	133.141	348.861	362.365	162.188	Chchd5		1.95523	1.39607	1.47222	1.16959	1.3905	1.01348	4.09522	2.29826	1.84882	0.539944
993.664	340.846	430.716	966.729	860.984	928.104	1441.31	717.762	590.825	1287.81	1254.06	209.863	527.5	1148.31	541.924	133.979	1079.48	719.405	1276.1	491.026	576.672	1287.11	768.502	954.848	Shcbp1		2.91529	2.24447	1.07796	2.00805	2.17967	5.97561	2.1769	4.04484	2.82785	0.539877
159.172	77.317	48.322	69.908	48.971	233.672	36.957	46.239	71.498	46.07	54.92	44.02	51.944	162.102	83.955	31.478	92.542	31.795	63.51	78.566	73.952	58.04	109.835	87.723	Ap5s1		2.05869	1.44671	4.77164	1.25116	1.55194	1.24761	3.12071	2.6671	2.26445	0.539846
35.77	29.914	41.562	36.203	40.699	33.046	28.734	34.669	42.706	26.038	48.606	40.582	37.705	35.434	26.528	93.337	46.378	34.702	28.981	39.528	68.439	32.824	53.665	39.06	Gm24949		1.19576	1.14803	1.23159	1.20655	1.64014	1.19772	1.06409	3.51843	1.52529	0.539757
103.668	135.898	33.305	128.824	102.338	54.866	27.656	39.829	30.961	25.262	36.589	97.854	114.814	103.985	43.2	46.346	24.483	199.462	57.484	37.607	33.151	44.137	55.183	22.185	LOC100039905		1.3109	3.86801	1.86524	1.44016	1.2256	2.67441	1.10414	1.07282	1.82016	0.539659
16.486	17.805	17.018	21.497	15.451	16.727	26.334	58.216	75.69	21.388	17.373	12.763	28.06	21.673	20.808	20.297	43.074	44.299	30.399	19.094	18.156	18.73	17.43	14.469	Cox7b2		1.08001	1.26319	1.08258	2.21068	3.5389	1.3612	1.2947	1.02518	1.60705	0.539612
38.543	20.582	21.664	42.494	155.798	134.793	56.416	106.294	23.298	99.633	26.543	22.798	71.963	37.106	20.522	19.464	66.409	53.366	210.238	129.181	25.124	51.121	173.907	55.988	2610318N02Rik		1.87266	1.9615	1.15583	1.88411	4.27646	1.16427	1.93939	1.05436	1.91357	0.539575
8168.92	8035.88	2467.92	1874.11	2125.11	1826.51	2088.12	6339	1832.85	1914.5	4859.96	3310.68	1463.59	4501.94	1856.17	1817.66	3909.15	3872.34	4296.54	2860.58	3221.62	2954.22	1873.81	4385.7	Gm5612		1.01656	1.31685	1.16348	3.03574	1.04455	1.46797	3.07595	1.02118	1.64278	0.53944
948.353	611.088	1799.41	446.059	754.08	860.196	290.135	160.904	455.089	385.81	534.195	381.179	253.143	779.811	2106.36	1544.36	815.025	1475.86	994.787	298.754	513.682	98.381	493.802	492.944	Gm8775		1.55191	4.03402	1.14072	1.80316	1.17957	1.40143	3.08052	1.36391	1.9444	0.539186
187.195	232.506	351.241	116.499	208.172	204.649	376.376	158.91	165.187	130.535	265.458	462.006	274.386	240.676	476.776	120.421	291.361	249.652	272.197	295.391	289.179	220.074	254.298	245.371	Neu1		1.24205	3.01497	1.01721	2.36849	1.26546	1.74041	1.14006	3.95924	1.96849	0.539107
62.82	146.106	151.018	38.667	53.98	52.254	108.151	80.203	185.27	63.077	198.916	148.529	57.126	66.372	114.219	85.871	100.618	117.3	101.113	200.196	168.727	158.987	80.791	125.15	Gm12577		2.32579	3.9056	1.03303	1.34847	2.9372	1.33924	1.16185	1.33012	1.92266	0.538917
1872.03	3202.54	505.397	1542.35	2803.18	1767.48	2000.04	1810.23	1415.4	1727.97	3110.22	846.61	1699.98	1945.9	2437.05	2791.18	1815.01	1578.19	2627.09	2281.62	1214.86	2456.37	2433.54	2838.34	Lap3		1.71073	3.05175	1.58598	1.10485	1.22084	3.67373	1.14466	1.14531	1.82973	0.538712
426.298	355.411	232.379	599.223	1011.4	669.797	246.847	417.697	609.78	568.452	523.698	290.42	724.033	451.854	1557.17	356.954	379.802	645.042	251.801	247.269	455.655	362.907	456.73	867.169	Gsr		1.19945	2.57865	1.51001	1.69213	1.0727	1.80324	1.60236	4.36238	1.97762	0.538682
112.467	135.127	89.102	126.023	167.935	112.78	101.603	189.677	130.279	137.111	137.596	86.218	238.462	75.055	58.168	236.351	185.914	112.052	256.768	127.528	115.223	428.367	181.542	286.77	Zfp429		1.20148	1.41437	1.48905	1.86684	1.05244	1.59591	3.17716	4.06325	1.98256	0.537902
12.879	11.076	11.565	12.034	13.612	12.687	11.579	12.73	19.263	11.624	13.625	12.287	16.03	12.701	40.848	12.129	12.636	14.751	14.157	13.475	16.127	12.681	11.942	17.643	Spata2l		1.16278	1.04055	1.07291	1.0994	1.65717	1.1089	1.26211	3.3678	1.47145	0.537829
23.795	40.433	75.007	41.342	29.637	48.749	34.238	27.49	40.794	31.841	26.912	49.395	134.329	28.731	101.662	44.958	59.432	24.497	69.662	46.416	55.723	70.767	43.833	52.489	Gchfr		1.69922	1.81431	1.64487	1.24547	1.28118	1.83543	4.6754	2.26127	2.05714	0.537684
140.28	78.781	245.32	56.706	85.017	48.738	34.077	35.17	104.859	88.005	119.795	57.937	33.858	27.224	41.119	93.329	63.538	146.741	46.905	183.635	131.933	125.654	147.483	147.365	Fam134c		1.78063	4.32617	1.74437	1.03207	1.19151	2.06768	1.24368	2.26973	1.95698	0.537657
940.98	425.647	473.735	329.685	570.135	188.555	649.13	661.597	263.084	997.998	842.303	678.792	186.961	154.228	295.916	366.26	464.896	609.271	987.616	932.89	285.923	552.278	483.412	980.22	Fam8a1		2.21071	1.43693	3.02371	1.01921	3.79346	1.24089	1.21224	1.23772	1.89686	0.537653
332.229	98.32	112.471	154.732	255.535	142.87	95.628	167.462	240.184	315.081	126.414	142.854	191.095	132.017	93.042	382.824	158.62	162.074	171.883	238.184	99.267	142.769	248.358	267.413	Yy2		3.37906	1.37575	1.78858	1.75118	1.31183	1.13005	1.4475	4.11453	2.03731	0.537494
1214.08	672.895	851.593	148.135	399.961	735.644	1425.88	327.499	1071.82	152.584	1042.07	401.576	1319.16	195.062	471.348	188.268	177.401	1428.4	1318.77	1823.27	1703.74	1433.37	590.08	1244.13	Slc9a6		1.80427	5.74876	1.83929	4.35385	7.02447	2.59496	6.76275	2.5036	4.07899	0.537251
457.424	322.699	205.024	304.406	152.765	318.591	125.21	122.97	185.103	149.681	142.934	569.813	117.36	184.945	95.007	125.921	285.752	216.951	166.084	303.862	331.841	235.816	169.592	228.336	Abhd12		1.41749	1.48473	2.0855	1.01822	1.23665	3.98655	1.57588	1.32539	1.7663	0.537236
632.345	525.907	222.903	831.727	535.445	443.576	720.446	841.626	926.933	740.054	401.824	222.915	337.481	324.264	133.905	316.606	473.448	430.688	307.04	1058.18	475.293	830.231	688.8	941.425	Nfatc2ip		1.20239	3.73134	1.20711	1.1682	1.25252	1.80259	1.04076	2.36441	1.72116	0.537137
11.36	11.81	13.634	13.353	16.004	15.894	16.517	11.489	32.66	11.213	12.567	12.223	13.411	16.498	40.412	13.716	14.343	12.767	13.973	14.166	9.212	14.492	9.982	13.24	Ear1		1.03961	1.02104	1.00692	1.43764	2.91269	1.02814	1.23018	2.94634	1.57782	0.536875
234.676	190.309	27.411	111.121	54.551	49.934	47.642	87.907	37.291	71.495	98.017	70.705	76.822	152.571	64.427	61.453	100.236	124.705	34.292	84.621	62.154	96.492	62.574	114.419	Pecam1		1.23313	4.05388	1.09246	1.84516	1.91722	1.38628	1.98603	1.04839	1.82032	0.536855
106.535	50.891	105.983	76.468	235.305	145.174	268.599	49.27	116.93	38.318	73.895	25.395	26.863	30.648	111.697	30.804	57.675	40.847	57.044	73.845	66.323	21.94	55.416	125.754	Tnfrsf12a		2.0934	1.38598	1.62085	5.45157	3.05157	2.90982	1.1409	3.62606	2.66002	0.536825
6101.8	4116.89	3463.7	3983.17	3646.53	2751.06	2932.04	3353.96	2666.98	2538.34	3468.58	3376.26	1521.13	5260.96	2230.53	1611.26	4159.78	2984.39	2411.07	2673.7	4891.29	5120.18	2699.81	6044.13	Gpr137b		1.48214	1.14997	1.3255	1.1439	1.05068	1.02734	3.45858	1.38434	1.50281	0.536759
557.778	392.713	216.129	326.772	130.016	192.394	114.023	138.229	146.635	37.046	97.614	41.184	332.979	392.196	62.262	230.627	40.192	283.215	700.358	67.572	34.588	167.6	360.834	120.082	Gm7421		1.42032	1.51193	1.47977	1.21229	3.95819	2.37019	1.17784	3.70414	2.10433	0.536733
178.828	43.455	102.424	64.889	109.547	145.106	45.742	51.784	139.984	105.636	181.43	61.71	43.742	89.839	105.801	131.067	105.86	165.483	96.271	169.984	120.465	92.225	151.508	74.541	Myo9a		4.11525	1.57845	1.3246	1.13209	1.32515	2.94004	2.05384	1.23881	1.96353	0.536642
965.142	533.543	1114.97	295.113	1022.19	810.922	652.419	630.251	666.994	781.783	1133.67	725.326	287.887	289.962	694.143	354.981	1051.54	1109.58	1158.78	1082.38	1024.43	1254.66	706.153	595.863	Mipep		1.80893	3.77812	1.26053	1.03517	1.1721	1.56299	1.00721	1.95544	1.69756	0.536594
165.064	145.351	118.026	172.078	145.15	159.101	188.433	49.007	162.439	102.815	160.45	193.056	107.878	69.446	189.879	124.454	229.858	403.529	123.216	198.141	356.142	251.907	215.19	264.551	Sepsecs		1.13562	1.45797	1.09611	3.84502	1.57992	1.20322	1.55341	1.5257	1.67462	0.536526
59.917	100.83	28.718	131.319	41.664	48.41	32.106	48.194	76.248	126.938	80.464	34.111	37.454	107.12	109.034	89.172	108.502	64.015	234.093	32.483	33.827	32.918	27.125	170.61	Gm7995		1.68283	4.57271	1.16191	1.50109	1.6648	2.35889	2.86004	1.22274	2.12813	0.536481
20.713	79.975	19.961	17.856	41.571	14.167	19.631	51.852	30.581	21.264	16.096	15.538	17.129	20.909	18.005	25.339	22.893	19.933	21.175	17.692	21.532	40.786	18.017	40.859	Nlrp4f		3.8611	1.11789	2.93435	2.64133	1.43816	1.03591	1.22068	1.40733	1.95709	0.536428
1510.59	2310.5	3698	15592.7	14387.4	19445	6070.12	1702.8	2689.29	1810.37	3134.59	4139.84	10514.3	3151.6	7521.68	5593.21	12090.7	5265.85	38960.1	6890.49	16305.4	30386.2	20929.4	3297.99	Ddit3		1.52953	4.21651	1.35153	3.5648	1.48549	1.3207	3.33616	1.34479	2.26869	0.536408
226.242	222.493	99.416	348.144	325.308	266.195	292.915	147.188	399.709	369.984	221.476	191.276	157.073	218.486	233.851	200.221	271.136	362.139	294.066	242.836	207.084	376.737	599.368	373.145	Triml2		1.01685	3.50189	1.22207	1.99007	1.08034	1.15789	1.39098	1.16796	1.56601	0.536377
213.165	90.38	140.302	215.459	107.048	51.946	260.394	46.901	91.728	193.096	81.112	71.246	205.566	81.283	126.356	334.311	74.972	216.436	192.654	143.134	136.479	186.771	227.851	269.384	AU041133		2.35854	1.53568	2.06076	5.55199	2.10509	1.13848	2.52902	2.64579	2.49067	0.536281
1174.13	1154.05	1228.97	1766.64	746.56	842.959	1020.02	3726.15	1511.88	1240.8	1531.58	1431.17	1818.51	1093.96	1032.27	1783.78	1476.44	1158.14	1062.81	810.791	1727.52	874.499	1192.14	1494.1	Fuca1		1.0174	1.4375	1.12912	3.653	1.21848	1.07016	1.66231	1.72802	1.6145	0.536264
284.669	671.004	75.49	322.739	219.508	207.616	660.809	3127.6	223.502	136.774	494.004	266.028	131.659	227.561	146.439	300.091	180.327	190.434	211.126	341.719	355.863	297.761	388.816	803.264	Ceacam10		2.35714	4.27526	1.05728	4.73298	1.6341	1.85696	1.72841	2.04926	2.46142	0.536115
1173.08	787.79	2799.92	2755.06	4825.52	4409.14	1922.24	619.888	3624.74	3756	2016.01	5376.64	2267.24	2120.66	2085.11	2148.73	1881.56	2494.58	1344.34	3166.71	2485.53	1384.56	3681.25	4177.86	Ogdh		1.48907	1.01628	1.09444	3.10094	1.03621	2.66697	1.06912	1.03051	1.56294	0.536015
19.467	20.115	22.727	60.279	23.326	28.636	91.337	24.588	23.575	29.848	19.749	21.791	29.683	20.316	18.008	28.94	37.251	20.267	32.992	26.581	20.421	38.881	34.791	25.165	Apom		1.03329	2.65231	1.22764	3.7147	1.26609	1.1034	1.46107	1.60706	1.75819	0.535985
731.987	704.232	271.989	289.698	154.691	175.856	119.249	176.371	198.323	427.941	268.493	370.64	107.973	417.882	224.693	110.966	324.756	267.116	90.235	642.198	442.647	413.527	272.974	397.83	Gm340		1.03941	1.06511	1.13682	1.47901	2.1578	1.38045	3.87025	2.02488	1.76922	0.535976
594.57	730.862	654.79	431.265	92.654	234.564	89.345	132.326	128.286	36.253	83.171	30.998	248.675	385.741	47.461	238.911	29.551	295.538	639.52	52.257	28.921	168.639	319.406	166.253	Gm10230		1.22923	1.5183	2.53161	1.48107	3.53863	2.68311	1.55119	5.03384	2.44587	0.535921
275.597	720.166	313.585	71.649	346.369	348.551	252.782	127.033	161.539	107.447	180.64	121.179	375.445	291.113	262.138	148.408	367.49	169.861	343.822	280.624	258.845	328.578	285.509	237.523	Retsat		2.61311	4.37668	1.0063	1.98989	1.50343	1.49069	1.28969	1.76633	2.00452	0.53588
36.465	27.552	31.348	78.313	212.997	111.9	22.801	107.989	97.091	57.581	137.802	440.698	71.252	58.629	26.425	38.063	57.587	284.371	86.925	182.843	20.505	59.876	142.431	57.082	BC016579		1.3235	2.49818	1.90346	4.73615	1.68616	3.19805	1.2153	1.44042	2.25015	0.535509
158.907	120.773	33.94	113.208	21.887	100.899	25.386	59.888	52.651	29.52	42.485	35.101	49.529	51.47	51.561	18.638	45.703	126.842	20.958	75.765	73.951	40.224	40.94	105.279	Parp8		1.31575	3.33553	4.61	2.3591	1.78357	1.21036	1.03919	2.76644	2.30249	0.535502
259.051	88.132	188.836	138.713	392.537	352.542	261.273	101.528	271.851	201.82	119.639	230.582	242.057	51.204	71.303	128.031	142.96	218.378	122.006	208.866	299.097	207.96	178.622	272.088	Gpatch8		2.93935	1.36134	1.11345	2.57341	1.347	1.92731	4.72731	1.79559	2.2231	0.535448
142.778	195.913	66.738	245.133	416.382	578.812	246.551	129.392	147.563	341.951	311.083	601.334	721.961	143.062	384.022	643.113	243.013	172.848	360.489	228.436	299.172	183.574	582.145	120.747	Vegfa		1.37215	3.67306	1.3901	1.90546	2.31732	1.93303	5.04649	1.67468	2.41404	0.535435
43.452	24.303	11.293	16.932	11.891	44.508	10.961	37.84	14.734	11.863	13.754	11.889	13.868	21.917	14.84	16.869	14.583	15.244	17.253	13.639	12.277	20.126	15.501	16.34	Ppp1r14c		1.78793	1.49934	3.743	3.45224	1.24201	1.15687	1.5804	1.13673	1.94981	0.535426
74.71	79.89	81.29	179.512	125.482	165.392	47.865	49.605	105.529	54.332	266.882	75.165	42.519	164.143	316.266	457.648	87.325	366.67	134.154	177.468	185.607	131.243	369.847	109.824	Slc37a3		1.06933	2.20829	1.31805	1.03635	1.9423	3.55062	3.86046	1.44704	2.05406	0.53504
918.554	451.781	1202.26	390.638	524.476	382.885	2372.46	516.03	1894.6	357.822	434.005	246.771	744.761	1370.77	251.95	476.395	926.05	348.96	1166.94	567.099	1108.77	964.601	875.573	817.846	Wdyhv1		2.03318	3.07768	1.3698	4.59753	5.29482	1.75874	1.84055	1.89083	2.73289	0.534948
174.928	44.768	506.76	303.449	271.881	396.538	764.909	697.838	612.467	351.542	254.917	245.437	294.572	1027.08	758.587	437.83	183.343	226.5	1142.63	411.233	412.475	1187.54	91.555	413.553	Rbm45		3.90743	1.67	1.4585	1.09611	1.74223	1.03862	3.48668	1.73261	2.01652	0.534356
34.615	25.675	26.24	45.851	29.627	60.331	57.444	30.694	33.747	139.773	30.651	19.864	23.636	21.765	28.08	26.674	26.695	52.344	40.032	30.467	24.503	54.931	68.623	93.442	Rian		1.3482	1.74737	2.03635	1.87151	4.14179	1.54304	1.08596	1.05271	1.85337	0.534268
1499.95	4209.32	521.971	619.125	861.612	926.285	716.592	1106.16	918.087	904.476	2914.64	1809.91	549.637	676.655	2318.7	644.7	1727.39	2710.61	1079.72	1421.83	952.727	883.875	1031.49	1112.67	Gm2056		2.8063	1.18613	1.07506	1.54365	1.01505	1.61038	1.23109	3.59655	1.75803	0.534033
161.185	59.408	47.416	101.481	82.276	211.365	90.872	47.41	120.436	251.474	266.137	250.707	46.659	238.32	75.989	62.449	85.28	124.202	330.268	170.566	105.836	53.918	207.134	107.085	Rnft1		2.71319	2.14023	2.56898	1.91673	2.08803	1.06155	5.1077	1.21682	2.35165	0.533768
157.285	255.642	25.61	25.9	28.408	56.766	124.305	29.664	51.043	28.755	39.033	40.473	49.569	32.542	113.522	61.278	123.644	186.197	45.953	40.627	37.629	41.088	118.78	73.221	Fads1		1.62534	1.01132	1.99824	4.19043	1.7751	1.03689	1.52323	1.85257	1.87664	0.533677
33.021	84.459	31.315	46.16	33.119	31.28	32.848	114.874	58.04	53.311	24.79	25.158	77.753	27.235	35.566	30.567	23.14	28.322	44.216	31.051	28.224	51.216	61.985	48.585	Gm694		2.55774	1.47405	1.05879	3.49714	1.08871	1.01484	2.85489	1.16354	1.83871	0.533598
1003.34	1853.4	1201.56	285.634	655.108	692.503	394.706	884.084	489.923	311.468	805.194	741.687	1159.75	770.254	1575.86	963.043	381.517	839.8	629.164	892.318	1030.19	395.572	546.403	2069.98	Efnb1		1.84723	4.20664	1.05708	2.23985	1.57295	1.08563	1.50567	1.63633	1.89392	0.533417
25.199	34.083	61.082	64.746	41.236	121.527	52.042	21.804	112.268	30.022	42.915	56.334	136.023	102.13	47.553	48.883	91.452	91.33	79.45	97.09	83.744	145.512	70.296	111.159	Mapk1ip1		1.35255	1.05998	2.94711	2.38681	3.73952	1.31269	1.33186	1.02797	1.89481	0.533401
163.725	180.288	323.34	88.822	136.39	209.525	143.668	117.008	160.896	123.643	124.985	178.143	108.241	128.924	187.118	152.593	110.21	111.989	88.469	146.865	104.136	145.801	159.772	213.048	Dusp10		1.10116	3.64031	1.53622	1.22785	1.30129	1.42532	1.19108	1.22626	1.58119	0.533334
157.885	70.251	33.026	148.243	179.081	187.097	141.416	70.21	218.22	123.475	164.636	173.017	68.879	111.17	76.264	36.603	188.847	126.967	198.298	150.372	174.724	113.746	269.189	182.638	Ap5m1		2.24744	4.48868	1.04476	2.01419	1.76732	1.05091	1.61399	2.08355	2.03885	0.53299
360.678	405.439	209.183	306.5	637.026	545.895	664.656	229.376	593.956	606.55	511.904	511.664	288.598	945.764	859.355	584.471	254.619	384.833	752.336	361.658	354.974	411.646	736.02	487.021	Tma16		1.1241	1.46522	1.16694	2.89767	1.0212	1.00047	3.2771	1.47031	1.67788	0.532668
131.977	131.463	40.966	161.672	117.566	69.884	27.261	47.102	38.15	29.773	48.786	103.963	94.38	109.576	70.4	53.989	25.895	229.62	67.93	53.089	40.6	48.677	53.241	28.752	Gm21117		1.00391	3.94649	1.6823	1.72782	1.28136	2.131	1.16101	1.30397	1.77973	0.532619
52.89	18.143	31.078	16.758	15.157	16.731	54.627	16.694	16.214	22.899	17.58	19.517	17.695	18.471	17.453	65.739	22.212	19.997	27.683	21.746	16.491	26.634	104.047	22.921	Izumo4		2.91517	1.85452	1.10385	3.27225	1.4123	1.11018	1.04385	3.76663	2.05984	0.532573
77.387	127.249	56.295	208.823	102.33	107.431	156.679	74.439	129.406	129.431	129.99	90.776	104.008	110.111	100.829	151.215	139.487	90.25	144.009	98.9	60.931	128.45	165.969	98.802	Tcf12		1.64432	3.70944	1.04985	2.1048	1.00019	1.43199	1.05868	1.49972	1.68737	0.531923
58803.7	63230.8	21085	71713.6	44937.4	42927.1	69358.7	81888.3	58013.5	43167.6	41257.5	52956.5	41490.4	68041.2	28844.9	28981.6	61506	51496.3	55978.3	39391.6	34834	51563.1	50680	69847.5	Sod1		1.07529	3.40117	1.04683	1.18065	1.34391	1.28356	1.63993	1.00474	1.49701	0.531898
18.961	19.207	20.776	23.969	18.94	19.159	24.808	21.493	28.204	32.598	41.238	19.581	20.067	19.715	18.859	60.309	18.425	17.041	31.051	17.724	19.481	17.798	60.737	16.195	P3h2		1.01297	1.15369	1.01156	1.15424	1.15579	2.10602	1.01785	3.19789	1.47625	0.531641
76.365	23.822	338.976	56.943	29.333	42.763	93.189	151.749	93.873	32.213	70.393	35.769	79.2	21.936	34.357	19.248	64.368	106.913	21.793	35.022	58.646	159.043	55.9	115.158	Ms4a10		3.20565	5.9529	1.45785	1.6284	2.91413	1.96799	3.6105	1.78496	2.8153	0.531448
36.561	61.648	20.55	20.335	21.803	22.688	42.081	27.262	27.295	30.816	19.797	22.327	17.869	59.813	20.988	20.225	20.793	37.174	22.028	25.953	27.114	43.762	30.65	24.845	Sumf1		1.68617	1.01057	1.04059	1.54358	1.129	1.1278	3.34731	1.03773	1.49034	0.531299
95.671	35.779	26.716	35.32	142.551	68.609	62.307	122.906	93.726	28.562	155.833	32.695	47.771	76.408	88.809	498.741	55.136	43.77	139.918	72.745	121.999	124.112	83.25	115.547	Cep135		2.67394	1.32205	2.07773	1.97259	3.28149	4.76626	1.59946	5.61588	2.91368	0.531248
1326.3	1307.28	329.913	1211.55	1848.95	945.54	2415.22	1287.25	960.159	1120.65	1372.82	1189.59	721.783	2789.03	2103.04	1052.61	717.507	1874.41	3086.21	1026.79	1815.88	1741.71	1486.88	2105.64	Snrnp25		1.01455	3.67233	1.95544	1.87626	1.16715	1.15403	3.86409	1.99794	2.08772	0.531155
1675.82	1270.36	496.761	575.61	1801.31	1600.09	941.273	3855.25	885.261	1591.75	1275.81	596.874	1176.54	497.3	1713.2	2020.69	1001.53	1395.73	1690.11	1335.61	1324.76	2309.01	1816.78	1557.71	Tmem97		1.31917	1.15873	1.12575	4.09579	1.79806	2.13749	2.36585	1.17948	1.89754	0.531149
384.767	359.765	58.634	142.985	395.429	237.541	281.48	127.061	307.156	389.939	301.744	329.303	101.131	441.362	530.092	241.845	127.403	268.189	153.079	630.541	536.851	440.791	382.49	420.117	Wdr82		1.0695	2.4386	1.66468	2.21531	1.26951	1.09133	4.36426	2.19187	2.03813	0.530753
97.676	24.828	43.335	20.935	28.32	90.71	67.785	22.618	19.572	20.208	21.195	19.013	30.404	18.476	20.307	20.42	18.197	20.478	30.962	20.82	16.211	26.375	16.272	21.955	1700001P01Rik		3.93411	2.06998	3.20304	2.99695	1.0325	1.11476	1.64559	1.00556	2.12531	0.530411
242.312	337.616	588.733	168.644	216.154	231.509	86.311	79.26	95.341	130.505	138.33	153.554	64.473	69.929	71.625	39.539	74.062	108.443	433.898	133.817	353.033	136.985	116.583	176.792	Slco4c1		1.39331	3.49098	1.07104	1.08896	1.36882	1.11006	1.08462	1.8115	1.55241	0.530361
14.008	40.481	15.527	16.557	16.236	54.522	23.566	16.096	12.933	16.895	21.675	15.186	17.008	17.508	16.467	15.358	16.975	37.195	18.726	14.348	21.178	15.207	14.026	15.548	Rad21l		2.88985	1.06634	3.35809	1.46409	1.30635	1.4273	1.0294	1.07221	1.7017	0.530062
412.748	261.799	347.744	92.876	157.439	110.612	404.564	376.782	141.325	156.781	299.681	234.488	161.421	133.913	243.526	123.426	175.077	215.511	163.962	202.621	163.578	236.197	293.646	281.743	Rab4a		1.57658	3.74418	1.42334	1.07373	1.10936	1.27802	1.20542	1.97305	1.67296	0.52998
38.516	101.252	28.504	71.642	110.279	91.548	49.253	140.16	58.16	34.036	60.545	53.847	187.031	36.812	54.172	107.034	46.958	97.667	85.633	89.129	70.463	95.091	160.224	118.387	Ptpn4		2.62883	2.5134	1.2046	2.84571	1.70878	1.12439	5.08071	1.97582	2.38528	0.529403
2693.81	965.983	1526.9	1790.27	1637.49	2727.49	888.622	338.395	2314.94	2348.87	1113.7	1209.42	1713.44	445.322	672.562	913.391	1102.96	1299.65	543.585	2174.23	2008.43	1520.62	2783.59	1688.48	Erbb3		2.78867	1.17249	1.66565	2.62599	1.01466	1.08594	3.84764	1.35808	1.94489	0.529311
10583.8	11554.3	21643	6348.02	2925.59	3028.59	4870.72	2095.31	682.838	426.319	1499.01	1937.02	369.307	1553.36	1896.69	746.577	2411.66	13252.2	1938.45	6273.96	5063.89	2431.26	701.419	3204.94	Pemt		1.0917	3.4094	1.03521	2.32458	1.60171	1.2922	4.20616	2.54052	2.18768	0.52927
888.019	665.894	127.64	187.187	481.55	176.543	632.808	1035.72	313.74	377.162	479.737	175.101	367.424	1026.49	899.593	181.821	511.976	922.473	345.8	564.78	529.721	548.444	326.228	653.612	Tuba4a		1.33357	1.46652	2.72766	1.63671	1.20215	2.73977	2.79374	4.94768	2.35598	0.529148
67.312	47.28	42.361	49.984	41.636	42.039	35.918	41.441	44.735	41.73	42.815	46.739	33.067	35.121	29.533	94.68	36.704	35.537	43.134	43.959	42.947	39.836	40.635	54.91	Slc45a3		1.42369	1.17995	1.00968	1.15377	1.07201	1.09165	1.06212	3.20591	1.39985	0.529104
1673.02	1441.71	499.71	1920.01	3250.85	2364.55	3489.13	2408.35	2384.35	758.503	1677.93	1279.35	2580.8	2211.09	1101.61	2109.42	1999.05	2091.61	3715.22	2248.07	1745.89	1925.3	3491.76	3434.92	Kdelr2		1.16044	3.84225	1.37483	1.44876	3.14349	1.31155	1.16721	1.91485	1.92042	0.529027
957.324	425.413	299.876	800.802	472.612	328.693	1003.13	444.04	330.093	241.272	490.381	439.49	166.687	696.572	764.023	161.771	826.482	232.073	599.076	473.878	562.384	926.88	439.618	1659.01	B2m		2.25034	2.67044	1.43785	2.25909	1.36814	1.1158	4.17892	4.72287	2.50043	0.528727
555.029	535.58	1602.89	554.315	619.28	1940.16	1589.46	1084.14	3034.85	835.547	1326.12	1504.5	1898.93	1183.63	2599.99	2721.77	1114.72	1252.33	933.217	2430.99	606.883	636.082	1192.98	1613.74	Tinagl1		1.03631	2.89166	3.13293	1.46611	3.63217	1.13452	1.60433	1.04684	1.99311	0.528606
103.151	48.22	37.709	142.211	65.558	75.118	98.478	54.237	116.526	96.339	66.942	55.955	64.01	80.587	46.342	39.05	75.754	108.179	47.025	100.894	51.777	96.435	116.263	66.124	Pcsk7		2.13917	3.77127	1.14583	1.8157	1.20954	1.19635	1.25898	1.18673	1.71545	0.528507
377.554	1769.51	27.327	104.394	229.367	130.989	366.359	569.191	151.92	122.45	189.799	130.841	404.425	747.498	88.33	229.695	173.203	561.762	231.118	275.923	56.454	469.837	123.882	511.306	Jam2		4.68676	3.82018	1.75104	1.55364	1.24067	1.45061	1.8483	2.60042	2.36895	0.528343
341.028	194.644	585.164	214.064	267.335	185.311	336.284	150.656	326.212	345.326	410.261	400.739	278.798	239.357	360.968	91.815	238.392	380.707	333.955	341.886	235.01	327.652	383.881	302.22	Dusp14		1.75206	2.73359	1.44263	2.23213	1.05859	1.02376	1.16478	3.93147	1.91738	0.5281
515.333	413.332	1099.16	669.531	296.465	246.794	683.66	209.275	1035.3	965.529	628.88	334.515	233.233	898.792	466.74	310.525	498.243	706.526	801.99	562.9	691.135	617.102	817.028	670.222	Hdac3		1.24678	1.64169	1.20127	3.2668	1.07226	1.87998	3.85362	1.50307	1.95818	0.527983
[truncated: 25,107 more rows]
