# Supplementary material for: Totipotency segregates between the sister blastomeres of two-cell stage mouse embryos
Source: Sci Rep. 2017 Aug 15;7:8299. doi: 10.1038/s41598-017-08266-6 (PMC5557898; doi:10.1038/s41598-017-08266-6)
Supplement: Supplementary file 4 — Summary of GSE94050 (blastomeres) [file 41598_2017_8266_MOESM4_ESM.xls]

## Sheet: sister blastomeres
1a	1b	2a	2b	3a	3b	4a	4b	5a	5b	6a	6b	7a	7b	8a	8b	9a	9b	10a	10b	Gene		Ratio pair 1	Ratio pair 2	Ratio pair 3	Ratio pair 4	Ratio pair 5	Ratio pair 6	Ratio pair 7	Ratio pair 8	Ratio pair 9	Ratio pair 10	AVERAGE	CV
15.92	13.16	11.95	21.33	21.96	12.56	11.37	16.68	13.9	28.99	14.06	17	11.78	6312.26	9.94	12.56	10.9	150.87	14.23	26.51	Olfr665		1.20973	1.78494	1.74841	1.46702	2.08561	1.2091	535.846	1.26358	13.8413	1.86297	56.2318	2.99765
72.34	63.66	87.43	88.47	46.22	183.45	55.96	246.67	60.12	158.04	89.79	779.5	46.99	99.25	34.33	82.28	22603.7	56.27	103.77	124.1	Mir325		1.13635	1.0119	3.96906	4.40797	2.62874	8.68137	2.11215	2.39674	401.7	1.19591	42.9241	2.93733
13.94	17.69	20.63	2633.78	15.29	12.83	18.68	23.15	22.83	19.71	15.89	18.5	19.46	19.84	17.16	22.04	16.52	23.03	19.1	20.98	Il1f9		1.26901	127.667	1.19174	1.23929	1.1583	1.16425	1.01953	1.28438	1.39407	1.09843	13.8486	2.88779
24.5	22.67	34.68	45.18	24.41	26.4	23.33	2115.96	25.31	27.14	28.72	32.02	24.07	26.18	23.79	30.95	25.48	25.22	28.39	23.7	Gm1123		1.08072	1.30277	1.08152	90.697	1.0723	1.1149	1.08766	1.30097	1.01031	1.19789	10.0946	2.80555
38.35	16.69	22.7	43.38	18.9	28.5	25.72	23.64	23.75	2385.19	22.34	23.84	32.4	22.85	23.4	21.79	23.95	18.58	27.02	39.99	Ear-ps9		2.29778	1.91101	1.50794	1.08799	100.429	1.06714	1.41794	1.07389	1.28902	1.48001	11.3562	2.75616
21137.8	8170.9	15122.3	107.05	84239	88399.5	21943.7	78564.5	26126.9	16727.8	21945.5	22472.8	20258.6	4620.46	15161	11531.2	26643.9	6193.76	10883.3	14285	Hist1h2ba		2.58697	141.264	1.04939	3.58027	1.56189	1.02402	4.38455	1.31478	4.30174	1.31256	16.238	2.70658
13.15	13.14	12.39	14.51	12.32	12.79	17.03	19.21	933.28	13.9	13.96	18.84	13.39	12.72	16.61	17.24	12.18	13.46	13	11.24	Gm21718		1.00076	1.17111	1.03815	1.12801	67.1424	1.34957	1.05267	1.03793	1.10509	1.15658	7.71823	2.70525
21541.3	563.96	11038.1	306.44	123.62	339834	90160	4680.74	9920.86	146716	17528	31614.8	2866.71	12443.4	517.83	28095.7	10557	80.2	82.36	9914.61	Gm10801		38.1966	36.0203	2749.02	19.2619	14.7887	1.80368	4.34064	54.2566	131.633	120.381	316.97	2.69973
17.48	21.67	24.85	36.63	60.86	26.5	17.58	3170.78	565.59	32.04	25.34	29.09	26.59	22.12	22.1	24.04	17.41	23.1	25.31	37.69	Olfr460		1.2397	1.47404	2.2966	180.363	17.6526	1.14799	1.20208	1.08778	1.32682	1.48913	20.928	2.68793
15.64	11.03	16.19	14.79	12.13	11.12	18.16	1319.06	12.81	21.42	12.05	17.91	14.17	16.73	16.04	13.91	12.15	14.63	14.04	16.54	4930518I15Rik		1.41795	1.09466	1.09083	72.6355	1.67213	1.48631	1.18066	1.15313	1.20412	1.17806	8.41133	2.68291
66.82	79.86	21.3	50.17	51.35	19.02	16.14	8.71	279.73	2285.27	35.1	7009.47	206.69	58.28	105.7	207.34	20.59	164.1	688.07	299.77	Gm11096		1.19515	2.3554	2.69979	1.85304	8.16956	199.7	3.5465	1.96159	7.96989	2.29533	23.1746	2.67855
12.17	17.72	1395.14	18.73	18.84	12.85	21.7	24.35	15.67	16.63	13.84	20.91	16.74	21.46	22.09	15.61	13.12	16.45	12.54	18.14	Gm14831		1.45604	74.4869	1.46615	1.12212	1.06126	1.51084	1.28196	1.41512	1.25381	1.44657	8.65008	2.67434
2275.85	1519.89	5166.57	51.28	11635.8	10757.4	4450.65	5673.49	3053.97	2130.34	1646.05	3810.57	6341.55	1375.21	2648.39	1646.31	4553.28	3108.02	1908.26	1340.05	Hist1h2bl		1.49738	100.752	1.08165	1.27476	1.43356	2.31498	4.61133	1.60868	1.46501	1.42402	11.7464	2.66383
2345	1483.54	5344.39	62.52	11415	11530.2	5205.35	7349.85	3158.47	2756.48	2190.95	4618.12	6266.66	1554.33	2861.59	1817.58	5455.29	3789.15	1847.03	1875.07	Hist1h2bn		1.58068	85.4829	1.01009	1.41198	1.14583	2.10782	4.03174	1.5744	1.43971	1.01518	10.08	2.62981
18.79	18.74	20.06	24.53	15.77	19.1	15.39	18.08	22.04	21.84	16.41	29.63	17.17	18.65	16.61	938.66	20.78	19.95	18.49	25.93	Olfr1453		1.00267	1.22283	1.21116	1.17479	1.00916	1.80561	1.0862	56.5117	1.0416	1.40238	6.74681	2.59193
11.38	11.3	13.58	14.74	13.86	145.95	4413.45	21.8	10.75	13.52	17.7	14.1	20.12	22.77	12.59	24.06	24.81	548.56	18.65	24.17	Olfr993		1.00708	1.08542	10.5303	202.452	1.25767	1.25532	1.13171	1.91104	22.1104	1.29598	24.4037	2.57876
24.71	1685.95	16.66	22.81	50.12	26.59	31.64	15.96	359.21	187.62	27.8	28.86	21.5	22.17	40.14	22.39	26.58	41.04	66.62	108.54	Olfr118		68.2295	1.36915	1.88492	1.98246	1.91456	1.03813	1.03116	1.79276	1.54402	1.62924	8.24159	2.55781
50.63	90.03	46.59	55.33	33.84	56.52	736.61	424.59	51.62	55.3	57.48	3963.69	42.87	60.56	49.53	59.22	44.56	69.19	72.05	26.24	Fth-ps2		1.77819	1.18759	1.67021	1.73487	1.07129	68.9577	1.41264	1.19564	1.55274	2.74581	8.33067	2.55771
18.58	24.14	21.01	26.51	20.91	22.41	999.97	20.29	22.08	19.56	25.67	25.36	23.31	20.96	17.37	27.98	22.79	20.32	26.18	22.4	G6pc		1.29925	1.26178	1.07174	49.2839	1.12883	1.01222	1.11212	1.61082	1.12156	1.16875	6.0071	2.53148
16.69	15.94	17.77	23.54	25.11	19.22	745.33	14.92	16.42	20.71	12.44	17.74	16.73	14.82	16.87	21.88	16.9	15.56	17.78	16.05	Trpd52l3		1.04705	1.3247	1.30645	49.9551	1.26127	1.42605	1.12888	1.29698	1.08612	1.10779	6.09404	2.52898
17.57	14.82	16.97	26.62	16.84	21.62	17.59	12.47	16.44	2219.3	25.27	31.75	12.87	29.04	253.56	18.52	18.03	137.22	19.7	14.72	Vmn1r76		1.18556	1.56865	1.28385	1.41059	134.994	1.25643	2.25641	13.6911	7.61065	1.33832	16.6596	2.5078
35.63	75.41	58	37.89	33	46.2	30.55	1785.25	31.6	45.03	37.42	48.41	31.22	38.94	32.07	32.66	76.42	67.36	72.92	32.14	Cd68		2.11647	1.53075	1.4	58.437	1.425	1.29369	1.24728	1.0184	1.1345	2.26882	7.18719	2.5061
846.62	17.68	18.76	14.87	18.92	19.45	20.85	14.73	16.03	21.03	14.77	14.81	8.89	9.91	10.37	18.15	13.19	12.39	12.04	13.16	Gm17364		47.8857	1.2616	1.02801	1.41548	1.31192	1.00271	1.11474	1.75024	1.06457	1.09302	5.8928	2.50417
3764.94	2030.5	851.37	4390.68	3177.95	2763.8	3577.04	2237.98	844.52	2099.57	1115.95	1401.58	7365.66	2450.55	8549.36	104.95	7444.76	6009.79	2784.09	3300.53	Gm14276		1.85419	5.15719	1.14985	1.59833	2.48611	1.25595	3.00572	81.4613	1.23877	1.1855	10.0393	2.50274
13.59	10.92	17.22	79.68	14.02	21.48	26.04	18.23	20.3	12.9	9.33	14.26	12.12	988.88	14.85	15.56	120.49	23.5	305.01	300.5	Olfr994		1.24451	4.62718	1.5321	1.42841	1.57364	1.5284	81.5908	1.04781	5.12723	1.01501	10.0715	2.49946
66.4	31.95	28.93	65.07	102.28	131.1	34.57	67.78	223.84	221.99	37.7	26.4	50.23	31.05	1869.5	34.05	80.81	68.89	70.97	54.91	LOC666331		2.07825	2.24922	1.28178	1.96066	1.00833	1.42803	1.61771	54.9046	1.17303	1.29248	6.8994	2.44548
9.57	10.23	11.29	10.71	11.28	10.56	13.65	42.73	10.84	567.34	10.75	12.43	10.93	11.4	13.1	9.08	11.38	11.12	20.69	55.96	Apof		1.06897	1.05415	1.06818	3.1304	52.3376	1.15628	1.043	1.44273	1.02338	2.70469	6.60294	2.43643
17.15	12.14	14.59	44.89	12.72	20.06	14.46	18.4	17.66	20.31	20.13	26.58	15.53	18.5	690.75	13.4	15.96	14.89	23.03	16.33	Olfr697		1.41269	3.07676	1.57704	1.27248	1.15006	1.32042	1.19124	51.5485	1.07186	1.41029	6.50313	2.43542
2905.8	96.86	413.46	15.92	1470.92	120.94	7666.27	19.23	57.81	23.77	609.6	570.16	332.3	29.74	349.23	1263.8	181.33	12.22	307.69	1685.39	Scarna10		30	25.9711	12.1624	398.662	2.43206	1.06917	11.1735	3.61882	14.8388	5.47756	50.5405	2.42783
17.44	17.35	17.62	24.48	19.13	18.03	15.34	18.11	18.69	736.5	17.09	19.81	20.04	26.04	17.97	18.96	19.77	18.01	23.98	18.14	Cyp2c39		1.00519	1.38933	1.06101	1.18057	39.4061	1.15916	1.2994	1.05509	1.09772	1.32194	4.99755	2.4193
218.29	54.18	21.96	39.79	38.45	179.35	32.5	26.29	17.43	22.42	14.62	18.1	17.56	33.01	30.56	28.83	1033.1	15.79	20.21	22.47	Gm2411		4.02898	1.81193	4.6645	1.23621	1.28629	1.23803	1.87984	1.06001	65.4275	1.11183	8.37451	2.39856
3930.02	2213.85	13837.5	215.65	5036.24	6103.07	3580.09	4803.97	4651.72	1099.33	1642.45	1163.12	7440.17	2310.32	3084.8	4000.32	1829.25	2509.81	1975.35	4713.49	Abcf2		1.7752	64.1662	1.21183	1.34186	4.23141	1.41211	3.22041	1.29678	1.37204	2.38615	8.2414	2.38737
20.39	39.53	16.82	31.58	44.65	22.41	18.83	21.72	24.74	14.89	19.06	25.93	880.37	18.79	18.2	16.82	17.16	24	20.56	20.46	Olfr48		1.9387	1.87753	1.99241	1.15348	1.66152	1.36044	46.8531	1.08205	1.3986	1.00489	6.03227	2.37846
30.99	49.53	35.32	43.74	48.37	32.26	38.71	50.43	48.51	3154.71	37.83	64.64	325.16	46.63	61.02	37.32	39.01	53.43	102.57	62.33	Scarna3b		1.59826	1.23839	1.49938	1.30276	65.0322	1.7087	6.97319	1.63505	1.36965	1.6456	8.40031	2.37768
386.74	748.36	1784.72	2126.64	1414.49	574.58	582.25	341.74	3442.31	855.8	419.05	1699.06	1683.35	431.86	393.3	454.12	4256.67	1055.13	2209.19	27.47	Gm10495		1.93505	1.19158	2.46178	1.70378	4.02233	4.05455	3.89791	1.15464	4.03426	80.4219	10.4878	2.34577
13.49	12.54	20.69	21.3	19.98	15.7	14.89	17.06	17.96	26.71	15.45	18.61	18.82	18.31	14.9	538.48	17.91	13.51	20.28	31.78	Gm10337		1.07576	1.02948	1.27261	1.14574	1.48719	1.20453	1.02785	36.1396	1.32568	1.56706	4.72755	2.33495
19.49	19.4	1010.52	25.8	14.28	23.23	17.97	16.93	17.18	37.21	18.86	20.11	17.13	22.92	24.97	15.65	25.19	22.16	19.03	21.93	Olfr478		1.00464	39.1674	1.62675	1.06143	2.16589	1.06628	1.338	1.59553	1.13673	1.15239	5.13151	2.33156
34.92	466.53	33.31	28.18	168.96	59.26	32.86	39.43	26.77	39.28	116.11	27.26	32.85	28.83	26.85	35.81	23.62	37.47	50.48	4242.77	Olfr1104		13.36	1.18204	2.85116	1.19994	1.46731	4.25935	1.13944	1.33371	1.58637	84.0485	11.2428	2.29954
3594.61	1997.28	93.49	134.36	52.04	78.33	36.92	64.79	87.66	63.95	87.6	87.69	38.35	70.81	62.6	273.86	63.12	49.95	2699.77	55.26	Gm9637		1.79975	1.43716	1.50519	1.75488	1.37076	1.00103	1.84641	4.37476	1.26366	48.8558	6.52094	2.28566
131.02	33.98	46.05	1865.72	27.84	33.59	21.26	25.08	42.55	22.73	22.6	26.92	32.72	22.64	23.37	24.07	22.82	22.39	22.59	22.43	Tbc1d7		3.8558	40.5151	1.20654	1.17968	1.87198	1.19115	1.44523	1.02995	1.01921	1.00713	5.43218	2.27475
21.73	68.09	27.44	31.5	24.68	24.84	38.41	32.98	33.19	35.5	68.78	31.15	23.07	41.47	33.27	23.99	23.21	20.41	23.81	971.62	Olfr699		3.13346	1.14796	1.00648	1.16465	1.0696	2.20803	1.79757	1.38683	1.13719	40.8072	5.4859	2.26557
200.83	535.45	45.23	80.62	70.88	81.01	37.64	1478.72	62.07	42.02	47.35	50.31	97.38	99.83	92.74	74.44	72.16	40.63	209.44	85.93	Hdac8		2.66619	1.78245	1.14292	39.2859	1.47715	1.06251	1.02516	1.24584	1.77603	2.43733	5.39014	2.21202
20	19.96	19.96	21.5	16.74	19.45	591.58	21.99	16.66	19.99	35.37	43.17	17.87	20.13	17.72	17.04	18.64	16.73	17.19	15.08	Mir3074-2		1.002	1.07715	1.16189	26.9022	1.19988	1.22053	1.12647	1.03991	1.11417	1.13992	3.69841	2.20453
5062.13	2580.26	295.79	3025.97	606.87	1723.98	10268.4	1521.6	5076.26	2571.94	85.49	791.73	4123.78	21128.9	379.01	8491.95	4143.52	24.91	7873.99	2362.6	Gm13080		1.96187	10.2301	2.84077	6.74845	1.97371	9.26108	5.12367	22.4056	166.34	3.33276	23.0218	2.20348
39.51	40.52	42.85	50.89	37.49	47.75	31.82	42.93	43.66	1209.66	46.25	52.98	43.35	51.86	54.18	47.62	52.52	46.54	41.78	38.21	Gm12062		1.02556	1.18763	1.27367	1.34915	27.7064	1.14551	1.19631	1.13776	1.12849	1.09343	3.82439	2.19428
33.34	39.35	42.6	59.89	43.91	25.28	65.05	62.66	53.98	60.9	38.04	54.07	41.43	82.08	37.87	33.27	1360.28	40.97	80.7	43.95	Zfp72		1.18026	1.40587	1.73695	1.03814	1.1282	1.4214	1.98117	1.13826	33.2019	1.83618	4.60683	2.1821
469.35	33.21	16.88	40.83	20.27	17.49	30.41	31.4	21.99	29.43	28.19	29.07	21.63	31.8	27.09	55.82	30.13	30.68	25.3	1559.51	Gm14976		14.1328	2.41884	1.15895	1.03256	1.33834	1.03122	1.47018	2.06054	1.01825	61.6407	8.73024	2.17859
14.53	14.7	17.91	20.21	462.97	16.86	27.34	28.51	18.02	17.91	24.38	18.82	12.18	19.42	13.82	15.23	14.47	12.66	12.97	18.41	Zfp804b		1.0117	1.12842	27.4597	1.04279	1.00614	1.29543	1.59442	1.10203	1.14297	1.41943	3.8203	2.17476
15.75	21.31	18.68	29.17	16.04	483.42	29.97	28.99	28.58	18.8	20.11	17.02	15.65	27.81	19.29	18.25	16.17	15.31	19.72	14.84	Vmn1r198		1.35302	1.56156	30.1384	1.0338	1.52021	1.18155	1.777	1.05699	1.05617	1.32884	4.20075	2.1703
14.65	18.45	23.3	27.5	13.16	18.92	15.07	19.58	25.1	1844.19	1485.48	66.06	17.02	19.25	18.69	19.29	43.15	22.32	19.32	18.14	Olfr510		1.25939	1.18026	1.43769	1.29927	73.4737	22.4868	1.13102	1.0321	1.93324	1.06505	10.6299	2.16986
6099.69	4209.49	4793.85	7082.49	5235.42	6842.27	3370.86	2610.28	6580.49	146.48	4830.88	2078.26	6345.99	2135.86	3258.72	1911.61	4610.32	5718.65	1180.06	4852.12	Pphln1		1.44903	1.47741	1.30692	1.29138	44.9242	2.32448	2.97116	1.7047	1.2404	4.11176	6.28014	2.1671
303.24	1186.97	13.06	20.72	2351.07	659.38	1410.78	20.97	18.18	20.37	844.29	172.5	13.39	18.64	456.41	509.67	69.01	11.54	277.7	928.6	2410024N13Rik		3.91429	1.58652	3.56558	67.2761	1.12046	4.89443	1.39208	1.11669	5.98007	3.3439	9.41901	2.16564
17.59	16.79	17.81	20.97	553.3	21.51	16.66	14.88	18.2	18.28	22.95	24.64	16.23	15.87	20.26	16.91	18.61	27.17	17.79	16.27	Ppp1r3c		1.04765	1.17743	25.7229	1.11962	1.0044	1.07364	1.02268	1.19811	1.45997	1.09342	3.59198	2.16513
12.16	22.33	17.45	16.6	25.92	724.07	16.8	16.94	18.97	16.48	16.82	14.43	18.97	13.31	17.36	14.18	16.64	15.87	16.95	20.74	Olfr893		1.83635	1.0512	27.9348	1.00833	1.15109	1.16563	1.42524	1.22426	1.04852	1.2236	3.9069	2.16182
39.85	42.91	38.95	999.65	42.23	48.88	40.23	52.55	45.15	51.44	52.59	49.21	36.86	41.38	38.3	51.48	36.31	37.03	46.47	43.99	Clca4c-ps		1.07679	25.665	1.15747	1.30624	1.13931	1.06869	1.12263	1.34413	1.01983	1.05638	3.59564	2.1568
21.89	27.26	26.91	35.02	2058.75	23.5	29.2	22.16	25.81	918.33	20.05	31.74	25.04	31.8	20.46	19.57	22.76	19.84	19.86	25.87	9430002A10Rik		1.24532	1.30137	87.6064	1.31769	35.5804	1.58304	1.26997	1.04548	1.14718	1.30262	13.3399	2.11651
37.3	23.52	38.84	79.71	28.6	115.33	132.21	28.41	34.52	53.31	62.31	32.89	27.61	26.41	24.23	27	19.89	881.54	26.06	35.48	Gm8609		1.58588	2.05227	4.03252	4.65364	1.54432	1.8945	1.04544	1.11432	44.3208	1.36147	6.36051	2.10579
33.89	37.51	35.98	6667.22	107.14	36.91	31.41	3162	39.72	51.8	37.53	49.98	61.93	63.32	37.22	50.32	313.87	51.61	46.84	48.52	Vmn1r210		1.10682	185.304	2.90274	100.669	1.30413	1.33173	1.02244	1.35196	6.08157	1.03587	30.2109	2.07591
3522.64	2907.51	3285.98	987.32	8259.68	4522.2	2362.52	1484.94	2336.28	1635.32	3812.26	35.48	6909.28	2124.18	1924	2012.89	509.43	698.54	4120.23	93.53	Gdpd1		1.21157	3.32818	1.82647	1.59099	1.42864	107.448	3.25268	1.0462	1.37122	44.0525	16.6557	2.07459
17.7	1160.2	12.05	15.2	151.77	27.84	18.68	16.93	264.48	14.56	21.09	13.52	14.75	16.76	11.11	16.62	15.47	17.66	14.42	15.28	Gm13510		65.548	1.26141	5.45151	1.10337	18.1648	1.55991	1.13627	1.49595	1.14156	1.05964	9.79225	2.07299
30.7	18.75	20.46	532.42	18.92	22.96	22.37	26.46	31.72	30.14	18.82	40.58	21.33	23.89	26.58	21.96	23.47	21.24	25.66	22.52	Olfr207		1.63733	26.0225	1.21353	1.18283	1.05242	2.15622	1.12002	1.21038	1.10499	1.13943	3.78396	2.06692
12455.5	15180	17455.6	377.11	22679	29806.9	21192.6	10702.8	12979.7	3673.37	32436.3	13651.1	21110.8	5997.44	15873	6971.53	4643.32	14525.8	25958.7	14414.3	Rfpl4		1.21874	46.2877	1.3143	1.98009	3.53346	2.37609	3.51996	2.27684	3.12832	1.8009	6.74364	2.06402
1607.49	1135.25	190.2	328.86	209.38	334.58	75.26	368.2	1250.73	963.11	615.91	1186.51	284.67	1085.99	97.7	4721.17	1022.67	4536.49	617.84	432.51	Pter		1.41598	1.72902	1.59796	4.89237	1.29864	1.92643	3.81491	48.3231	4.43593	1.4285	7.08629	2.05369
901.6	276.04	1225.94	99.79	639.28	1064.33	65.81	1370.71	9041.9	36.13	70.34	4028.15	772.77	86.35	849.68	63.72	332.83	911.88	94.47	31.84	Gm18953		3.26619	12.2852	1.66489	20.8283	250.26	57.2668	8.94928	13.3346	2.73978	2.96702	37.3562	2.0509
72771.2	1012.78	31875.3	509.84	441.08	366093	202292	9408.31	18404.2	195500	25619.6	65661	37297.7	49800.4	1533.21	59083.6	18625.5	300.19	208.09	26768	Gm10715		71.8529	62.5201	829.992	21.5014	10.6226	2.56292	1.33521	38.5359	62.0456	128.637	122.961	2.0453
15.33	23.22	21.65	19.44	23.82	16.71	517.49	21.55	23.88	22.56	17.92	17.46	21.73	17.87	14.82	18.05	28.58	21.28	20.34	15.42	Ccdc3		1.51468	1.11368	1.42549	24.0135	1.05851	1.02635	1.216	1.21795	1.34305	1.31907	3.52482	2.04285
367.37	252.4	172.37	173.51	36.28	168.08	1250.94	30.53	45.16	36.45	139.27	514.84	451.64	138.77	236.2	286.71	170.07	193.85	78.08	140.94	Gm5897		1.45551	1.00661	4.63286	40.9741	1.23896	3.6967	3.25459	1.21384	1.13982	1.80507	6.04181	2.04227
14.97	19.55	16.54	21	15.67	18.15	20.07	19.37	21.92	23.83	23.36	21.93	18.92	14.82	18.15	428.91	13.59	16.8	28.38	15.46	Trav9-2		1.30595	1.26965	1.15826	1.03614	1.08714	1.06521	1.27665	23.6314	1.2362	1.83571	3.49023	2.02867
22.69	20.84	22.02	21.02	26.96	20.61	28.11	22.16	21.46	40.38	600.6	18.74	19.15	43.79	18.26	26.36	21.22	22.45	22.02	98.44	Lrrc34		1.08877	1.04757	1.3081	1.2685	1.88164	32.0491	2.28668	1.44359	1.05796	4.47048	4.79024	2.01107
140.2	51.23	631.43	976.12	876.41	506.24	226.34	202.66	47.66	64.94	664.07	302.72	2863.73	84	93.52	42.86	594.91	336.01	1326.66	612.01	Ccng1		2.73668	1.54589	1.73121	1.11685	1.36257	2.19368	34.092	2.18199	1.77051	2.16771	5.08991	2.0042
24.34	455.1	19.84	40.59	24.89	37.85	31.22	25.76	2141.08	23.76	156	139.41	28.44	215.45	179.49	23.75	133.71	87.23	945.87	176.73	Gm16186		18.6976	2.04587	1.52069	1.21196	90.1128	1.119	7.5756	7.55747	1.53284	5.35206	13.6726	2.00377
13.31	274.06	14.36	18.05	13.08	11.8	14.32	11.8	13.53	14.28	14.12	18.09	14.67	17.5	14.63	13.16	13.1	11.87	14.34	13.69	2900055J20Rik		20.5905	1.25696	1.10847	1.21356	1.05543	1.28116	1.19291	1.1117	1.10362	1.04748	3.09618	1.98548
6566.73	10066.8	35055.9	2194.19	24006	15093.8	24038.8	391.2	5178.36	2060	9712.86	5193.31	17287.5	9598.35	15093.6	3282.25	7681.7	7228	4185.52	10017.4	D10Wsu102e		1.53299	15.9767	1.59045	61.449	2.51377	1.87026	1.80109	4.59856	1.06277	2.39335	9.47889	1.98264
21.61	331.85	19.35	26.83	313.69	26.39	16.71	16.84	18.71	526.77	16.38	17.89	29.45	21.3	2348.74	15.71	61.74	278.62	24.83	360.99	Pmis2		15.3563	1.38656	11.8867	1.00778	28.1545	1.09219	1.38263	149.506	4.5128	14.5385	22.8824	1.98262
148.79	205.4	100.88	129.72	241.09	85.81	75.93	110.95	313.93	91	176.35	191.1	56.25	51.6	73.07	85.67	61.88	1810.38	479.38	377.47	Gm17177		1.38047	1.28588	2.80958	1.46121	3.44978	1.08364	1.09012	1.17244	29.2563	1.26998	4.42594	1.97959
139.68	36.71	33.74	36.08	86.3	130.32	129.49	36.62	41.32	54.36	157.92	36.38	41.58	35.72	1408.41	35.96	50.08	26.44	31.9	50.24	Pip4k2a		3.80496	1.06935	1.51008	3.53605	1.31559	4.34085	1.16405	39.166	1.8941	1.57492	5.9376	1.97674
22.06	526.29	75.35	25.81	18.87	21.36	23.55	24.36	27.96	21.31	23.76	25.02	22.6	28.82	22.61	23.78	25.47	22.13	24.44	33.67	Cyp2j12		23.8572	2.91941	1.13196	1.03439	1.31206	1.05303	1.27522	1.05175	1.15093	1.37766	3.61636	1.9727
9.68	8.69	10.27	11.09	10.66	51.3	11.78	330.92	10.92	17.26	10.44	16.06	11.39	13.87	11.11	8.55	14.85	12.34	12.69	11.41	Olfr992		1.11392	1.07984	4.81238	28.0917	1.58059	1.53831	1.21773	1.29942	1.2034	1.11218	4.30495	1.95901
43.08	37.45	51.6	45.24	28.8	45.02	66.18	38.27	38.36	46.84	69.49	41.04	32.92	139.06	34.68	82.23	36.37	37.56	34.24	1041.03	Cfap206		1.15033	1.14058	1.56319	1.72929	1.22106	1.69323	4.22418	2.37111	1.03272	30.4039	4.65296	1.95516
19.5	16.48	20.61	20.14	18.32	17.75	20.6	28.36	21.48	26.09	20.03	29.12	17.36	20.1	20.17	22.29	18.61	377.47	21.51	23.65	Gm17783		1.18325	1.02334	1.03211	1.3767	1.21462	1.45382	1.15783	1.10511	20.2832	1.09949	3.09294	1.95336
30.7	18.77	27.1	21.96	30.29	10.69	13.72	16.61	16.73	26.29	18.6	12.54	16.04	18.73	16.44	16.53	17.17	428.26	17.39	16.86	Gm13887		1.63559	1.23406	2.83349	1.21064	1.57143	1.48325	1.16771	1.00547	24.9423	1.03144	3.81154	1.95287
35.6	25.04	23.94	26.57	37.07	181.95	27.31	34.44	23.22	683.84	51.63	35.75	31.75	56.05	41.01	58.77	40.69	33.74	28.4	37.52	Gm13357		1.42173	1.10986	4.90828	1.26108	29.4505	1.4442	1.76535	1.43307	1.20599	1.32113	4.53211	1.94776
2337.42	2838.1	6566.82	264.39	6311.86	5657.7	4709.18	6084.95	3812.28	1394.35	1084.22	1538.19	3414.86	1769.27	3061.68	3477.3	1711.14	1264.55	1354.28	1373.28	Secisbp2l		1.2142	24.8376	1.11562	1.29215	2.73409	1.41871	1.9301	1.13575	1.35316	1.01403	3.80454	1.94716
23.5	29.69	28.11	33.28	28.23	27.17	23.58	496.61	32.57	40.55	40.05	31.4	82.34	53.77	27.23	35.06	25.46	24.73	22.42	30.45	Il13ra1		1.2634	1.18392	1.03901	21.0606	1.24501	1.27548	1.53134	1.28755	1.02952	1.35816	3.2274	1.94201
309.95	510.4	6746.11	754.93	198.03	1084.69	525.35	427.77	461.95	498.12	223.05	1276.75	3921.28	67.23	392.83	98.82	1989.55	755	384.72	515.66	Metap1		1.64672	8.93607	5.4774	1.22811	1.0783	5.72405	58.3263	3.97521	2.63517	1.34035	9.03677	1.9371
797.11	667.13	796.67	1575.4	1305.13	434.22	897.46	611.04	1447.07	673.91	1306.2	539.07	1631.19	40.44	395.98	427.42	973.24	125.15	1473.22	2085.79	Vmn2r-ps111		1.19483	1.97748	3.00569	1.46874	2.14727	2.42306	40.3361	1.0794	7.77659	1.4158	6.28249	1.92983
16.41	148.81	17.48	121.55	18.26	12.32	16.12	20.76	14.32	44.94	17.06	17.46	18.1	911.35	40.6	114.9	12.11	16.09	20.26	16.69	Gm7225		9.06825	6.95366	1.48214	1.28784	3.13827	1.02345	50.3508	2.83005	1.32865	1.2139	7.8677	1.92889
80308.8	1076.39	35759	829.72	608.32	430508	216523	14025.9	23004.7	226459	31941.6	82464.2	47382.3	65467	2028.78	69808.2	26526.6	285.39	246.33	31546.5	Gm10717		74.6094	43.0977	707.7	15.4373	9.84404	2.58172	1.38168	34.409	92.9485	128.066	111.007	1.92649
26.56	242.67	1076.12	30.4	29.96	59.74	29.94	91.51	30.49	32.95	28.04	29.16	40.45	37.94	31.39	29.74	25.71	28.69	36.1	33.91	Shc3		9.13667	35.3987	1.99399	3.05645	1.08068	1.03994	1.06616	1.05548	1.11591	1.06458	5.60085	1.9221
82.54	31.46	30.6	34.35	161.63	104.65	29.57	27.28	31.79	1018.93	289.42	110.71	23.17	28.64	33.3	80.64	49.39	149.22	70.58	33.19	Lrrc37a		2.62365	1.12255	1.54448	1.08394	32.0519	2.61422	1.23608	2.42162	3.02126	2.12654	4.98463	1.91311
29.18	33.11	33.72	28.69	36.39	29.41	23.25	482.44	45.88	47.13	32.03	44.75	31.74	35.83	36.61	42.3	44.08	27.06	32.41	51.31	Gm14900		1.13468	1.17532	1.23733	20.7501	1.02724	1.39713	1.12886	1.15542	1.62897	1.58315	3.22182	1.91261
14.01	16.91	18.73	12.67	16.44	16.94	17.54	14.72	18.66	24.1	22.35	19.32	18.12	15.72	17.34	351.28	13.02	17	20.44	14.76	Trav9-4		1.207	1.4783	1.03041	1.19158	1.29153	1.15683	1.15267	20.2584	1.30568	1.38482	3.14572	1.91184
472.88	24.54	26.97	36.17	31.23	33.39	35.24	42.95	30.8	28.82	36.47	55.42	31.51	37.85	34.91	31.47	34.79	31.1	37.45	30.77	Olfr117		19.2698	1.34112	1.06916	1.21879	1.0687	1.51961	1.20121	1.10931	1.11865	1.21709	3.01334	1.8961
114.39	561.09	361.05	121.65	558.3	474.6	2882.25	54.2	93.25	132.48	103.14	52.44	283.2	97.26	1791.53	126.28	399.21	298.63	436.31	348.66	Polh		4.90506	2.96794	1.17636	53.178	1.4207	1.96682	2.91178	14.187	1.3368	1.25139	8.53019	1.89574
46.51	19.99	30.87	34.28	44.01	38.51	91.37	56.33	30.49	56.64	54.56	37.8	41.21	33.04	29.51	29.59	933.05	38.08	30.25	65.7	Snord116l1		2.32666	1.11046	1.14282	1.62205	1.85766	1.44339	1.24728	1.00271	24.5024	2.1719	3.84273	1.89272
35.83	37.67	33.94	34.99	27.26	30.35	30.06	38.38	31.76	28.85	34.14	33.23	33.73	30.6	32.69	38.15	32.5	29.36	31.59	554.19	Uba1y		1.05135	1.03094	1.11335	1.27678	1.10087	1.02738	1.10229	1.16702	1.10695	17.5432	2.75201	1.88866
22.66	18.53	27.56	15.66	389.69	17.9	15.9	31.92	27.02	19.43	26.58	17.86	21.56	17.69	19.96	17.39	23.74	23.65	17.55	21.33	Rnf141		1.22288	1.7599	21.7704	2.00755	1.39063	1.48824	1.21877	1.14779	1.00381	1.21538	3.42253	1.8857
6136.63	48.91	330.67	10591.3	6810.52	769.33	3182.51	240.51	2054.24	1081.09	1203.03	1496.87	12599.7	6747.61	12994.1	1873.55	477.54	2996.39	3870.92	926.54	Phlda2		125.468	32.0298	8.85253	13.2323	1.90016	1.24425	1.86728	6.93556	6.27464	4.17782	20.1982	1.88565
61023.2	2353.89	29624.2	1493.43	870.58	398119	119124	18039.6	22408.8	146841	28341.1	77735.7	41011.5	51608.5	4009.56	62669.7	30506.9	258.66	330.28	29954	Gm21738		25.9244	19.8364	457.303	6.6035	6.55284	2.74286	1.25839	15.6301	117.942	90.6927	74.4486	1.88497
858.55	2625.18	804	1585.15	1059.67	275.36	1508.5	1713.55	2663.38	76.32	1334.89	1349.78	2099.98	796.43	823.11	3016.48	1591.41	1016.43	1358.18	1741.01	Skiv2l2		3.05769	1.97158	3.84831	1.13593	34.8975	1.01115	2.63674	3.66473	1.56569	1.28187	5.50712	1.88453
39	92.21	47.13	33.18	48.37	57.71	35.36	34.14	29.92	32.4	28.23	41.66	27.29	584.48	30.89	30.02	48.89	28.19	29.72	30.73	Cog6		2.36436	1.42043	1.19309	1.03574	1.08289	1.47574	21.4174	1.02898	1.7343	1.03398	3.37869	1.88004
19.02	17.21	22.2	23.77	18.26	15.02	26.55	491.29	20.09	23.58	24	18.58	22.52	28	18.73	13.99	24.33	32.38	22.88	19.91	Gm13214		1.10517	1.07072	1.21571	18.5043	1.17372	1.29171	1.24334	1.33881	1.33087	1.14917	2.94236	1.8586
24.36	21.06	22.6	27.19	25.64	22.45	421.55	24.34	23.17	24.88	23.49	26.52	24.79	29.15	25.65	24.98	22.66	28.4	22.65	24.49	Tmem176a		1.1567	1.2031	1.14209	17.3192	1.0738	1.12899	1.17588	1.02682	1.25331	1.08124	2.75612	1.85674
1317.39	715.49	8269.19	191.25	4158.36	1491.96	275.49	658.42	526.15	168.74	5160.45	1017.98	3824.67	3880.59	1118.96	2634.02	2863.53	514.58	1691.09	915.5	Sar1b		1.84124	43.2376	2.78718	2.39	3.11811	5.0693	1.01462	2.35399	5.56479	1.84718	6.9224	1.85469
19.14	202.8	17.64	27.84	16.23	89.4	23.13	26.18	30.98	20.07	19.24	24.3	17.25	52.73	22.34	70.2	836.93	18.1	23.54	18.54	Cdh19		10.5956	1.57823	5.50832	1.13186	1.5436	1.26299	3.05681	3.14235	46.2392	1.26969	7.53287	1.8468
5019.4	3622.65	10713.9	512.18	5443.54	5076.86	5021.28	2776.11	3162.79	1535.9	2901.13	3538.13	3999.85	4516.44	3728.24	3206.34	5457.03	4249.33	4303.04	6451.06	Ezh1		1.38556	20.9181	1.07223	1.80875	2.05924	1.21957	1.12915	1.16277	1.28421	1.49919	3.35388	1.84249
28.38	15.93	20.61	144.04	16.95	16.23	16.34	15.55	12.62	410.92	15.47	20.03	19.17	12.69	20.59	17.09	17.99	22.31	13.87	61.46	Ear1		1.78154	6.98884	1.04436	1.0508	32.561	1.29476	1.51064	1.2048	1.24013	4.43115	5.3108	1.83953
1101.27	728.61	1852.85	2354.13	854.11	4506.37	2117.27	1519.25	42.16	1290.32	1474.66	1210.12	1807.86	2374.55	1346.23	582.22	2639.83	2405.61	249.56	70.01	Gm4735		1.51147	1.27055	5.2761	1.39363	30.6053	1.21861	1.31346	2.31224	1.09736	3.56463	4.95634	1.83836
94208.5	1475.74	37283.2	891.71	973.52	529276	268390	18512.5	27525.7	263951	41281.6	98188.7	53358.8	73698.6	2698.91	83943.4	31904.5	463.26	371.88	43768.6	Gm10720		63.8382	41.811	543.672	14.4978	9.58926	2.37851	1.38119	31.1027	68.8694	117.696	89.4836	1.82947
5150.44	4884.01	701.89	31.18	4163.73	4642.48	18120.6	2253.08	7423.89	11427.5	3721.81	19.52	5438	609.6	15882.1	68.09	3800.83	587.49	76.31	476.85	Uck2		1.05455	22.5109	1.11498	8.04257	1.53928	190.666	8.9206	233.251	6.46961	6.24885	47.9819	1.81787
63.18	106.41	253.9	82.24	78.14	113.22	64.02	100.42	73.75	295.79	79.08	114.86	59.43	1631.9	105.61	87.61	398.8	239.38	75.02	93.04	Cyp2j14-ps		1.68424	3.08731	1.44894	1.56857	4.01071	1.45245	27.4592	1.20546	1.66597	1.2402	4.4823	1.81245
643.63	237.31	74.87	119.18	81.9	505.84	11345.5	269.69	1633.74	2870.47	1371.04	270.51	5390.45	1524.8	629.27	350.44	3123.12	1114.92	142.62	104.01	Gm13669		2.71219	1.59183	6.17631	42.0686	1.75699	5.06835	3.53518	1.79566	2.80121	1.37121	6.88775	1.80924
24.23	34.67	29.01	38.69	23.81	21.09	532.33	29	25.29	33.13	33.35	25.72	27.03	48.41	28.9	34.23	26.67	27.27	32.61	33.27	D10Jhu81e		1.43087	1.33368	1.12897	18.3562	1.31	1.29666	1.79097	1.18443	1.0225	1.02024	2.98745	1.80913
11.71	12	14.03	13.39	10.99	10.73	11.39	9	9.65	13.28	11	14.9	10.94	8.48	11.78	10.1	9.13	10.74	185.12	10.84	Rgag1		1.02477	1.0478	1.02423	1.26556	1.37617	1.35455	1.29009	1.16634	1.17634	17.0775	2.78033	1.80741
4023.37	5028.81	10933.2	2583.01	3355.15	3947.63	7721.47	764.03	4406.14	6671.84	12263.1	315.62	6296.96	2306.76	7486.94	5111.78	9658.74	4144.18	8374.23	9274.99	E330021D16Rik		1.2499	4.23274	1.17659	10.1062	1.51421	38.8541	2.72979	1.46464	2.33068	1.10756	6.47664	1.80628
2713.52	605.6	7997.43	609.65	60.66	7350.16	42.1	13536.5	923.33	13.59	267.57	83.18	2736.47	12845.1	15.71	15.88	560.11	844.06	17.95	387.37	Gm5423		4.48071	13.1181	121.17	321.533	67.9419	3.21676	4.69404	1.01082	1.50695	21.5805	56.0252	1.8045
22.42	34.01	39.67	31.94	23.44	59.94	755.22	31.14	22.9	35.4	109.96	30.33	26.95	37.55	27.36	24.33	28.13	23.14	23.12	29.25	Clec2h		1.51695	1.24202	2.55717	24.2524	1.54585	3.62545	1.39332	1.12454	1.21564	1.26514	3.97385	1.80388
2716.32	3852.74	2481.94	547.25	1839.9	1991.07	289.18	771.24	1561.57	517.27	1169.02	33.69	2126.14	858.04	2297.18	1267.53	941.96	2527.28	2469.72	997.17	Gm14708		1.41837	4.53529	1.08216	2.66699	3.01887	34.6993	2.4779	1.81233	2.683	2.47673	5.6871	1.80021
70839.2	913.69	29222.5	966.67	605.25	351131	182680	9402.51	17159.5	200395	25237.3	67427.1	31724.3	48018.4	1838	57540.9	19336.9	211.77	208.44	27557.2	Gm11168		77.5309	30.23	580.142	19.4289	11.6784	2.67172	1.51362	31.3063	91.3109	132.207	97.802	1.78781
29.44	72.32	29.27	33.98	28.42	33.25	538.11	29.55	22.08	32.55	29.77	33.42	24.94	29.97	31.33	30.25	27.54	28.09	26.35	30.17	Krt73		2.45652	1.16092	1.16995	18.2102	1.47418	1.12261	1.20168	1.0357	1.01997	1.14497	2.99967	1.78727
27.49	17.03	18.33	63.87	22.65	17.88	19.95	26.76	16.58	361.96	19.83	24.81	14.31	13.89	16.99	17.09	18.5	20.52	26.15	56.07	Ear12		1.61421	3.48445	1.26678	1.34135	21.8311	1.25113	1.03024	1.00589	1.10919	2.14417	3.60785	1.78688
33.45	93.74	35.8	38.98	32.35	28.19	773.93	35.71	51.07	46.97	31.4	42.46	43.1	45.68	38.27	48.88	38.44	27.44	34.6	100.91	Ifitm2		2.80239	1.08883	1.14757	21.6726	1.08729	1.35223	1.05986	1.27724	1.40087	2.91647	3.58054	1.78611
18.22	24.67	19.69	23.99	21.52	18.95	16.54	39.81	16.77	21.48	22.16	19.81	474.6	24.36	20.55	29.06	24.24	19.62	22.49	33.16	Gm12748		1.35401	1.21838	1.13562	2.40689	1.28086	1.11863	19.4828	1.41411	1.23547	1.47443	3.21212	1.78356
22.67	43.88	815.6	35.46	22.24	73.21	35.48	31.33	27.92	49.24	25.75	32.58	33.95	27.55	25.74	27.5	22.69	35.43	58.32	103.95	Bpifc		1.9356	23.0006	3.29182	1.13246	1.76361	1.26524	1.2323	1.06838	1.56148	1.78241	3.80339	1.78155
37.98	35.49	29.9	28.18	58.88	193.23	30.61	45.32	22.28	41.91	32.32	53.06	35	39.16	51.97	54.87	340.97	26.13	33.82	1181.51	Gm12731		1.07016	1.06104	3.28176	1.48056	1.88106	1.64171	1.11886	1.0558	13.049	34.9352	6.05752	1.78111
8876.34	7485.59	4422.42	2140.36	6057.68	9365.04	12561.8	9248.67	5706.02	5075.77	12003	5796.51	6917.52	331.97	8947.63	5778.58	10616.9	7248.47	3037.8	3809.77	D230025D16Rik		1.18579	2.0662	1.54598	1.35823	1.12417	2.07073	20.8378	1.54841	1.46471	1.25412	3.44561	1.77612
109.41	74.56	1091.18	44.99	83.12	69.36	71.66	87.75	344.5	78.07	68.37	54.33	117.62	60.74	77.49	40.36	56.71	94.94	86.82	83.16	Elp2		1.46741	24.2538	1.19839	1.22453	4.41271	1.25842	1.93645	1.91997	1.67413	1.04401	4.03899	1.77502
121795	2261.7	61286	2021.65	1204.88	649626	309962	28102.7	38742.2	296409	58368	143570	86640.3	111831	3755.97	107710	46422.6	475.54	364.44	56867.6	Gm10719		53.8509	30.3148	539.162	11.0296	7.6508	2.45973	1.29075	28.677	97.6208	156.041	92.8098	1.77144
799.22	32	31.54	169.38	39.69	39.85	28.74	35.9	45.73	47.56	32.89	44.53	44.53	58.43	49.7	72.07	69.05	37.43	103.98	242.31	Gm8816		24.9756	5.37032	1.00403	1.24913	1.04002	1.35391	1.31215	1.4501	1.84478	2.33035	4.19304	1.7686
14.63	15.85	20.1	15.81	15.57	15.17	14.84	17.4	19.68	16.85	18	17.56	17.95	17.66	17.48	18.86	27.83	17.97	290.34	18.4	Ndn		1.08339	1.27135	1.02637	1.17251	1.16795	1.02506	1.01642	1.07895	1.54869	15.7793	2.617	1.76827
109.56	71.23	107.11	602	129.29	236.32	299.49	54.79	63.91	254.02	227.57	362.63	1938.08	43.32	168	67.24	226.15	849.45	46.58	166.15	Tmem74		1.53812	5.62039	1.82783	5.46614	3.97465	1.59349	44.7387	2.49851	3.75614	3.56698	7.45809	1.76749
36.66	35.76	65.48	1070.6	103.12	47.98	42.96	55.1	44.07	45.96	41.09	47.89	46.23	45.92	54.59	48.34	52.13	49.39	41.6	43.73	Rft1		1.02517	16.35	2.14923	1.28259	1.04289	1.16549	1.00675	1.12929	1.05548	1.0512	2.72581	1.76066
21.75	32.37	30.82	47.63	25.54	438.01	31.26	41.57	31.94	34.54	31.54	27.54	27.37	31.85	29.52	24.97	30.76	23.94	27.59	32.56	Olfr806		1.48828	1.54543	17.15	1.32981	1.0814	1.14524	1.16368	1.18222	1.28488	1.18014	2.8551	1.76
20.59	16.83	16.06	248.3	14.93	15.36	16.98	18.21	20.65	23.05	22.64	18.02	18.69	23.97	22.86	22.46	22.06	22.52	17.92	23.53	Grxcr2		1.22341	15.4608	1.0288	1.07244	1.11622	1.25638	1.2825	1.01781	1.02085	1.31306	2.57923	1.75539
357.58	677.52	134.03	58.4	869.82	1127.19	687.99	569.13	669.2	632.86	531.45	542.82	1139.4	1088.2	58.79	1098.66	577.04	452.02	638.4	428.3	Usp45		1.89474	2.29503	1.29589	1.20885	1.05742	1.02139	1.04705	18.6879	1.27658	1.49054	3.12754	1.753
1401.51	1933.85	2348.25	82.37	4460.32	2756.38	493.65	1340.87	1334.96	777.51	635.28	400.38	836.31	283.03	1215.88	1447.71	1018.41	4051.7	972.75	2101.25	E330009J07Rik		1.37983	28.5086	1.61818	2.71624	1.71697	1.58669	2.95485	1.19067	3.97846	2.16011	4.78106	1.75295
26.46	26.79	42.55	61.26	67.02	31.09	27.37	25.49	29.93	32.56	91.84	34.42	148.73	233.69	649.18	26.37	67.22	37.69	115.41	26.9	BC053393		1.01247	1.43972	2.15568	1.07375	1.08787	2.66822	1.57124	24.6181	1.7835	4.29033	4.17009	1.73922
18.58	66.79	19.76	21.21	18.25	17.87	26.61	21.45	29.47	22.32	21.19	20.42	12.51	17.99	20.18	19.77	17.04	311.81	19.55	21.15	Inhbc		3.59473	1.07338	1.02126	1.24056	1.32034	1.03771	1.43805	1.02074	18.2987	1.08184	3.11273	1.73239
128.1	67.38	151.6	162.82	151.95	152.91	230.51	187.38	197.4	266.4	126.02	283.35	116.29	91.27	127.96	2243.93	111.48	106.12	148.68	151.36	Gm24148		1.90116	1.07401	1.00632	1.23017	1.34954	2.24845	1.27413	17.5362	1.05051	1.01803	2.96885	1.72961
171.83	94.8	31.69	29.72	38.57	444.42	26.99	50.69	134.49	85.18	85.48	52.91	70.47	2223.34	49.86	54.2	25.82	64.1	34.07	42.94	Dgkk		1.81255	1.06629	11.5224	1.8781	1.57889	1.61557	31.5502	1.08704	2.48257	1.26035	5.5854	1.72782
24.84	26.19	26.85	28.71	311.73	20.51	24.83	28.16	25.64	44.96	38.02	39.17	26.54	30.15	27.41	24.97	43.28	34.75	26.72	27.76	Mia2		1.05435	1.06927	15.1989	1.13411	1.75351	1.03025	1.13602	1.09772	1.24547	1.03892	2.57585	1.72389
69.41	205.6	39.71	38.75	130.84	29.66	54.01	70.43	37.51	47.7	69.03	29.59	228.37	42.69	1227.77	41.47	34.82	46.2	53.36	66.49	Gm5401		2.96211	1.02477	4.41133	1.30402	1.27166	2.33288	5.3495	29.6062	1.32682	1.24606	5.08354	1.72001
241.64	149.14	337.21	186.99	403.51	940.24	156.14	191.49	168.22	206.02	402.41	677.07	134.21	341.93	57.32	1415.31	194.18	67.85	84.75	189.38	Isoc1		1.62022	1.80336	2.33015	1.2264	1.22471	1.68254	2.54772	24.6914	2.8619	2.23457	4.2223	1.70823
334.71	179.82	42.06	65.16	227.52	244.35	48.25	119.91	66.09	67.88	184.49	211.06	75.66	44.46	64.79	192.06	221.67	110.1	1487.05	67.18	Gm8674		1.86136	1.54922	1.07397	2.48518	1.02708	1.14402	1.70175	2.96435	2.01335	22.1353	3.79556	1.70565
119.17	132.08	264.76	90.99	65.16	178.87	48.22	1141.39	66.6	45.08	103.37	152.63	177.73	53.24	42.09	72.9	354.11	427.55	63.61	64.41	Rbms2		1.10833	2.90977	2.74509	23.6705	1.47737	1.47654	3.33828	1.732	1.20739	1.01258	4.06778	1.70524
209.76	464.86	496.96	15.17	417.71	417.53	852.31	836.66	359.93	315.63	440.31	413.94	701.22	197.61	636.71	47.57	855.71	627.58	459.16	226.72	Gm16284		2.21615	32.7594	1.00043	1.01871	1.14035	1.0637	3.5485	13.3847	1.36351	2.02523	5.95207	1.70418
724.04	237.32	260.77	363.32	302.04	983.83	959.45	734.16	871.57	596.61	384.97	578.08	741.09	683.95	1147.42	51	759.45	956.73	988.38	527.15	Abce1		3.0509	1.39326	3.25728	1.30687	1.46087	1.50162	1.08354	22.4984	1.25977	1.87495	3.86875	1.70315
15.17	21.8	20.85	22.33	117.41	30.42	15.93	14.51	24.05	22.21	67.15	36.9	15.61	320.6	20.99	34.12	32.09	18.21	23.82	21.22	Desi2		1.43705	1.07098	3.85963	1.09786	1.08285	1.81978	20.5381	1.62554	1.76222	1.12253	3.54166	1.70244
27.48	34.41	37.95	56.04	71.58	35.69	28.07	499.51	37.17	41.16	35.1	65.45	41.25	39.99	43.82	60.05	43.37	30.28	44	52.57	Gm10807		1.25218	1.47668	2.0056	17.7952	1.10734	1.86467	1.03151	1.37038	1.4323	1.19477	3.05306	1.69967
24.85	55.85	34.57	16.21	20.03	389.1	38.52	34.35	37.57	47.1	30.5	56.09	21.72	22.05	29.02	24.53	25.31	30.54	18.38	36.25	Olfr883		2.24748	2.13263	19.4259	1.1214	1.25366	1.83902	1.01519	1.18304	1.20664	1.97225	3.33972	1.69796
2597.36	3930.92	16479.2	350.58	30548.2	6212.59	4849.84	467.54	7311.14	2100.58	7535.83	1147.86	6154.43	3397.86	5236.15	12529.1	6506.38	6032.25	3929.39	1277.35	Tubb2a		1.51343	47.0056	4.91715	10.3731	3.48053	6.56511	1.81127	2.3928	1.0786	3.0762	8.22138	1.69248
57.78	63.05	68.21	73.49	54.98	103.85	56.06	67.96	70.15	92.23	84.6	78.4	47.74	81.61	71.91	111.86	48.38	803.63	81.31	88.67	Rhox10		1.09121	1.07741	1.88887	1.21227	1.31475	1.07908	1.70947	1.55556	16.6108	1.09052	2.86299	1.69027
4210.1	7257.26	1037.61	184.29	1770.65	11460.7	680.46	2492.26	3071.74	3978.45	2633.22	226.19	637.79	680.18	5965.84	131.76	9250.4	4618.38	4219.86	3441.54	Nicn1		1.72377	5.63031	6.47261	3.66261	1.29518	11.6416	1.06646	45.2781	2.00295	1.22615	7.99998	1.68941
100155	1263.66	48808.7	1329.83	856.57	467809	224701	12434	31057	251952	44777	104369	53208.9	72939.9	2471.87	80360.6	34790.6	340.35	298.19	45033.2	Gm17535		79.2581	36.7029	546.142	18.0716	8.11258	2.33086	1.37082	32.51	102.22	151.022	97.7741	1.68753
480.22	23.72	20.74	36.43	17.54	24.92	28.35	31.82	28.43	41.96	30.91	23.12	26.51	45.2	59.81	49.57	36.23	145.14	33.82	35.74	Vmn1r202		20.2454	1.75651	1.42075	1.1224	1.47591	1.33694	1.70502	1.20658	4.00607	1.05677	3.53323	1.67944
19.5	19.32	19.77	24.65	19.57	17.63	20.52	18.99	20.17	23.69	21.67	23.28	18.57	21.1	20.68	22.99	20.21	20.09	18.95	257.5	Far2		1.00932	1.24684	1.11004	1.08057	1.17452	1.0743	1.13624	1.1117	1.00597	13.5884	2.35379	1.67733
115.23	693.74	37.01	34.1	161.27	81.83	31	107.94	34.72	106.8	32.27	122.11	44.07	227.93	1245.16	32.92	148.24	69.61	147.4	92.25	Rnf32		6.02048	1.08534	1.97079	3.48194	3.07604	3.78401	5.172	37.8238	2.12958	1.59783	6.61418	1.67467
27.26	110.37	1224.43	33.06	64.02	39.3	34.62	29.52	37.93	31.63	52.77	27.9	176.88	185.82	55.18	32.24	66.84	62.07	1016.32	36.65	Agr3		4.04879	37.0366	1.62901	1.17276	1.19918	1.8914	1.05054	1.71154	1.07685	27.7304	7.85471	1.67311
86.33	22.75	25.38	26.71	62.36	78.74	595.2	17.63	29.53	43.57	17.68	35.96	142.52	22.23	26.87	20.72	47.11	21.54	123.82	19.12	Arxes2		3.79473	1.0524	1.26267	33.7606	1.47545	2.03394	6.41116	1.29681	2.18709	6.47594	5.97508	1.6696
81.68	59.4	50.44	47.73	42.92	138.58	34.29	48.07	40.29	30.65	38.07	37.1	35.82	631.55	27.91	31.57	34.79	27.81	39.12	24.95	Gab2		1.37508	1.05678	3.2288	1.40187	1.31452	1.02615	17.6312	1.13114	1.25099	1.56794	3.09845	1.66085
15.1	18.33	27.28	24.02	212.36	14.91	17.72	22.88	22.83	18.36	17.05	15.39	17.83	17.62	19.09	15.31	14.95	19.15	19.32	22.16	Olfr111		1.21391	1.13572	14.2428	1.2912	1.24346	1.10786	1.01192	1.2469	1.28094	1.147	2.49217	1.65706
9948.48	8630.93	21057.5	14035.9	16070.9	7973.51	2833.64	3195.84	10176	9393.58	12184.4	5927.43	9420.19	485.7	15165.9	9700.68	4560.95	8955.2	6277.92	13628.6	Fbxw24		1.15265	1.50027	2.01553	1.12782	1.08329	2.0556	19.3951	1.56338	1.96345	2.17088	3.4028	1.65577
15194.5	5661.98	38604.2	1440.45	31343.8	24083.9	11406.3	58071	7974.95	19787.2	6358.19	4217.9	10999.5	10807.5	24363.6	11862.7	9149.07	15362.9	9516.27	26141.8	Gm10697		2.6836	26.8001	1.30144	5.09115	2.48117	1.50743	1.01776	2.05381	1.67917	2.74706	4.73627	1.65471
15194.5	5661.98	38604.2	1440.45	31343.8	24083.9	11406.3	58071	7974.95	19787.2	6358.19	4217.9	10999.5	10807.5	24363.6	11862.7	9149.07	15362.9	9516.27	26141.8	Gm10697		2.6836	26.8001	1.30144	5.09115	2.48117	1.50743	1.01776	2.05381	1.67917	2.74706	4.73627	1.65471
97.2	45.71	693.17	36.25	115.01	59.48	38.43	90.88	49.96	41.13	173.26	112.54	39.64	47.86	42.34	33.79	75.11	46.15	165.98	217.57	Zdhhc13		2.12645	19.1219	1.93359	2.36482	1.21469	1.53954	1.20737	1.25303	1.62752	1.31082	3.36998	1.64675
492.46	43.86	67.18	193.12	325.17	474.49	866.16	481.46	644.18	8.27	64.49	15.59	1284.92	438.07	138.85	319.53	1336.34	34.29	142.1	19.99	Rnu6		11.228	2.87467	1.45921	1.79903	77.8936	4.13663	2.93314	2.30126	38.9717	7.10855	15.0706	1.64572
9.49	124.2	13.45	12.38	10.57	9.92	11.68	9.3	11.97	11.53	11.56	15.28	10.91	11.41	11.65	10.86	10.35	9.31	10.24	10.58	Mir138-2		13.0875	1.08643	1.06552	1.25591	1.03816	1.3218	1.04583	1.07274	1.11171	1.0332	2.31188	1.63824
320.36	458.84	500.66	378.9	230.81	116.48	884.74	1505.77	442.12	895.56	2716.47	1280.86	446.41	1331.51	1133.32	536.72	396.99	1072.82	3506.32	147.56	1700010D01Rik		1.43226	1.32135	1.98154	1.70194	2.0256	2.12082	2.98271	2.11157	2.70239	23.762	4.21422	1.6343
130.76	551.88	24.94	1078.89	149.44	87.06	60	50.01	237.13	33.12	925.11	226.76	141.48	193.89	78.3	17.66	32.29	36.39	255.41	26.48	Olfr376		4.22056	43.2594	1.71652	1.19976	7.15972	4.07969	1.37044	4.43375	1.12697	9.64539	7.82122	1.6316
39.45	39.13	56.98	61.71	29.21	33.13	57.34	33.14	54.56	26.44	55.92	25.15	97.85	71.41	39.3	30.09	38.03	682.18	59.72	28.62	Gm6058		1.00818	1.08301	1.1342	1.73024	2.06354	2.22346	1.37026	1.30608	17.9379	2.08665	3.19436	1.6278
129.59	41.59	16.24	21.83	184.58	57.78	19.9	526.21	18.28	23.44	17.49	16.7	177.48	20.19	20.54	16.81	18.54	13.77	17.47	15.36	Fam162b		3.11589	1.34421	3.19453	26.4427	1.28228	1.04731	8.79049	1.22189	1.34641	1.13737	4.89231	1.62126
3778.32	3083.81	2876.36	338.63	19187.2	391.25	447.01	4760.61	1998.69	6802.13	2648.32	5831.13	1428.47	7600.24	2352.66	5913.39	4210.34	1332.45	11485.9	3651.31	Obox4-ps11		1.22521	8.49411	49.0409	10.6499	3.40329	2.20182	5.32055	2.51349	3.15985	3.1457	8.91548	1.616
770.47	1905.24	1111.88	1127.07	1236.33	1257.37	1994.59	2583.71	785.15	814.41	843.42	770.98	1008.48	53.26	464.8	515.07	679.73	1099.39	2280.4	465.28	BC031181		2.47283	1.01366	1.01702	1.29536	1.03727	1.09396	18.935	1.10815	1.61739	4.90113	3.44918	1.61585
3227.23	4287.94	3327.79	2190.11	5108.24	5412.31	1598.91	1475.68	3155.34	2932.81	670.6	974.2	6666.25	446.86	592.08	273.32	2056.46	2231.47	2534.39	2633.11	Ybx3		1.32868	1.51946	1.05953	1.08351	1.07588	1.45273	14.918	2.16625	1.0851	1.03895	2.67281	1.615
44.38	38.78	38.33	66.31	46.55	42.51	53.16	45.4	70.1	57.48	39.74	49.34	33.75	483.43	51.23	42.93	47.22	33.57	54.21	62.3	Gm15153		1.1444	1.72998	1.09504	1.17093	1.21955	1.24157	14.3239	1.19334	1.40661	1.14923	2.56745	1.61052
5820.35	3181.39	1333.9	1650.78	2116.64	1862.56	593.81	2523.41	623.57	1164.42	232.73	882.66	1517.6	1989.79	2212.54	97.26	537.53	642.93	1237.36	2415.19	Hinfp		1.8295	1.23756	1.13641	4.24952	1.86734	3.79264	1.31114	22.7487	1.19608	1.95189	4.13208	1.60494
2707.6	392.92	540.15	1245.73	198.94	508.25	1001.28	905.18	49.08	39.91	259.91	67.69	681.57	1705.16	708.46	215	649.14	256.15	5725	180.3	Gm20689		6.89097	2.30627	2.55479	1.10617	1.22977	3.83971	2.50181	3.29516	2.53422	31.7526	5.80115	1.59656
25.79	24.82	21.78	133.93	14.53	82.34	22.92	1900.43	33.65	2473.02	314.71	480.68	596.23	29.41	14.06	11.41	21.65	13.83	67.95	21.65	Igkv13-87		1.03908	6.14922	5.6669	82.9158	73.4924	1.52737	20.273	1.23225	1.56544	3.13857	19.7	1.59568
20.56	26.09	23.79	17.72	20.22	22.52	25.74	25.15	25.07	44.54	26.45	26.6	18.75	20.37	22.95	315.39	21.68	20.03	27.12	19.39	Trav9n-4		1.26897	1.34255	1.11375	1.02346	1.77663	1.00567	1.0864	13.7425	1.08238	1.39866	2.48409	1.59522
35.51	58.14	27.74	33.33	37.35	54.82	38.7	574.14	27.27	52.04	41.93	35.79	49.63	40.16	27.52	28.99	37.35	37.35	29.92	39.65	Ttc26		1.63729	1.20151	1.46774	14.8357	1.90832	1.17156	1.23581	1.05342	1	1.3252	2.68365	1.59435
35.24	36.22	39.02	40.39	285.34	19.69	26.01	61.7	36.17	44.4	52.78	37.02	34.77	41.42	35.31	35.24	35.91	37.5	31.59	47.95	Zfp526		1.02781	1.03511	14.4916	2.37216	1.22754	1.42572	1.19126	1.00199	1.04428	1.51789	2.63354	1.5898
1423.85	1406.18	931.97	724.71	2125.95	1233.52	675.04	767.46	918.22	230.85	347.06	563.18	2205.85	116.65	826.59	366.71	922.19	667.12	1005.02	1316.68	2700062C07Rik		1.01257	1.28599	1.72348	1.13691	3.97756	1.62272	18.91	2.25407	1.38235	1.3101	3.46157	1.58775
1781.95	1494.98	2425.24	1385.25	4194.26	1614.97	4052.62	1979.39	3009.46	183.56	10494.3	4856.5	5545.8	170.91	1250.25	684.38	1479.63	3088.33	439.31	812.67	Clybl		1.19196	1.75076	2.59711	2.04741	16.395	2.16088	32.4487	1.82684	2.08723	1.84988	6.43557	1.58697
41.03	1868.01	20.16	4831.82	35.66	106.2	18.72	25.76	20.36	1536.39	227.38	2504.68	3615.23	76.27	16.48	20.84	13.69	345.65	7522.78	17.61	Olfr1463		45.5279	239.674	2.97813	1.37607	75.4612	11.0154	47.4004	1.26456	25.2484	427.188	87.7134	1.58422
2068.73	135.81	73.06	87.45	123.46	62.08	123.44	95.32	89.5	78.98	134.55	90.9	73.46	83.96	160.08	98.56	127.04	97.08	115.85	152.82	Gm10462		15.2325	1.19696	1.98872	1.29501	1.1332	1.4802	1.14293	1.62419	1.30861	1.31912	2.77215	1.5821
22.11	25.63	24.68	336.28	20.82	25.66	19.75	24.04	19.1	18.27	19.17	26.21	41.79	25.89	20.88	22.86	15.73	19.08	24.09	18.73	Gm9673		1.1592	13.6256	1.23247	1.21722	1.04543	1.36724	1.61414	1.09483	1.21297	1.28617	2.48553	1.57609
2377.9	1237.52	1545.2	258.24	11179.4	241.3	255.28	3106.02	1055.35	3852.48	1548.85	3435.87	929.34	4813.63	1435.46	3667.01	2434.3	739.48	6676.98	2281.87	Obox4-ps8		1.9215	5.98358	46.3297	12.1671	3.65043	2.21834	5.17962	2.55459	3.29191	2.9261	8.62229	1.57584
3677.83	2484.97	5624.66	2450.13	6052.35	5977.39	6373.23	374.01	3931.19	1937.69	3107.57	3639.34	5138.49	2919.06	6124.09	6461.31	3513.98	1832.41	4164.8	2919.77	Prpf18		1.48003	2.29566	1.01254	17.0403	2.0288	1.17112	1.76032	1.05506	1.91768	1.42641	3.11879	1.57443
3943.66	1557.39	3181.01	883.59	3681.76	2622.27	2814.28	2166.48	1377.92	1258.78	1970.01	649.35	1329.58	1326.97	2226.53	96.34	786.57	2856.83	1599.11	3147.24	Cep70		2.53222	3.6001	1.40404	1.29901	1.09465	3.03382	1.00197	23.1112	3.63201	1.96812	4.26771	1.56893
22.28	34.36	33.13	27.99	25.65	27.67	31.19	26.35	35.89	44.63	31.93	34.25	24.79	31.78	28.96	408.25	24.89	24.01	46.64	21.63	Trav9d-4		1.54219	1.18364	1.07875	1.18368	1.24352	1.07266	1.28197	14.097	1.03665	2.15626	2.58764	1.56807
1126.78	239.66	222.38	40.59	402.4	2650.96	197.25	37.35	49.56	42.11	513.03	48.73	387.14	1292.33	50.54	1614.82	728.18	673.44	3268.81	45.07	Gm12633		4.70158	5.47869	6.58787	5.28112	1.17692	10.528	3.33815	31.9513	1.08128	72.5274	14.2652	1.56646
48.32	64.49	59.45	1150.53	48.78	45.31	78.75	60.14	57.25	586.06	44.61	80.12	194.61	64.69	575.05	86.9	65.87	3662.29	3962.51	574.37	Esp24		1.33464	19.3529	1.07658	1.30944	10.2369	1.79601	3.00835	6.61738	55.5988	6.89888	10.723	1.5633
115.48	52.3	99.67	70.51	45.66	216.83	36.3	41.49	24.58	1057.58	197.05	225.29	54.83	26.69	46.55	139.64	37.06	880.68	34.28	199.64	Olfr881		2.20803	1.41356	4.7488	1.14298	43.026	1.14331	2.05433	2.99979	23.7636	5.8238	8.83243	1.5629
122.17	62.08	43.94	179.87	148.29	49.2	241.19	140.76	62.05	161.36	211.36	105.64	3277.7	112.54	179.72	162.87	86.82	685.19	39.73	46.88	Fam58b		1.96794	4.09354	3.01402	1.71348	2.60048	2.00076	29.1248	1.10346	7.89208	1.17996	5.46905	1.56279
89.73	120.39	139.5	110.73	157.14	149.96	128.31	75.25	120.33	125.22	107.43	133.82	68.01	96.45	208.46	463.64	1347.5	87.48	56.39	98.34	Wrb		1.34169	1.25982	1.04788	1.70512	1.04064	1.24565	1.41817	2.22412	15.4035	1.74393	2.84305	1.55748
6310.94	3852.64	11029.4	610	5503.94	7307.29	2996.91	2424.33	5160.05	3761.44	6551.68	2187.78	7827.03	2597.81	6008.71	3947.49	3888.91	3276.57	5574.74	6736.34	Dazl		1.63808	18.0809	1.32765	1.23618	1.37183	2.99467	3.01293	1.52216	1.18688	1.20837	3.35797	1.55455
1029.92	446.72	305.98	800.46	270.56	632.88	489.48	937.89	729.42	1551.98	1041.85	515.61	307.59	1473.98	339.28	385.69	101.45	2784.71	556.4	128.38	Zfp946		2.30552	2.61605	2.33915	1.91609	2.12769	2.02062	4.79203	1.13679	27.4491	4.33401	5.1037	1.55372
1740.4	856.18	221.37	810.35	371.11	446.56	2635.46	120.24	948.03	817.62	812.22	188.03	1900.28	2834.03	337.38	159.21	2032.22	1425.53	1373.77	870.01	Pgrmc1		2.03275	3.66061	1.20331	21.9183	1.1595	4.31963	1.49137	2.11909	1.42559	1.57903	4.09092	1.55303
2662.38	2105.47	1877.72	1134.37	2195.28	2439.52	907.95	843.6	731.72	322.4	676.29	627.51	1781.86	440.89	2016.52	115.76	1509.28	1336.16	1130.97	1766.78	Pdk3		1.26451	1.6553	1.11126	1.07628	2.2696	1.07774	4.04151	17.4198	1.12957	1.56218	3.26078	1.55106
1158.23	850.37	748.43	932.68	529.86	418.66	854.92	56.01	637.43	228.04	236.86	198.89	799.94	983.37	692.93	701.7	794.93	930.84	614.38	327.4	Cep76		1.36203	1.24618	1.26561	15.2637	2.79526	1.19091	1.2293	1.01266	1.17097	1.87654	2.84132	1.54716
18.43	80.65	17.19	36.95	30.26	39.01	838.03	23.93	191.54	20.69	1416.54	28.46	30.74	23.93	128.78	26.14	24.28	28.53	541.2	754.47	9130008F23Rik		4.37602	2.14951	1.28916	35.0201	9.25761	49.773	1.28458	4.92655	1.17504	1.39407	11.0646	1.54201
263.61	21.74	26.57	28.25	413.9	22.45	23.64	28.76	27.81	26.9	22.29	24.37	22.96	23.52	26.03	35.26	16.35	18.75	23.05	30.75	Mir30c-2		12.1256	1.06323	18.4365	1.21658	1.03383	1.09332	1.02439	1.35459	1.14679	1.33406	3.98289	1.54127
124.74	90.59	2704.19	183.7	189.87	121.99	155.2	260.4	140.92	172.77	153.51	132.25	89.49	162.73	184.3	175.85	164.11	275.85	138.18	118.38	Gm17332		1.37697	14.7207	1.55644	1.67784	1.22601	1.16076	1.81842	1.04805	1.68088	1.16726	2.74333	1.53703
788.51	596.9	52.54	28.45	54.33	64.21	174.06	419.52	67.18	308.54	68.99	2252.01	125.73	214.47	138.05	281.76	411.14	29.59	57.02	180.33	---		1.32101	1.84675	1.18185	2.4102	4.59274	32.6426	1.7058	2.041	13.8946	3.16257	6.4799	1.53398
726.53	911.94	1206.88	842.45	1030.32	2461.82	1201.19	1356.13	1527.25	91.65	1094.81	630.56	2907.15	1250.54	867.47	415.84	1457.87	1610.63	983.1	907.63	Maea		1.2552	1.43258	2.38937	1.12899	16.6639	1.73625	2.32472	2.08607	1.10478	1.08315	3.12051	1.53348
17.02	306.05	21.36	21.22	25.91	17.43	18.88	24.86	30.75	22.26	16.58	75.93	23.93	21.45	20.14	25.07	30.06	25.45	27.95	80.09	Olfr1302		17.9818	1.0066	1.48652	1.31674	1.3814	4.57961	1.11562	1.24479	1.18114	2.86547	3.41597	1.53328
17.87	95.16	129.02	107.86	44.78	152.91	523.73	53.96	1142.44	30.11	84.92	244.62	78.12	26.02	94.33	68.37	66.02	104.77	644.18	107.79	Snx29		5.32513	1.19618	3.41469	9.70589	37.9422	2.88059	3.00231	1.3797	1.58694	5.97625	7.24099	1.5326
104.25	33.68	73.48	35.56	54.5	47.17	216.52	54.63	56.43	79.05	81.86	83.36	602.92	32.04	43.6	67.54	30.75	33.61	31.73	44.11	Tram2		3.09531	2.06637	1.1554	3.96339	1.40085	1.01832	18.8177	1.54908	1.09301	1.39017	3.55496	1.53257
580.54	871.92	1552.21	1226.76	620.69	283.1	101.4	2796.27	823.38	602.11	686.37	82.47	1491.03	228.08	387.06	830.22	517.98	396.07	437.13	333.21	Slc25a32		1.50191	1.26529	2.19248	27.5766	1.36749	8.32266	6.53731	2.14494	1.3078	1.31188	5.35284	1.53108
1258.14	772.32	1189.48	336.29	1475.81	1439.46	1173.12	888.54	5594.99	229.54	2387.74	497.13	439.51	1170.64	432.24	652.7	310.12	1221.35	3377.27	2490.54	Dynlt1b		1.62904	3.53707	1.02525	1.32028	24.3748	4.80305	2.66351	1.51004	3.93831	1.35604	4.61574	1.52996
5975.69	1706.87	4486.05	233.41	2907.63	3288.86	4263.85	4069.91	1797.17	3381.06	1179.51	1346.55	2892.48	1855.05	1496.57	1397.95	4545.33	2152.29	1253.29	4641.1	Ofd1		3.50096	19.2196	1.13111	1.04765	1.88132	1.14162	1.55925	1.07055	2.11186	3.70313	3.63671	1.52924
1589.81	1849.69	6126.47	301.68	21760.1	15573.1	1957.38	5413.48	1502.13	1701.44	2623.43	641.39	2605.31	729.41	892.68	1705.91	1233.63	1226.66	4621.87	3962.32	Tdpoz4		1.16347	20.3078	1.39729	2.76568	1.13268	4.09023	3.5718	1.911	1.00568	1.16646	3.85121	1.52844
281.4	23.36	24.39	32.32	24.97	20.56	17.01	22.4	22.78	28.75	33.73	33.58	25.41	26.65	28.55	28.17	21.53	26.88	20.75	19.72	Gm15994		12.0462	1.32513	1.21449	1.31687	1.26207	1.00447	1.0488	1.01349	1.24849	1.05223	2.25323	1.52812
1764.58	1782.96	569.13	67.74	305.51	1094.28	337.76	1612.88	652.98	1649.59	160.05	52.1	1104.6	38.89	584.58	554.73	907.45	915.84	2289.47	2464.77	Rad9a		1.01042	8.40168	3.58181	4.77523	2.52625	3.07198	28.4032	1.05381	1.00925	1.07657	5.49102	1.52559
26374.4	19636.5	60687.8	13702.5	9222.23	38165.7	990.09	33009	3799.65	40494	6166.05	10449.7	6859.94	1749.35	8437.09	20671.7	7733.09	10985.9	13277.3	10089.2	Gm15899		1.34313	4.42897	4.13845	33.3394	10.6573	1.69471	3.92142	2.4501	1.42063	1.31599	6.471	1.52191
681.6	863.37	15.76	801.68	40.26	199.1	165.26	22.99	961.27	710.99	1683.05	911.61	411.53	655.62	514.15	23.19	217.73	25.23	705.52	248.29	Prl8a2		1.26668	50.868	4.94536	7.18834	1.35202	1.84624	1.59313	22.1712	8.62981	2.84152	10.2702	1.5197
2315.52	163.82	84.46	103	149.06	66.12	147.42	134.51	119.18	114.32	199.83	110.56	91.89	120.71	190.79	127.35	163.13	134.68	170.78	185.48	C530030P08Rik		14.1345	1.21951	2.25439	1.09598	1.04251	1.80743	1.31364	1.49815	1.21124	1.08608	2.66635	1.51795
2290	1379.48	1392.81	223.27	10414	267.64	256.96	2746.94	1237.43	3070.44	1228.69	2301.23	767.87	4070.47	1337.58	2609.65	2261.29	685.46	5505.39	2055.65	Obox4-ps36		1.66005	6.23823	38.9106	10.6901	2.4813	1.87291	5.30099	1.95102	3.29894	2.67817	7.50823	1.51589
2547.67	1015.22	1607.54	55.83	113.65	247.99	344.25	1696.05	231.23	216.06	978.99	170.92	36.4	41.75	283.18	162.12	37.84	186.33	72.98	35.29	Tapt1		2.50948	28.7935	2.18205	4.9268	1.07021	5.72777	1.14698	1.74673	4.92415	2.06801	5.50957	1.51577
27.41	20.88	25.42	37.92	22.25	20.8	241.07	19.08	27.68	33.97	31.46	31.35	23.95	33.64	21.3	19.8	24.49	23.01	21.82	33.52	Gm614		1.31274	1.49174	1.06971	12.6347	1.22724	1.00351	1.40459	1.07576	1.06432	1.53621	2.38205	1.51443
32.15	1397.75	114.26	70.11	108.17	229.98	353.87	2093.27	193.67	540.34	147.42	93.29	325.8	31.12	211.71	2180.27	566.29	240.72	148.42	558.5	Etnk1		43.4759	1.62972	2.1261	5.91536	2.79	1.58023	10.4692	10.2984	2.35248	3.76297	8.44003	1.51198
233.07	151.98	365.82	32.12	44.01	292.9	780.55	44.53	1258.31	427.97	36.95	38.37	1341.42	4312.03	36.82	42.06	58.9	2713.5	38.01	27.89	Gm9429		1.53356	11.3892	6.65531	17.5286	2.94018	1.03843	3.21453	1.14231	46.0696	1.36285	9.28746	1.50855
89.07	195.24	56.54	70.54	31.49	39.72	33.96	57.73	1074.14	70.91	83.95	72.91	109.67	80.36	73.47	38.2	37.11	54.43	54.87	43.99	Cyp7b1		2.19198	1.24761	1.26135	1.69994	15.1479	1.15142	1.36473	1.9233	1.46672	1.24733	2.87023	1.50758
35.32	34.09	35.89	35.67	34.35	30.06	46.06	48.06	40.7	33.54	33.64	379.16	33.08	38.09	33.16	31.67	31.89	40.71	33.33	37.4	Lcn11		1.03608	1.00617	1.14271	1.04342	1.21348	11.2711	1.15145	1.04705	1.27658	1.12211	2.13102	1.50756
3018.32	5367.07	19739.7	673.82	6871.5	2456.09	1113.63	1029.7	9403.16	15200.5	9698.8	471.78	13590.3	11902.9	7711.68	2078.59	6935.38	2470.81	17751.5	16302.7	Oosp2		1.77816	29.2952	2.79774	1.08151	1.61653	20.5579	1.14177	3.71005	2.80693	1.08887	6.58746	1.50601
49.32	46.59	88.12	5011.96	175.39	956.92	368.38	68.84	31.12	76.28	47.98	89.82	2039.87	2738.52	2227.75	169.5	836.59	377.67	1261.43	39.64	Gm14915		1.0586	56.8765	5.45596	5.35125	2.45116	1.87203	1.3425	13.1431	2.21513	31.8221	12.1588	1.506
1718.4	6552	3693.52	176.48	1420.07	1297.94	3051.58	4552.11	2063.3	1303.62	3034.6	1846.85	3982.2	4332.55	2408.75	849.65	4340.66	2141.36	794.59	222.88	Kif4		3.81285	20.9288	1.0941	1.49172	1.58275	1.64312	1.08798	2.83499	2.02706	3.5651	4.00685	1.5036
24.76	22.53	28.24	343.85	27.59	23.49	20.6	28.32	28.2	24.87	27.27	26.29	25.57	33.39	22.4	28.07	19.1	26.6	23.11	26.54	Olfr695		1.09898	12.176	1.17454	1.37476	1.1339	1.03728	1.30583	1.25313	1.39267	1.14842	2.30955	1.5019
190.58	117.5	19.5	97.66	35.67	172.7	82.38	28.89	25.5	20.12	19.51	21.01	25.01	46.81	799.07	23.31	305.04	18.3	32.98	23.42	Gm5945		1.62196	5.00821	4.8416	2.85151	1.2674	1.07688	1.87165	34.2801	16.6689	1.4082	7.08964	1.50004
35.25	30.21	29.65	33.43	38.78	42.15	394.41	30.69	29.54	31.78	63.89	32.49	42.51	31.81	29.57	39.07	40.88	27.29	28.34	26.65	Slc35f5		1.16683	1.12749	1.0869	12.8514	1.07583	1.96645	1.33637	1.32127	1.49798	1.06341	2.4494	1.4964
248.23	238.37	13.53	18.65	18.38	11.34	18.48	19.6	541.28	35.38	1456.69	78.62	12.39	12.13	14.92	26.25	98.69	141.08	24.52	20.77	Ifng		1.04136	1.37842	1.62081	1.06061	15.299	18.5282	1.02143	1.75938	1.42953	1.18055	4.43194	1.49527
29.15	29.76	612.94	41.14	35.98	25.92	73.85	37.66	28.03	28.67	96.4	147.83	28.25	42.41	32.55	36.41	28.01	90.92	35.96	34.72	Mal		1.02093	14.8989	1.38812	1.96097	1.02283	1.53351	1.50124	1.11859	3.24598	1.03571	2.87268	1.48952
119.99	20.42	28.45	41.62	17.84	28.04	36.21	28.26	39.55	33.34	46.13	33.92	18.51	27.84	21.42	35.21	29.23	18.59	576.2	32.11	Olfr1277		5.8761	1.46292	1.57175	1.28132	1.18626	1.35996	1.50405	1.64379	1.57235	17.9446	3.54031	1.48317
16.32	16.9	16.49	16.05	22.65	16.48	17.14	16.29	23.77	271.63	17.26	27.4	14.9	17.07	15.49	15	20.08	16.72	15.7	15.05	Olfr525		1.03554	1.02741	1.37439	1.05218	11.4274	1.58749	1.14564	1.03267	1.20096	1.04319	2.19269	1.48218
17.25	21.54	18.86	20.31	16.71	22.64	19.26	16.62	21.89	23.29	22.49	21.48	49.39	19.95	20.05	26.55	20.03	40.84	20.13	277.27	Sult1d1		1.2487	1.07688	1.35488	1.15884	1.06396	1.04702	2.47569	1.32419	2.03894	13.774	2.65631	1.48122
1658.77	749.64	991.89	1227.48	1715.66	1521.72	2466.52	673.53	2347.68	721.53	1715.23	3586.4	1481.62	75.42	1162.47	1525.79	1540.03	995.84	1322.4	2551.41	Cacybp		2.21276	1.23752	1.12745	3.66208	3.25375	2.09091	19.6449	1.31254	1.54646	1.92938	3.80178	1.48094
16.18	18.72	183.06	22.6	493.8	18.13	19.19	33.92	26.11	31.46	27.53	350.68	15.75	19.44	19.48	34.86	22.66	23.74	26.95	18.92	Olfr877		1.15698	8.1	27.2366	1.76759	1.2049	12.7381	1.23429	1.78953	1.04766	1.42442	5.77001	1.47346
37.03	37.47	39.81	44.87	45.87	35.93	55.48	44.35	537.16	46.72	46.79	41.99	31.68	46.94	31.28	33.55	42	52.48	59.78	54.4	Gm12842		1.01188	1.1271	1.27665	1.25096	11.4974	1.11431	1.48169	1.07257	1.24952	1.0989	2.2181	1.47117
901.72	960.07	2245.45	148.4	523.14	809.82	1171.98	1170.99	1102.21	644.5	360.37	401.6	360.5	347.33	395.65	481.32	500.39	213.93	471.31	136.42	Gtpbp1		1.06471	15.1311	1.548	1.00085	1.71018	1.11441	1.03792	1.21653	2.33904	3.45485	2.96175	1.46695
19.83	93.46	23.5	20.72	20.48	25.8	19.06	36	22.44	32.47	57.29	24.4	20.29	20.24	85.7	106.65	19.16	320.24	26.28	21.03	Gm648		4.71306	1.13417	1.25977	1.88877	1.44697	2.34795	1.00247	1.24446	16.714	1.24964	3.30012	1.46659
841.91	773.57	3830.56	3184.43	603.23	1544.96	113.66	1970.18	82.78	2523.25	2627.2	509.72	4261.04	953.24	1134.49	676.74	4367.07	4171.9	1563.3	2222.84	Mrpl42		1.08834	1.2029	2.56115	17.334	30.4814	5.1542	4.47006	1.6764	1.04678	1.42189	6.64371	1.46265
34.97	35.57	35.37	45.31	39.21	30.88	36.49	42.52	32.86	36.76	23.21	41.25	27.71	36.89	66.75	32.72	26.93	25.35	36.94	472.04	Olfr1196		1.01716	1.28103	1.26975	1.16525	1.11869	1.77725	1.33129	2.04004	1.06233	12.7786	2.48413	1.46194
11.27	13.95	15.23	21.55	14.07	11.44	13.68	17.35	233.66	19.54	19.85	13.15	18.84	20.7	13.63	15.06	13.82	17.56	17.08	19.78	4931408C20Rik		1.2378	1.41497	1.2299	1.26827	11.958	1.50951	1.09873	1.10492	1.27062	1.15808	2.32508	1.45677
362.27	31.84	25.05	37.55	31.03	26.21	37.61	38.82	31.9	40.52	35.72	32.79	39.86	32.86	35.13	39.64	33.1	26.83	32.38	29.08	Akr1e1		11.3778	1.499	1.1839	1.03217	1.27022	1.08936	1.21302	1.12838	1.23369	1.11348	2.21411	1.45538
87.21	12.68	16.68	16.37	13.27	13.24	15.93	13.48	14.67	436.37	10.59	16.42	10.53	13.28	84.32	12.45	45.4	518.15	12.01	15.34	Zik1		6.87776	1.01894	1.00227	1.18175	29.7457	1.55052	1.26116	6.77269	11.413	1.27727	6.21011	1.45188
8495.3	2967.95	6106.54	5560.23	2713.69	2006.48	1559.2	8218.79	9151.04	4138.03	5201.53	6845.88	7328.13	385.68	5577.06	2159.09	7360.51	8352.54	4387.95	4155.4	Rprd1a		2.86235	1.09825	1.35246	5.27116	2.21145	1.31613	19.0005	2.58306	1.13478	1.05596	3.78861	1.45157
53.56	31.26	36.27	633.45	35.14	49.85	109.07	40	36.94	77.15	41.15	44.78	73.82	40.78	139.6	42.37	37.41	55.81	30.21	37.03	Mapk11		1.71337	17.4648	1.41861	2.72675	2.08852	1.08821	1.8102	3.29478	1.49185	1.22575	3.43229	1.45028
38.89	38.18	25.98	161.3	113.41	100.84	178.37	78.09	51.13	1248.69	106.26	19.51	37.82	30.02	11.98	36.16	92.48	28.76	41.4	41.1	Mir467e		1.0186	6.20862	1.12465	2.28416	24.4219	5.44644	1.25983	3.01836	3.21558	1.0073	4.90054	1.44941
39.98	29.89	63.5	56.99	439.55	31.59	32.32	30.07	91.61	36.43	111.34	42.65	35	41.06	48.95	34.26	59.86	72.82	33.81	35.36	Snx14		1.33757	1.11423	13.9142	1.07483	2.51469	2.61055	1.17314	1.42878	1.21651	1.04584	2.74303	1.44644
67.13	60.67	41.86	45.8	49.44	30.22	470.67	39.18	46.61	39.01	53.35	49.3	33.22	42.97	78.72	43.13	46.24	42.44	58.67	47.05	Fabp7		1.10648	1.09412	1.636	12.013	1.19482	1.08215	1.2935	1.82518	1.08954	1.24697	2.35818	1.44252
344.85	114.5	478.68	391.16	536.55	990.5	154.82	184.32	149.04	605.1	358.42	398.64	264.65	103.31	836.51	45.56	176.73	227.57	229.94	423.56	Naf1		3.01179	1.22374	1.84605	1.19054	4.05998	1.11221	2.56171	18.3606	1.28767	1.84205	3.64964	1.44018
346.86	330.26	254.23	334.76	208.15	183.89	340.41	3857.42	456.52	334.33	348.39	455.92	354.69	293.34	262.85	337.46	272.74	299.13	313.58	271.33	Mageb4		1.05026	1.31676	1.13193	11.3317	1.36548	1.30865	1.20914	1.28385	1.09676	1.15571	2.22502	1.43884
24.3	53.78	22.27	24.14	20.21	22.27	22.67	20.33	24.25	277.71	29.26	24.11	20.68	26.67	21.14	23.24	22.27	22.27	23.24	22.73	Stard6		2.21317	1.08397	1.10193	1.1151	11.452	1.2136	1.28965	1.09934	1	1.02244	2.25912	1.43839
17.84	41.04	18.09	29.51	131.96	15.01	18.65	29.53	20.74	23.58	513.86	29.72	22.07	22.51	19.93	26.96	18.23	19.94	19.89	21.31	1700086L19Rik		2.30045	1.63129	8.79147	1.58338	1.13693	17.29	1.01994	1.35273	1.0938	1.07139	3.72714	1.42615
27.32	22.13	24.19	26.42	23.45	30.26	26.73	27.13	33.4	25.44	27.66	26.6	25.54	31.35	268.17	24.97	27.15	21.7	24.83	23.72	Igtp		1.23452	1.09219	1.29041	1.01496	1.31289	1.03985	1.22749	10.7397	1.25115	1.0468	2.12499	1.42538
140.86	329.25	14.74	731.82	173.31	725.31	31.17	21.42	19.81	22.69	1140.8	27.39	116.18	24.29	22.23	343.64	126.39	560.06	19.44	23.21	Gm17052		2.33743	49.6486	4.18504	1.45518	1.14538	41.6502	4.78304	15.4584	4.43121	1.19393	12.6288	1.42486
13.3	154.88	16.63	24.79	12.43	15.08	26.27	17.6	16.72	19.28	14.14	22.67	12.52	13.81	14.82	17.08	14.54	14.93	17.63	21.17	Ifnk		11.6451	1.49068	1.21319	1.49261	1.15311	1.60325	1.10304	1.1525	1.02682	1.20079	2.30811	1.42381
5278.78	7107.57	2099.72	6756.12	4329.07	630.98	9511.19	311.71	7321.48	3524.4	7177.22	3243.71	4115.47	4055.07	13211.4	1182.91	4172.68	16808.6	6631	5656.29	Gm21915		1.34644	3.21763	6.86087	30.5129	2.07737	2.21266	1.01489	11.1685	4.02825	1.17232	6.36119	1.42374
15.45	14.33	57.17	20.9	21.04	22.64	210.69	23.21	16.86	22.44	79.92	13.94	18.39	698.61	21.28	1494.39	18.21	155.65	17.97	341.27	Adm		1.07816	2.73541	1.07605	9.07755	1.33096	5.73314	37.9886	70.2251	8.5475	18.9911	15.6784	1.42259
1963.28	854.96	116.77	2788.15	1358.28	2332.3	1484.93	75.74	3681.73	3507.21	1898.84	1996.61	1800.12	4129.27	3431.75	1251.59	3303.94	1292.13	1055.27	2170.83	Hey1		2.29634	23.8773	1.7171	19.6056	1.04976	1.05149	2.29389	2.74191	2.55697	2.05713	5.92475	1.42048
32.59	34.28	40.14	50	33.68	363.7	39.35	38.53	39.83	34.72	42.56	44.69	283.92	355.39	34.82	40.14	115.91	192.47	41.34	38.27	D630023F18Rik		1.05186	1.24564	10.7987	1.02128	1.14718	1.05005	1.25173	1.15279	1.66051	1.08022	2.14599	1.41935
23.01	23.85	30.73	27.76	30.08	26.05	558.38	48.78	38.01	27.78	35.05	54.89	43.68	35.61	32.25	47.98	26.74	20.32	27.37	26.45	Ear-ps3		1.03651	1.10699	1.1547	11.4469	1.36825	1.56605	1.22662	1.48775	1.31594	1.03478	2.27445	1.41923
26.25	27.31	166.18	18.17	433.87	18.11	22.65	29.01	23.96	232.45	25.76	17.18	25.2	47.08	29.04	31.59	19.81	25.26	28.08	21.69	Ifit1bl2		1.04038	9.14584	23.9575	1.28079	9.70159	1.49942	1.86825	1.08781	1.27511	1.29461	5.21513	1.41875
24.37	24.55	27.63	24.77	25.74	39.23	24.44	27.33	26.16	29.95	28.07	28.56	22.82	26.18	290.77	28.25	25.54	23.7	23.99	25	Gnat1		1.00739	1.11546	1.52409	1.11825	1.14488	1.01746	1.14724	10.2927	1.07764	1.0421	2.04872	1.4157
449	767.79	1964.06	123.87	3612.65	1913.74	1426.22	1866.64	1651.11	992.5	952.87	1842.97	1361.89	814.74	1360.84	375.37	1168.86	1417.05	948.79	894.95	Hist1h1a		1.71	15.8558	1.88774	1.3088	1.66359	1.93413	1.67156	3.62533	1.21234	1.06016	3.19295	1.41109
133.87	171.18	235.46	149.75	2347.29	727.92	244.95	1402.6	228.66	171.73	1268.77	55.92	381.59	715.35	4267.66	1984.79	763.88	732.41	1189.85	204.91	Gm6509		1.2787	1.57235	3.22465	5.72607	1.33151	22.689	1.87466	2.15018	1.04297	5.8067	4.66968	1.40742
22.87	11.53	12.54	12.53	147.33	51.44	78.03	151.45	14.66	11.48	12.52	18.63	411.37	170.87	255.56	11.53	130.05	13.77	17.62	41.44	Dbx1		1.98352	1.0008	2.86411	1.94092	1.277	1.48802	2.4075	22.1648	9.44444	2.35187	4.6923	1.40717
2070.54	2926.66	3931.92	1536.46	507.73	1901.91	365.53	690.02	981.42	1220.54	2748.83	2963.65	3259.81	1086.17	384.43	7360.71	2742.58	742.7	2643.24	2864.64	Vdac3		1.41348	2.55908	3.74591	1.88772	1.24365	1.07815	3.0012	19.1471	3.69272	1.08376	3.88527	1.40536
360.68	30.24	27.22	306.46	707.04	24.06	57.96	32.35	28.62	49.36	171.78	52.76	25.81	30.76	28.65	17.48	38.71	27.75	31.4	33.11	Snord53		11.9272	11.2586	29.3865	1.79165	1.72467	3.25588	1.19179	1.63902	1.39495	1.05446	6.46248	1.40208
12.06	15.43	17.27	13.32	11.47	12.8	22.4	19.96	163.82	14.73	14.72	15.63	18.37	16.88	15	20.05	31.72	18.01	14.36	16.45	Odf1		1.27944	1.29655	1.11595	1.12224	11.1215	1.06182	1.08827	1.33667	1.76124	1.14554	2.23292	1.40169
40.67	59.57	1964.63	128.55	2881.51	2155.91	7658.47	1636.82	2011.35	1243.09	3207.2	3165.29	1240.09	1049.86	5861.44	4508.74	1146.37	1216.39	1179.7	2947.92	Slc10a6		1.46472	15.283	1.33656	4.67887	1.61802	1.01324	1.1812	1.30002	1.06108	2.49887	3.14356	1.40143
47.01	44.28	62.49	1100.95	58.32	64.02	59.01	71.34	52.4	87.44	123.64	672.9	131.04	59.67	559.58	419.34	81.34	237.38	50.33	89.9	Oxct2b		1.06165	17.618	1.09774	1.20895	1.6687	5.44241	2.19608	1.33443	2.91837	1.78621	3.63326	1.40012
153.13	109.78	201.98	1346.26	44.73	23.24	18.99	35.6	859.47	527.58	20.24	236.76	94.73	30.2	16.59	450.88	383.33	103.47	5455.29	119.5	Defb48		1.39488	6.66531	1.9247	1.87467	1.62908	11.6976	3.13675	27.1778	3.70475	45.651	10.4857	1.40011
74.06	71.49	85.13	121.13	35.37	35.08	45.93	662.65	96.48	95.3	59.44	91.01	93.49	508.58	60.61	53.93	61.7	84.17	49.23	90.39	Gm9516		1.03595	1.42288	1.00827	14.4274	1.01238	1.53112	5.43994	1.12386	1.36418	1.83608	3.02021	1.39826
35.83	53	54.69	30.11	57.5	24.63	39.39	31.15	403.93	30.16	24.47	21.15	30.75	46.66	32.22	37.58	40.57	40.56	54.97	28.83	Mos		1.47921	1.81634	2.33455	1.26453	13.3929	1.15697	1.5174	1.16636	1.00025	1.90669	2.70352	1.3974
3263.92	1497.61	4066.89	292.12	2064	2994.52	1840.03	1981.12	1550.73	722.89	978.71	1210.62	990.63	904.57	1160.57	499.24	1622.96	1488.95	2472.15	1521.29	Rictor		2.17942	13.922	1.45083	1.07668	2.14518	1.23695	1.09514	2.32467	1.09	1.62504	2.81459	1.39718
22.51	34.41	371.93	22.84	27.24	35.08	20.72	24.94	56.3	27.55	48.63	30.16	27.83	22.28	44.91	24.19	201.13	35.78	25.83	29.96	Gm11677		1.52865	16.2842	1.28781	1.20367	2.04356	1.6124	1.2491	1.85655	5.6213	1.15989	3.38471	1.39547
163.18	141.63	232.06	263.18	915.15	1172.2	133.86	127.41	259.37	294.91	178.32	313.26	102.82	183.39	513.33	527.33	148.23	118.74	724.54	8236.87	LOC100862038		1.15216	1.1341	1.28088	1.05062	1.13702	1.75673	1.7836	1.02727	1.24836	11.3684	2.29392	1.39494
40.61	179.33	45.2	1293.34	38.39	45.11	64.78	183.81	56.11	67.41	736.56	60.64	36.22	65.99	51.51	47.42	30.34	39.87	816.99	110.66	Gm14355		4.41591	28.6137	1.17505	2.83745	1.20139	12.1464	1.82192	1.08625	1.31411	7.38288	6.19951	1.39491
954.7	1674.83	1000.81	41.76	3667.83	864.86	811.17	293.56	433.04	71.59	573.08	413.91	1067.77	2002.6	1615.07	438.19	172.77	405.29	998.62	1118.13	Zp1		1.7543	23.9658	4.24095	2.76322	6.04889	1.38455	1.8755	3.68578	2.34584	1.11968	4.91845	1.39471
33.98	27.67	32.42	32.36	28.31	23.24	28.21	31.64	22.48	32.81	30.82	35.93	32.77	37.77	28.33	34.25	27.34	286.33	32.46	29.91	Gm13868		1.22804	1.00185	1.21816	1.12159	1.45952	1.1658	1.15258	1.20897	10.4729	1.08526	2.11147	1.39255
20.2	515.24	181.24	22.58	88.02	57.37	32.87	62.83	14.86	13.72	18.17	12.57	42.91	12.06	25.85	175.96	14.69	16.5	29.93	82.01	Iqcf1		25.5069	8.02657	1.53425	1.91147	1.08309	1.44551	3.55804	6.80696	1.12321	2.74006	5.37361	1.39165
108.86	265.21	2435.29	93.38	642.59	543.99	453.2	371.41	78.42	618.88	67.4	248.65	562.81	63.54	79.13	136.09	639.68	697.72	389.99	593.62	Copb2		2.43625	26.0794	1.18125	1.22021	7.89186	3.68917	8.85757	1.71983	1.09073	1.52214	5.56884	1.39049
53.49	37.77	522.54	48.19	70.68	36.87	34.7	43.91	39.73	44.47	43.31	42.1	41.97	43.25	42.27	47.39	81.26	98.14	39.01	38.79	Casq2		1.4162	10.8433	1.91701	1.26542	1.11931	1.02874	1.0305	1.12113	1.20773	1.00567	2.1955	1.38949
21.6	20.9	21.48	23.9	21.46	21.46	22.75	23	22.01	24.54	22.28	28.96	18.93	21.39	21.31	24.61	20.6	22.41	21.04	205.2	Bpifb9b		1.03349	1.11266	1	1.01099	1.11495	1.29982	1.12995	1.15486	1.08786	9.75285	1.96974	1.38904
20.9	20.96	21.18	26.43	22.75	20.49	23.08	25.26	23.23	25.19	234.07	24.41	24.37	22.74	23.7	25.4	21.18	21.97	21.02	23.45	Gif		1.00287	1.24788	1.1103	1.09445	1.08437	9.5891	1.07168	1.07173	1.0373	1.1156	1.94253	1.3835
7250.12	2011.3	2874.71	1308.07	10570.8	4057.79	3059.67	3222.89	2254.12	4053.27	1898.32	1848.33	7405.75	472.42	3422.82	3291.39	2751.19	1582.19	1841.93	1239.56	Spcs2		3.60469	2.19767	2.60507	1.05335	1.79816	1.02705	15.6762	1.03993	1.73885	1.48595	3.22269	1.38077
1252.82	1178.09	3319.57	653.25	1100.72	926.34	1716.2	763.05	5602.71	315.19	1189.17	738.41	853.95	184.25	902.91	741	860.92	731.01	1040.33	732.18	Xrn2		1.06343	5.08162	1.18825	2.24913	17.7757	1.61045	4.63474	1.2185	1.17771	1.42087	3.74204	1.3752
1764.08	1250.57	1377.04	130.66	6432.22	175.83	241.08	2431.26	738.45	2088.73	990.17	1844.02	688.51	3075.79	922.95	3198.21	2005.94	504.68	3809.14	1704.34	Obox4-ps6		1.41062	10.5391	36.582	10.0849	2.82853	1.86233	4.46731	3.4652	3.97468	2.23496	7.74497	1.37279
27.78	21.04	20.2	19.77	19.99	15.75	28.49	213.08	19.29	16.96	15.11	19.55	67.82	16.07	311.93	18.29	23.68	34.15	14.16	15.73	Defa-rs2		1.32034	1.02175	1.26921	7.47912	1.13738	1.29385	4.22029	17.0547	1.44215	1.11088	3.73496	1.37043
15.39	230.39	15.08	17.38	235.55	24.53	16.26	15.08	17.4	24.18	17.48	15.6	19.46	15.97	30.05	14.99	17.11	12.89	17.7	14.45	Reg1		14.9701	1.15252	9.60253	1.07825	1.38966	1.12051	1.21853	2.00467	1.32739	1.22491	3.50891	1.36884
4765.23	1634.87	2619.67	2005.55	2981.41	2658.41	3672.76	2411.66	6294.26	388.47	1680.67	1174.89	701.27	3265.19	1093.46	2105.68	1941.49	2409.44	1592.6	1049.48	Rfwd3		2.91475	1.30621	1.1215	1.52292	16.2027	1.43049	4.65611	1.9257	1.24103	1.51751	3.38389	1.36876
65.92	47.7	173.03	29.83	130.31	140.68	115.57	111.18	906.34	62.6	568.12	113.79	127.63	79.05	77.67	2024.64	76.91	187.74	58.92	56.81	Hist1h2bc		1.38197	5.80054	1.07958	1.03949	14.4783	4.99271	1.61455	26.0672	2.44103	1.03714	5.99325	1.36497
1889.55	1888.34	3094.97	558.41	777.04	1192.96	804.05	1244.15	941.42	1233.06	879.92	885.92	932.69	931.6	2417.47	1500.09	1213.88	1483.22	64.04	876.84	AU018091		1.00064	5.54247	1.53526	1.54735	1.30979	1.00682	1.00117	1.61155	1.22188	13.6921	2.9469	1.36171
932.48	686.14	724.29	582.69	984.5	992.58	948.95	62.6	837.24	484.27	517.82	821.96	450.46	31.46	283.22	302.46	563.75	587.23	744.56	2129.25	Gm8910		1.35902	1.24301	1.00821	15.1589	1.72887	1.58735	14.3185	1.06793	1.04165	2.85974	4.13732	1.35765
882.03	314.81	275.38	901.02	841.76	1638.39	1578.78	2349.63	794.2	603.04	2235.06	145.89	688.56	641	706.31	351.1	1069.88	824.47	668.92	507.32	Atp11c		2.80179	3.27192	1.94639	1.48826	1.31699	15.3202	1.0742	2.01171	1.29766	1.31854	3.18476	1.35741
12.14	12.15	165.64	12.26	14.88	10.96	19.82	11.9	21.72	12.81	12.2	11.02	58.76	11.46	13.08	14.54	11.92	16.56	11.09	10.73	Gm14644		1.00082	13.5106	1.35766	1.66555	1.69555	1.10708	5.1274	1.11162	1.38926	1.03355	2.89991	1.35366
38.46	43.95	41.25	36.16	29.89	27.72	453.53	33.04	57.14	43.42	52.15	33.39	87.13	34.36	38.48	31.68	30.14	52.48	35.53	113.67	Slc25a13		1.14275	1.14076	1.07828	13.7267	1.31598	1.56184	2.5358	1.21465	1.74121	3.19927	2.86572	1.35355
129.07	47.15	41.67	61.81	58.5	48.69	55.84	708.54	62.61	37.57	44.26	40.8	72.17	144.7	74.55	81.02	110.35	123.37	59.38	45.6	Cldn6		2.73743	1.48332	1.20148	12.6888	1.66649	1.0848	2.00499	1.08679	1.11799	1.30219	2.63742	1.35347
38.3	88.03	38.37	49.63	73.73	34.37	38.28	36.19	49.12	44.55	35.46	59.33	53.39	39.48	58.57	64.06	33.8	76.84	79.13	1050.73	Gm3435		2.29843	1.29346	2.14518	1.05775	1.10258	1.67315	1.35233	1.09373	2.27337	13.2785	2.75685	1.35292
355.96	265.17	323.77	104.57	1160.44	1978.75	3474.5	295.68	1711.66	59.87	525.77	178.96	504.84	326.38	1347.96	214.18	701.67	472.71	479.36	123.85	Ajuba		1.34238	3.0962	1.70517	11.7509	28.5896	2.93792	1.54679	6.29358	1.48436	3.87049	6.26174	1.35245
3784.74	862.4	6003.8	255.64	3473.56	6746.76	3522.37	1395.46	796.08	808.73	3359.8	2331.51	4659.08	1404.14	2271.78	234.32	1450.15	1283.29	2524.79	1074.59	Suco		4.38861	23.4854	1.94232	2.52416	1.01589	1.44104	3.3181	9.6952	1.13003	2.34954	5.12903	1.35205
51.36	24.75	26.06	25.85	101.19	21.81	117.66	26.33	33.3	27.63	19.24	91.2	57.84	107.3	21.19	486.39	111.19	26.92	20.38	27.65	Cldn20		2.07515	1.00812	4.63961	4.46867	1.20521	4.74012	1.85512	22.9538	4.13039	1.35672	4.84329	1.35109
424.73	658.4	758.63	431.54	446.65	368.64	59.25	89.46	262.38	386.93	319.31	486.72	345.34	453.56	224.53	464.07	814.93	64.98	255.54	251.44	Gm12312		1.55016	1.75796	1.21162	1.50987	1.47469	1.52429	1.31337	2.06685	12.5412	1.01631	2.59664	1.3502
56.17	151.55	52.27	46.24	38.07	174.6	66.37	61.61	47.02	99.23	43.83	963.29	29.51	59.77	68.2	35.06	1404.49	80.15	42.74	34.61	Igkv4-90		2.69806	1.13041	4.58629	1.07726	2.11038	21.9779	2.02542	1.94524	17.5233	1.2349	5.63091	1.34683
589.73	1031	202.9	2410.99	1219.38	1265.03	1260.06	1524.46	3088.86	2000.88	178.55	292.14	368.54	543.32	410.17	254.23	993.22	1241.69	2707.1	3350.15	BC005537		1.74826	11.8827	1.03744	1.20983	1.54375	1.63618	1.47425	1.61338	1.25017	1.23754	2.46334	1.34669
33.5	117.41	41.95	934.72	35.95	44.57	53.83	163.49	53.12	46	478.41	52.32	42.35	46.97	45.16	30.87	36.69	33.02	240.35	47.18	Gm15281		3.50478	22.2818	1.23978	3.03715	1.15478	9.14392	1.10909	1.46291	1.11114	5.09432	4.91396	1.3457
43.74	36.44	366.29	30.93	29.99	44.19	99	33.88	45.23	28.64	39.02	32.34	32.3	34.03	31.86	29.41	29.2	31.3	26.55	36.14	Ccdc62		1.20033	11.8425	1.47349	2.92208	1.57926	1.20656	1.05356	1.0833	1.07192	1.36121	2.47942	1.34545
21.35	22.37	22	26.77	21.56	39.84	20.96	24.71	22.84	31.48	26.65	23.1	21.48	26.2	22.94	242.53	28.58	23.2	23.77	26.56	Awat2		1.04778	1.21682	1.84787	1.17891	1.37828	1.15368	1.21974	10.5724	1.2319	1.11737	2.19647	1.34371
291.35	26.1	18.04	17.91	13.34	14.62	16.32	18.9	18.67	28.59	30.54	14.39	24.37	16.01	14.89	13.41	26.94	22.14	14.09	18.59	Gm6221		11.1628	1.00726	1.09595	1.15809	1.53133	2.12231	1.52217	1.11037	1.2168	1.31938	2.32465	1.34318
291.35	26.1	18.04	17.91	13.34	14.62	16.32	18.9	18.67	28.59	30.54	14.39	24.37	16.01	14.89	13.41	26.94	22.14	14.09	18.59	Gm7905		11.1628	1.00726	1.09595	1.15809	1.53133	2.12231	1.52217	1.11037	1.2168	1.31938	2.32465	1.34318
131.53	102.62	43.47	88.81	61.03	73.71	20.96	43.53	31.35	37.61	28.68	427.1	34.74	28.87	20.5	46.31	90.24	52.71	100.15	30.14	Rcor3		1.28172	2.04302	1.20777	2.07681	1.19968	14.8919	1.20333	2.25902	1.71201	3.32283	3.11981	1.34296
2043.53	624.58	1006.51	190.08	1465.02	635.01	1150.47	51.01	750.19	195.27	176.52	637.05	1038.95	623.54	1055.02	532.97	1447.68	733.17	906.56	946.97	Mynn		3.27185	5.29519	2.30708	22.5538	3.84181	3.60894	1.66621	1.97951	1.97455	1.04458	4.75435	1.34162
37.01	130.77	37.78	43.08	109.44	35.9	37.67	33.27	50.17	34.48	28.92	50.77	50.52	34.92	62.47	61.11	30.46	102.41	95.9	1540.76	9030025P20Rik		3.53337	1.14029	3.04847	1.13225	1.45505	1.75553	1.44674	1.02225	3.36211	16.0663	3.39624	1.34137
66.74	35.43	34.6	120.96	42.47	23.81	45.19	34.13	36.34	37.62	113.82	44.63	148.97	223.91	47.71	744.6	34.65	31.6	36.71	92.39	Atp6ap1l		1.88371	3.49595	1.7837	1.32406	1.03522	2.5503	1.50305	15.6068	1.09652	2.51675	3.27961	1.34105
823.26	835.16	108.91	165.96	94.02	249.35	104.84	86.54	449.98	387.48	539.63	141.37	361.18	742.76	286.94	184.31	147.32	630.15	120.76	2070.58	Mnd1		1.01445	1.52383	2.6521	1.21146	1.1613	3.81715	2.05648	1.55683	4.27742	17.1462	3.64173	1.33928
26.05	19.8	27.76	34.56	28.38	27.31	35.26	28.48	38.78	28.92	41.09	27.52	451.85	33.25	32.97	30.97	44.81	25.45	139.79	24.72	Gm13785		1.31566	1.24496	1.03918	1.23806	1.34094	1.4931	13.5895	1.06458	1.76071	5.65494	2.97416	1.33719
154.03	227.68	204.02	183.98	105.11	74.61	378.05	537.42	160.56	337.55	946.49	416.52	349.84	654.28	536.62	307.93	164.01	286.66	1150.52	82.6	Gm5941		1.47815	1.10892	1.40879	1.42156	2.10233	2.27238	1.87023	1.74267	1.74782	13.9288	2.90817	1.33684
47.71	64.98	45.99	64.24	46.62	64.97	44.48	51.85	44.52	59.61	44.56	45.96	46.59	43.69	44.99	39.75	48.25	631.15	329.07	50.89	Plpp2		1.36198	1.39683	1.39361	1.16569	1.33895	1.03142	1.06638	1.13182	13.0808	6.4663	2.94338	1.33359
7008.94	5841.61	9321.26	498.7	10389.1	7343.9	1751.64	1862.34	1128.8	3598.15	4331.68	2425.1	13737.7	5303.98	4988.4	2522.45	6279.44	1351.81	7094.92	2269.17	Zp2		1.19983	18.6911	1.41466	1.0632	3.18759	1.78619	2.59007	1.9776	4.64521	3.12666	3.96821	1.33291
2158.18	1827.1	2115.29	192.56	2050.93	1107.36	1024.4	1089.94	633.31	738.38	1039.66	778.45	1510.49	1142.06	932.28	1284.45	2004.77	1317.12	1062.41	905.08	Cltc		1.18121	10.9851	1.85209	1.06398	1.16591	1.33555	1.3226	1.37775	1.52209	1.17383	2.29801	1.33186
1050.29	247.55	751.75	352.76	708.85	584.84	830.41	82.34	1453.08	936.52	922.87	833.36	877.67	528.4	1540.34	83.31	525.98	448.13	945.32	776.93	Necap1		4.24274	2.13105	1.21204	10.0851	1.55157	1.10741	1.661	18.4893	1.17372	1.21674	4.28707	1.331
13.61	183.42	12.14	30.11	688.12	37.43	15.47	16.62	18.01	18.94	23.15	15.55	22.28	16.87	377.23	88.68	15.17	21.92	143.71	116.01	Cxcr4		13.4769	2.48023	18.3842	1.07434	1.05164	1.48875	1.32069	4.25383	1.44496	1.23877	4.62142	1.3302
127.16	168.75	77.32	177.46	53.41	60.16	84.49	967.2	54.96	62.71	86.14	109.42	94.49	120.95	78.44	71.04	56.61	39.45	153.11	247	Eid2		1.32707	2.29514	1.12638	11.4475	1.14101	1.27026	1.28003	1.10417	1.43498	1.61322	2.40398	1.32988
39.05	40.88	44.32	750.75	33.41	72.8	43.3	41.88	33.31	38.19	59.71	54.78	50.81	43.61	37.02	240.68	39.78	41.21	232.08	38.34	Aldh6a1		1.04686	16.9393	2.17899	1.03391	1.1465	1.09	1.1651	6.50135	1.03595	6.05321	3.81912	1.32895
739.88	942.24	517.23	431.23	631.47	1822.42	393.18	235.15	575.76	716.12	1573.75	106.31	348.91	499.17	469.15	177.38	746.56	1235.41	468.62	1134.28	Mfsd1		1.2735	1.19943	2.886	1.67204	1.24378	14.8034	1.43066	2.64489	1.6548	2.42047	3.1229	1.32883
650.25	726.47	427.85	789.68	410.31	564.32	1169.71	1273.37	59.3	1474.42	2096.34	2066.97	982.53	5594.22	916.46	2404.58	2315.58	296.27	3254.39	128.44	Gm9043		1.11722	1.84569	1.37535	1.08862	24.8637	1.01421	5.69369	2.62377	7.81578	25.3378	7.27759	1.32727
1447.77	905.41	954.8	60.52	1660.92	1157.37	616.31	995.56	636.56	523.01	750.07	426.59	524.2	1032.47	908.02	244.09	623.84	399.78	1213.2	439.22	Ankrd28		1.59902	15.7766	1.43508	1.61536	1.21711	1.75829	1.96961	3.72002	1.56046	2.76217	3.34137	1.32659
1256.99	1741.78	7265.07	554.72	5741.17	2424.75	848.37	873	1067.35	512.05	1188.6	1086.17	3440.68	2771.09	2039.9	634.55	1247.56	1593.83	2992.26	2841.13	Nlrp9b		1.38568	13.0968	2.36774	1.02903	2.08446	1.0943	1.24163	3.21472	1.27756	1.05319	2.78451	1.32622
26.25	927.19	16.05	21.48	12.37	420.47	12.88	15.25	18.09	13.64	172.08	22.72	710.22	18.06	14.99	13.11	23.6	10.29	15.57	19.57	Mir677		35.3215	1.33832	33.9911	1.18401	1.32625	7.57394	39.3256	1.1434	2.29349	1.2569	12.4755	1.3262
2318.39	5082.74	6376.55	7166.24	2004.17	4428.28	5187.16	4370.43	8031.03	8151.16	6429.85	1356.81	1714.94	5679.15	2585.34	915.58	2771.23	7765.64	310.11	5824.51	Gm2058		2.19236	1.12384	2.20953	1.18688	1.01496	4.73895	3.31157	2.82372	2.80224	18.7821	4.01861	1.32174
182.93	248.59	141.6	131.44	79.19	215.12	891.81	53.23	202.53	505.44	111.09	100	191.59	46.32	274.75	99.56	107.94	51.05	132.6	171.11	Rfc4		1.35894	1.0773	2.7165	16.7539	2.49563	1.1109	4.13623	2.75964	2.1144	1.29042	3.58139	1.32
32.07	40.89	48.76	32.99	27.77	38.97	31.71	40.28	50.58	66.57	52.05	46.63	30.74	33.37	28.53	304.13	29.42	34.49	52.35	31.42	Trav9n-2		1.27502	1.47802	1.40331	1.27026	1.31613	1.11623	1.08556	10.66	1.17233	1.66614	2.2443	1.31984
29.28	27.69	27.92	45.5	36.17	392.08	741.92	46.04	33.77	48.08	30.95	30.06	29.94	46.25	30.24	83.83	30.32	36.17	31.97	57.7	4632433K11Rik		1.05742	1.62966	10.8399	16.1147	1.42375	1.02961	1.54476	2.77216	1.19294	1.80482	3.94097	1.31982
9439.21	4359.15	13309	6196.68	2000.55	5582.28	5533.36	353.17	6001.8	4227.62	7562.72	3377.69	3663.63	1750.57	5165.38	4023.21	3362.08	7566.92	2983.19	3270.53	Gsdmc3		2.16538	2.14777	2.79037	15.6677	1.41966	2.23902	2.09282	1.2839	2.25067	1.09632	3.31536	1.31849
17.17	14.63	18.35	176.61	16.06	15.02	16.26	18.74	23.11	21.63	16.37	18.14	16.87	15.18	31.23	19.34	16.79	21.5	17.6	19.01	Tsga13		1.17362	9.62452	1.06924	1.15252	1.06842	1.10812	1.11133	1.61479	1.28052	1.08011	2.02832	1.31839
4132.33	3046.57	9348.76	702.38	5495.14	3974.64	2960.3	6757.9	4125.18	3127.51	5579.58	3080.14	6396.73	4475.06	3320.05	1429.66	3032.1	3493.6	7811.05	4233.57	Gm13084		1.35639	13.3101	1.38255	2.28284	1.319	1.81147	1.42942	2.32227	1.1522	1.84503	2.82113	1.31426
12.41	11.14	13.08	118.9	13.3	11.92	14.62	12.58	13.7	14.3	13.64	17.65	13.44	13.33	12.59	17.06	12.6	12.81	13.77	13.74	Tff1		1.114	9.09021	1.11577	1.16216	1.0438	1.29399	1.00825	1.35504	1.01667	1.00218	1.92021	1.31348
20.63	20.12	271.81	30.96	17.18	19.19	22.34	20.77	23.74	26.2	23.87	23.39	21.5	23.01	21.67	19.55	25.91	21.27	26.31	26.93	Cyp2c66		1.02535	8.77939	1.117	1.07559	1.10362	1.02052	1.07023	1.10844	1.21815	1.02357	1.85419	1.3127
1546.1	1385.47	703.04	178.97	1042.03	425.95	502.66	484.53	816.26	496.58	159.27	60.92	888.93	1059.53	531.9	1157.25	3736.78	2517.07	185.95	2858.79	LOC100861916		1.11594	3.92826	2.44637	1.03742	1.64376	2.61441	1.19192	2.17569	1.48458	15.374	3.30123	1.31268
3998.63	15532.8	5047.77	3907.34	27468.1	22699.3	12949.4	2165.97	9244.31	16321.2	11155.1	4872.04	10225.3	10318	21729.2	9438.95	318.12	5824.02	27436.9	13734.4	Tdpoz3		3.88453	1.29187	1.21009	5.97858	1.76554	2.28962	1.00907	2.30208	18.3076	1.99767	4.00367	1.30984
179.53	18.85	17.85	16.58	15.73	18.08	22.74	17.76	21.17	14.12	18.61	17.84	18.04	20.85	15.49	18.34	15.93	15.01	20.63	16.73	E130304I02Rik		9.52414	1.0766	1.1494	1.28041	1.49929	1.04316	1.15576	1.18399	1.06129	1.23311	2.02072	1.30637
25.71	84.26	35.65	38.07	33.23	25.18	29.13	38.26	35.09	35.81	69.7	29.14	30.39	40.55	51.05	36.65	27.95	346.75	40.25	32.97	Dnajb7		3.27732	1.06788	1.3197	1.31342	1.02052	2.3919	1.33432	1.39291	12.4061	1.22081	2.67449	1.30542
14.55	20.41	22.27	24.17	23.34	19.16	21.73	81.96	17.63	19.96	17.7	14.84	17.64	19.47	18.5	20.34	16.45	17.61	233.44	21.13	Gm7489		1.40275	1.08532	1.21816	3.77174	1.13216	1.19272	1.10374	1.09946	1.07052	11.0478	2.41244	1.30343
91.7	50.87	68.76	110.56	2667.44	110.35	76.21	45.62	66.85	54.84	60.05	63.9	257.17	72.87	583.17	42.81	203.37	58.6	41.85	220.08	Gm12902		1.80263	1.60791	24.1725	1.67054	1.219	1.06411	3.52916	13.6223	3.47048	5.25878	5.74174	1.3028
27.4	51.35	43.18	47.97	37.22	54.66	47.89	32.33	65.72	74.46	30.77	118.55	438.42	31.25	71.38	32.66	46.53	58.79	53.34	27.89	Plxdc2		1.87409	1.11093	1.46857	1.48129	1.13299	3.85278	14.0294	2.18555	1.26349	1.91251	3.03116	1.3021
21.06	19.77	30.86	27.65	24.34	26.38	26.55	20.24	27.15	26.55	40.59	27.46	218.3	21.1	23.43	24.84	42	55.82	20.32	47.53	AI429214		1.06525	1.11609	1.08381	1.31176	1.0226	1.47815	10.346	1.06018	1.32905	2.33907	2.21519	1.30174
242.53	413.54	79	37.22	458.55	37.57	26	46.18	52.27	127.4	56.5	36.99	50.12	44.75	30.26	31.98	35.8	31.87	42.62	39.27	Calb1		1.70511	2.12251	12.2052	1.77615	2.43734	1.52744	1.12	1.05684	1.12331	1.08531	2.61592	1.30066
32	33.87	22.05	226.15	16.03	24.16	27.54	42.54	42.43	50.34	43.63	34.16	39.72	34.54	32.32	53.66	32	31.63	31.35	37.99	Rpp25l		1.05844	10.2562	1.50717	1.54466	1.18642	1.27722	1.14997	1.66027	1.0117	1.2118	2.18639	1.3006
268.24	25.88	36.63	36.57	18.82	24.32	21.27	32.54	36.18	35.99	29.08	29.8	30.94	35.58	71.82	793.83	20.87	30.93	31.85	33.98	Gm8993		10.3648	1.00164	1.29224	1.52985	1.00528	1.02476	1.14997	11.053	1.48203	1.06688	3.09705	1.29787
1224.37	1034.39	1366.81	800.15	3302.77	637.28	963.86	1049.11	1055.58	768.01	1146.4	589.05	1456.58	141.11	2777.57	140.33	919.52	2102.89	543.31	333.85	Ddhd2		1.18366	1.70819	5.1826	1.08845	1.37444	1.94618	10.3223	19.7931	2.28694	1.62741	4.65133	1.29767
29.12	23.63	29.81	33.25	33.12	25.36	493.94	41.55	39.76	40.04	29.48	39.67	34.62	39.97	55.27	221.38	27.92	48.03	44.6	34.98	Olfr836		1.23233	1.1154	1.30599	11.8878	1.00704	1.34566	1.15453	4.00543	1.72027	1.27501	2.60495	1.29689
29.89	30.28	61.6	35.31	56.66	40.07	80.22	130.78	56.01	42.19	25.63	89.65	96.81	37.17	45.05	765.51	61.92	25.92	90.7	20.7	Snora19		1.01305	1.74455	1.41403	1.63027	1.32757	3.49785	2.60452	16.9925	2.38889	4.38164	3.69948	1.29414
29.89	30.28	61.6	35.31	56.66	40.07	80.22	130.78	56.01	42.19	25.63	89.65	96.81	37.17	45.05	765.51	61.92	25.92	90.7	20.7	Snora19		1.01305	1.74455	1.41403	1.63027	1.32757	3.49785	2.60452	16.9925	2.38889	4.38164	3.69948	1.29414
24.34	41.97	11.76	16.91	12.37	18.76	14.32	13.86	14.03	14.27	13.56	15.61	90.99	16.45	218.37	13.7	13.2	13.2	13.92	94.37	Ms4a10		1.72432	1.43793	1.51657	1.03319	1.01711	1.15118	5.53131	15.9394	1	6.77945	3.71305	1.28386
55.64	57.47	337.12	154.28	28.03	382.43	31.32	41.78	33.42	36.67	530.65	418.02	123.23	42.29	39.77	29.25	40.76	21.01	287.14	850.36	Igkv6-14		1.03289	2.18512	13.6436	1.33397	1.09725	1.26944	2.91393	1.35966	1.94003	2.96148	2.97374	1.28309
429.77	436.35	331.37	255.78	1543.22	456.22	1875.45	120.95	266.9	185.79	238.96	150.38	225.53	116.76	365.19	280.41	141.19	436.8	112.55	385.09	Traip		1.01531	1.29553	3.38262	15.506	1.43657	1.58904	1.93157	1.30234	3.0937	3.4215	3.39742	1.28096
19.64	19.92	21.96	24.55	21.96	23.83	261.09	23.19	28.71	21.99	28.17	23.08	21.19	24.5	29.39	21.92	23.14	23.22	131.86	23.05	Syt10		1.01426	1.11794	1.08515	11.2587	1.30559	1.22054	1.15621	1.34078	1.00346	5.72061	2.62233	1.2807
305.85	1906.27	4662.6	58.7	3482.51	745.12	5176.42	57.61	364.33	54.36	304.62	975.18	440.67	10661.5	5416.59	776.55	4530.64	3905.63	118.33	4066.27	Prkag1		6.2327	79.431	4.67376	89.8528	6.70217	3.2013	24.194	6.9752	1.16003	34.3638	25.6787	1.27985
174.65	159.64	302.92	260.85	1798.7	1106.29	220.78	1818.72	253.96	185.17	1235.32	65.27	493.35	727.05	6124.22	2295.02	868.82	1101.42	1584.62	241.97	Gm6502		1.09402	1.16128	1.62588	8.2377	1.3715	18.9263	1.4737	2.66848	1.26772	6.54883	4.43754	1.2792
59.26	127.53	459.21	31.65	111.51	119.93	38.6	29.29	29.67	43.91	85	137.48	50.15	35.36	92.65	34.03	55.45	53.73	59.15	295.66	Vmn2r94		2.15204	14.509	1.07551	1.31786	1.47995	1.61741	1.41827	2.7226	1.03201	4.99848	3.23231	1.27908
2690.06	2689.66	1676.5	1886.15	4128.44	3798.12	755.64	7034.49	1746	1123.32	1623.94	1681.29	1561.9	1766.76	2124.49	2658.91	1833.53	2803.73	2521.38	2321.4	Fbxo33		1.00015	1.12505	1.08697	9.30931	1.55432	1.03532	1.13116	1.25155	1.52914	1.08615	2.01091	1.27889
71.72	110.75	760.04	56.99	45.12	107.8	52.91	57.16	97.71	98.09	264.02	276.81	72.25	72.14	102.89	386.23	159.96	122.23	75.79	233.38	Adprm		1.5442	13.3364	2.38918	1.08033	1.00389	1.04844	1.00152	3.75381	1.30868	3.0793	2.95457	1.2775
60.83	54.58	191.61	47.17	113.19	75.79	50.54	46.74	52.77	75.39	56.61	55.45	41.42	55.86	49.44	88.9	42.77	58.32	545.92	45.15	Igbp1		1.11451	4.06212	1.49347	1.0813	1.42865	1.02092	1.34862	1.79814	1.36357	12.0913	2.68026	1.27739
14.1	28.95	13.94	14.14	19.98	17.62	15.81	218.11	15.19	12.79	13.46	26.59	20.03	155.15	16.81	18.82	14.47	14.62	22.33	11.59	Hoxd13		2.05319	1.01435	1.13394	13.7957	1.18765	1.97548	7.74588	1.11957	1.01037	1.92666	3.29628	1.27711
571.51	41.44	48.92	90.76	178.44	225.88	24.03	30.35	53.56	43.25	110.75	46.38	88.39	331.07	68.52	44.65	80.99	160.96	142.05	115.3	Zfp954		13.7913	1.85527	1.26586	1.263	1.23838	2.38788	3.74556	1.5346	1.98741	1.232	3.03012	1.27394
688.69	522.68	1468.19	97.65	741.1	1413.43	361.1	908.44	326.37	521.5	296.23	146.13	418.82	136.55	698.23	485.95	386.62	296.2	438.91	169.36	Gm340		1.31761	15.0352	1.90721	2.51576	1.59788	2.02717	3.06715	1.43684	1.30527	2.59158	3.28017	1.27217
590.26	460.71	785.09	1497.46	996.55	1030.42	660.82	572.73	227.54	2317.59	1215.73	293.42	306.97	105.39	103.45	1937.11	981.07	2531.65	622.57	629.31	Strn3		1.2812	1.90737	1.03399	1.15381	10.1854	4.14331	2.91271	18.7251	2.5805	1.01083	4.49342	1.27083
31.06	31.42	36.63	44.76	29.5	27.18	40.35	358.18	61.44	52.28	54.38	37.1	67.71	58.07	66.22	72.14	38	36.18	38.37	42.47	Hspb8		1.01159	1.22195	1.08536	8.87683	1.17521	1.46577	1.16601	1.0894	1.0503	1.10685	1.92493	1.27066
17.38	17.83	23.44	18.09	17.06	16.48	17.27	22.1	17.42	17.43	17.8	17.65	16.73	151.19	16.6	20.67	31.77	19.65	17.01	18.85	Nrg3		1.02589	1.29574	1.03519	1.27968	1.00057	1.0085	9.03706	1.24518	1.61679	1.10817	1.96528	1.26808
1005.38	1202.92	972.82	837.13	1940.03	1715.56	986.02	74.03	1407.36	1073.99	1813.13	454.86	1200.62	782.19	1205.33	1148.48	1279.56	1571.54	2306.18	550.06	Egln1		1.19648	1.16209	1.13084	13.3192	1.3104	3.98613	1.53495	1.0495	1.22819	4.1926	3.01104	1.26681
40.18	36.92	35.55	55.66	29	325.28	46.16	66.62	42.88	43.25	37.18	65.63	30.32	39.34	211.24	76.36	43.1	53.32	44.96	36.85	Gm24080		1.0883	1.56568	11.2166	1.44324	1.00863	1.7652	1.29749	2.76637	1.23712	1.22008	2.46087	1.26676
11.86	11.81	32.17	14.45	19.09	129.81	20.76	22.67	13.1	13.2	40.19	14.75	13.42	19.5	17.65	19.43	13.32	254.84	133.52	10.92	Vmn1r53		1.00423	2.2263	6.7999	1.092	1.00763	2.72475	1.45306	1.10085	19.1321	12.2271	4.8768	1.26563
475.78	469.77	67.81	1679.1	54.95	195.01	119.47	131.48	88.2	153.36	1080.84	537.55	147.92	695.36	296.04	103.53	530.84	65.59	1289.4	197.03	Gm8988		1.01279	24.7618	3.54886	1.10053	1.73878	2.01068	4.70092	2.85946	8.09331	6.54418	5.63713	1.26254
1374.07	2459.14	2600.91	1188.75	1643.55	1561.5	1778.14	977.12	2267.57	162.47	2392.88	954.96	1602.73	977.65	1971.98	738.63	2441.89	2171.75	2314.03	1214.71	Crls1		1.78968	2.18794	1.05255	1.81978	13.9569	2.50574	1.63937	2.66978	1.12439	1.90501	3.06511	1.26002
648.88	1641.31	1816.96	2568.62	2111.99	1438.82	1191.94	1445.02	1020.82	875.36	1223.92	1346.39	892.95	363.72	883.07	628.02	1394.43	2383.42	552.43	6653.28	Pigx		2.52945	1.41369	1.46786	1.21233	1.16617	1.10006	2.45505	1.40612	1.70924	12.0437	2.65036	1.25972
1388.84	3667.14	2807.52	202.18	4014.35	2250.63	2255.97	2634.13	782.47	551.41	183.25	351.06	753.86	1141.78	589.47	1162.79	1279.61	496.89	1156.85	723.59	Fam160a1		2.64043	13.8862	1.78366	1.16763	1.41903	1.91574	1.51458	1.9726	2.57524	1.59876	3.04739	1.25926
17.79	176.54	18.12	16.69	11.68	11.43	31.96	17.06	24.24	16.21	24.01	15.6	12.91	21.97	14.7	14.17	14.66	14.02	18.41	17.65	Gm25663		9.92355	1.08568	1.02187	1.87339	1.49537	1.5391	1.70178	1.0374	1.04565	1.04306	2.17669	1.25898
124.3	130.74	556.77	709.45	67.25	112.94	886.99	424.5	117.48	256.09	164.91	143.35	348.23	26.34	334.67	486.43	518.54	456.95	369.91	81.27	Nme5		1.05181	1.27422	1.67941	2.08949	2.17986	1.1504	13.2206	1.45346	1.13478	4.55162	2.97856	1.25706
454.15	362.38	764.9	1555.28	130.44	600.1	251.23	382.27	3392.54	226.73	647.55	793.99	955.58	188.14	1620.47	1535.58	842.36	984.03	320.29	226.97	Spry2		1.25324	2.03331	4.60058	1.52159	14.9629	1.22614	5.07909	1.05528	1.16818	1.41116	3.43115	1.25588
195.09	46.72	28.91	43.23	28.12	62.06	34.15	91.25	392.88	108.25	77.74	46.52	82.03	57.41	60.76	77.47	31.16	511	65.75	41.06	Etd		4.17573	1.49533	2.20697	2.67204	3.62938	1.67111	1.42885	1.27502	16.3992	1.60132	3.6555	1.25424
386.98	491.41	275.93	221.26	302.61	717.91	1055.73	79.78	247.7	271.93	238.22	352.73	198.38	196.41	270.19	1040.63	181.45	83.69	175.03	94.8	Tmem87b		1.26986	1.24708	2.37239	13.233	1.09782	1.48069	1.01003	3.85147	2.16812	1.84631	2.95768	1.25393
423.46	445.45	70.75	644.84	237.24	261.88	458.8	61.85	33	57.48	77.26	205.7	203.96	146.66	3204.56	157.43	66.92	100.84	1171.56	468.56	Emc2		1.05193	9.11435	1.10386	7.41795	1.74182	2.66244	1.3907	20.3555	1.50687	2.50034	4.88457	1.2523
21.96	53.5	23	37.75	28.1	25.27	26.34	30.82	26.14	24.58	22.43	221.15	25.43	27.02	28.28	20.51	23.85	21.63	30.01	30.39	Gm9498		2.43625	1.6413	1.11199	1.17008	1.06347	9.85956	1.06252	1.37884	1.10264	1.01266	2.18393	1.25075
38.36	78.61	60.94	50.68	30.99	73.79	44.39	41.29	31.68	42.72	126.78	60.49	96.24	39.69	41.47	41.73	39.23	478.61	35.05	44.65	Gm5483		2.04927	1.20245	2.38109	1.07508	1.34848	2.09588	2.42479	1.00627	12.2001	1.27389	2.70573	1.24926
547.69	1037.33	1136.82	1493.53	197.96	290.69	805.32	56.44	212.09	144.04	987.86	92.98	499.82	270.06	670.7	570.18	413	929.11	612.46	539.41	Ap4b1		1.89401	1.31378	1.46843	14.2686	1.47244	10.6244	1.85077	1.1763	2.24966	1.13543	3.74538	1.24912
252.24	265.16	258.03	421.94	203.3	155.45	235.32	2171.55	240.19	287.54	323.75	324.67	266.06	390.78	311.91	270.79	239.98	269.63	278.85	241.65	Gm12275		1.05122	1.63524	1.30782	9.22807	1.19714	1.00284	1.46877	1.15185	1.12355	1.15394	2.03204	1.2479
35.01	34.63	33.01	41.89	28.56	25.19	31.5	421.19	32.56	35.97	39.67	37.72	222.06	40.95	35.79	188.71	34.61	40.04	34.55	29.86	Il23a		1.01097	1.26901	1.13378	13.3711	1.10473	1.0517	5.42271	5.2727	1.15689	1.15707	3.19507	1.24684
101.75	118.53	48.38	30.03	125.14	174.45	43.52	146.14	66.12	82.74	75.83	41.64	583.89	37.29	348.63	60.63	48.26	53.74	95.59	269.27	4933427G17Rik		1.16491	1.61106	1.39404	3.358	1.25136	1.82109	15.6581	5.75012	1.11355	2.81693	3.59391	1.24542
101.95	20.39	28.13	19.64	15.39	15.7	14.93	30.21	21.55	16.55	379.9	26.34	60.54	25.15	23.58	26.35	42.19	17.52	18.61	30.93	Olfr654		5	1.43228	1.02014	2.02344	1.30211	14.4229	2.40716	1.11747	2.40811	1.66201	3.27957	1.24462
471.31	259.3	791.01	1001.37	3235.7	2153.83	326.56	421.01	3474.45	840.56	2427.37	884.71	944.6	517.63	977.98	814.39	391.14	451.48	2833.36	210.06	Zfp352		1.81762	1.26594	1.5023	1.28923	4.13349	2.74369	1.82486	1.20087	1.15427	13.4883	3.04206	1.24423
38.47	41.79	79.68	43.43	47.84	134.27	837.16	58.35	71.95	53.72	62.01	48.3	909.62	44.35	51.96	37.02	51.48	989.38	86.96	63.92	AA474331		1.0863	1.83468	2.80665	14.3472	1.33935	1.28385	20.51	1.40357	19.2187	1.36045	6.51908	1.24259
215.86	5.96	15.51	11.57	95.11	19.56	141.66	20.59	234.29	65.26	8.43	76.19	85.37	56.3	76.27	166.66	231.38	59.31	19.93	349.23	Mir669b		36.2181	1.34054	4.86247	6.88004	3.5901	9.03796	1.51634	2.18513	3.9012	17.5228	8.70547	1.24109
90.63	75.6	90.15	39.92	88.89	87.16	76.45	87.05	345.36	32.23	145.22	58.16	69.02	92.01	48.86	58.24	63.03	89.17	187.06	163.08	Dynlt1f		1.19881	2.25827	1.01985	1.13865	10.7155	2.49691	1.33309	1.19198	1.41472	1.14704	2.39148	1.24085
20.82	21.4	24.05	210.37	34.61	43.12	22.15	33.42	23.23	26.51	21.18	26.71	27.65	30.85	23.97	27.26	23.25	22	21.77	23.67	Elovl2		1.02786	8.74719	1.24588	1.5088	1.1412	1.2611	1.11573	1.13725	1.05682	1.08728	1.93291	1.24078
139.28	15.75	19.59	26.36	20.37	24.12	26.09	19.62	21.94	22.2	25.19	26.28	20.74	19.68	21.27	18.18	24.14	20.9	28.66	20.4	Olfr130		8.84317	1.34558	1.18409	1.32977	1.01185	1.04327	1.05386	1.16997	1.15502	1.4049	1.95415	1.24059
85.31	331.41	118.67	87.21	102.6	66.92	54.49	60.55	184.11	39.72	38.84	57.05	53.29	41.32	53.43	57.93	52.91	701.25	91.87	90.67	Ccpg1os		3.88477	1.36074	1.53317	1.11121	4.6352	1.46885	1.28969	1.08422	13.2536	1.01323	3.06347	1.23988
1751.68	2961.7	360.25	700.7	634.03	1369.96	484.93	2980.36	814.37	1878.96	1353.78	2359.15	1494.1	869.25	1835.67	2147.29	2453.76	2008.2	175.83	2706.18	Tspyl2		1.69078	1.94504	2.16072	6.14596	2.30726	1.74264	1.71884	1.16976	1.22187	15.3909	3.54937	1.23936
782.15	85.39	41.61	49.81	71.21	54.22	39.27	32.4	34.81	40.56	66.74	43.16	37.92	35.27	34.98	33.62	31.31	38.84	39.37	52.06	Gm5849		9.15974	1.19707	1.31335	1.21204	1.16518	1.54634	1.07513	1.04045	1.2405	1.32233	2.02721	1.23821
158.18	208	134.13	752.47	158.11	648.04	3025.53	222.52	263.11	251.25	164.12	2066.45	8375.04	271.54	852.67	211.31	178.53	213.43	240.16	168.53	Snord93		1.31496	5.61001	4.09867	13.5967	1.0472	12.5911	30.8427	4.03516	1.19549	1.42503	7.5757	1.23797
88.81	83.18	152.43	785.05	341.75	61.97	66.71	1215.49	71.78	190.54	80.51	55.6	174.51	257.91	106.66	115.8	72.21	332.43	106.2	102.73	1700092M07Rik		1.06768	5.15023	5.51477	18.2205	2.6545	1.44802	1.47791	1.08569	4.60366	1.03378	4.22567	1.23791
262.73	371.73	300.58	425.81	1477.35	1118.19	286.98	431.83	847.26	1214.42	308.13	292.76	552.47	48.62	735.62	213.94	205.58	126.4	416.64	408.72	Tmem171		1.41487	1.41663	1.3212	1.50474	1.43335	1.0525	11.363	3.43844	1.62642	1.01938	2.55906	1.23791
100.26	127.37	31.22	46.11	671.37	153.17	107.14	80.24	39.35	120.49	582.65	41.41	292.93	744.89	56.14	56.19	122.92	106.64	90.16	51.59	Nt5dc3		1.2704	1.47694	4.38317	1.33524	3.06201	14.0703	2.54289	1.00089	1.15266	1.74763	3.20421	1.23669
79.97	171.64	101.63	91.58	278.6	78.31	109.36	135.3	134.91	208.85	158.12	97.27	92.96	344.5	275.31	128.48	193.82	150.31	76.33	1111	Zfp84		2.1463	1.10974	3.55766	1.2372	1.54807	1.62558	3.7059	2.14282	1.28947	14.5552	3.2918	1.23418
1130.69	477.88	1501.92	3402.74	992.64	701.95	2001.41	1849.03	1571.28	990.64	820.54	1390.22	2025.72	974.78	3480.38	276.71	851.95	1654.92	2288.14	2164.4	Psmg1		2.36605	2.26559	1.41412	1.08241	1.58613	1.69427	2.07813	12.5777	1.94251	1.05717	2.80641	1.234
1051.13	2514.91	1799.82	1070.34	394.16	283.25	4124.86	284.99	875.45	1310.53	373.32	1141.09	1913.38	410.97	438.55	500.19	2003.85	2467.17	1490.64	1000.5	Psmc5		2.39258	1.68154	1.39156	14.4737	1.49698	3.0566	4.65577	1.14055	1.23121	1.4899	3.30104	1.23386
85.46	1179.75	71.39	81.24	73.97	54.23	486.88	1173.98	1412.4	151.93	1363.16	1015.54	1019.37	2105.84	71.69	66.65	1630.28	1287.49	52.73	88.81	Gm773		13.8047	1.13797	1.36401	2.41123	9.29639	1.3423	2.06582	1.07562	1.26625	1.68424	3.54485	1.23312
632695	15609.6	448762	13916.9	8552.38	719283	682955	198975	293911	700279	384272	666955	477192	575174	24341.5	613975	361008	2812.64	2103.29	373995	Gm10721		40.5323	32.2458	84.1033	3.43236	2.38262	1.73563	1.20533	25.2234	128.352	177.814	49.7027	1.23303
930.23	1095.93	1056.3	71.36	978.63	725.61	996.01	1510.07	778.46	113.65	505.33	322.82	1466.99	451.14	878.12	678.48	924.36	1186.08	539.8	1092.88	Mcph1		1.17813	14.8024	1.3487	1.51612	6.84963	1.56536	3.25174	1.29425	1.28314	2.0246	3.51141	1.2329
3394.73	12806.2	115.33	1351.26	119.39	86.54	143.78	137.71	206.32	159.65	18943.4	14272.1	8414.78	17553	212.87	160.48	8767.99	11270.5	154.31	112.12	1700013H16Rik		3.77239	11.7165	1.37959	1.04408	1.29233	1.32731	2.08597	1.32646	1.28542	1.37629	2.66063	1.23262
2234.41	5400.06	2291.19	2078.72	6204.07	9390.13	2644.63	5636.13	2660.66	148.46	1274.92	1473.04	4536.11	517.27	4330.54	1563.8	1628.14	1954.6	434.38	1800.14	Bub3		2.41677	1.10221	1.51354	2.13116	17.9217	1.1554	8.76933	2.76924	1.20051	4.14416	4.31241	1.231
1427.88	486.09	1807.5	93.67	568.21	2000.19	380.33	644.19	289.06	927.1	816.86	114.77	800.66	1488.38	786.93	1044.08	1383.76	2427.51	214.26	115.39	Isg20l2		2.93748	19.2965	3.52016	1.69377	3.20729	7.11737	1.85894	1.32678	1.75429	1.85683	4.45694	1.22957
2447.61	672.23	187.18	49.48	110.24	279.67	6296.87	344.07	324.75	84.87	580.54	340.62	162.04	106.35	54.55	53.23	610.43	236.05	260.18	109.58	Hacd3		3.64103	3.78294	2.53692	18.3011	3.82644	1.70436	1.52365	1.0248	2.58602	2.37434	4.13016	1.22822
37.58	159.85	47	872.27	35.7	49.77	59.02	211.07	74.29	52.47	548.09	56.95	50.29	75.12	47.94	50.19	31.91	39.88	366.28	132.78	Gm14362		4.25359	18.5589	1.39412	3.57625	1.41586	9.62406	1.49374	1.04693	1.24976	2.75855	4.53718	1.2261
37.58	159.85	47	872.27	35.7	49.77	59.02	211.07	74.29	52.47	548.09	56.95	50.29	75.12	47.94	50.19	31.91	39.88	366.28	132.78	Gm15254		4.25359	18.5589	1.39412	3.57625	1.41586	9.62406	1.49374	1.04693	1.24976	2.75855	4.53718	1.2261
9645.03	8297.67	3122.27	4210.16	9364.33	13450.6	10143.7	2494.89	9339.89	3314.21	15113.2	940.88	4773.56	3881.32	14320.1	2949.96	3968.26	9862.45	6794.68	4569.53	Zfp960		1.16238	1.34843	1.43636	4.06577	2.81813	16.0628	1.22988	4.85432	2.48533	1.48695	3.69504	1.22584
52.51	46.4	43.78	62.92	82.48	880.5	38.27	39.14	56.58	142.53	37	109.89	73.93	35.8	69.09	1693.06	100.96	33.44	48.99	699.88	Mir5125		1.13168	1.43719	10.6753	1.02273	2.51909	2.97	2.06508	24.5051	3.01914	14.2862	6.36315	1.22473
32.88	38.7	37.76	36.13	101.7	48.92	50.21	35.86	32.18	47.27	38.26	42.54	42.38	32.83	40.9	32.99	507.08	45.38	155.34	44.49	Zfp759		1.17701	1.04511	2.0789	1.40017	1.46892	1.11187	1.29089	1.23977	11.1741	3.49157	2.54783	1.22376
843.85	2463.63	2363.01	106.15	2140.79	1213.92	255.55	1660.43	403.15	542.11	99.21	556.8	2342.49	1730.23	1950.08	417	450.22	1483.13	2359.57	4253.1	Ttk		2.91951	22.261	1.76353	6.49748	1.34469	5.61234	1.35386	4.67645	3.29423	1.80249	5.15256	1.21895
1012.26	1647.17	1029.97	297	1192.77	995.23	141.11	80.34	629.77	277.64	746.43	53.97	796.96	513.95	896.29	789.91	768.01	1122.13	1223.37	383.74	Gm13468		1.62722	3.46791	1.19849	1.75641	2.2683	13.8305	1.55066	1.13467	1.46109	3.18802	3.14832	1.2187
3571.17	2222.7	939.99	1658.98	2545.39	4253.96	934.73	2520.51	311.67	4808.9	300.64	1783.75	1710.09	1180.75	1406.01	529.21	2845.01	1953.76	1014.12	1321.5	Psap		1.60668	1.76489	1.67124	2.69651	15.4295	5.93318	1.44831	2.65681	1.45617	1.3031	3.59664	1.21776
59.53	29.33	914.57	46.94	24.78	24.46	28.85	37.12	30.84	55.65	390.72	26.98	47.03	29.33	26.99	299.81	59.97	31.02	29.77	36.47	Ngp		2.02966	19.4838	1.01308	1.28666	1.80447	14.4818	1.60348	11.1082	1.93327	1.22506	5.59695	1.21667
160.57	349.37	83.79	237.33	195.9	296.76	169.6	483.48	217.29	228.81	411.53	29.79	142.31	96.45	106.79	175.12	121.98	307.14	383.46	266.63	Gm15914		2.17581	2.83244	1.51485	2.85071	1.05302	13.8144	1.47548	1.63985	2.51795	1.43817	3.13127	1.21539
78.19	73.46	25.42	47.06	43.49	31.76	65.19	29.57	64.96	41.75	51.89	44.59	33.83	33.22	44.57	30.29	33.6	23.81	42.37	442.06	I830077J02Rik		1.06439	1.8513	1.36933	2.2046	1.55593	1.16371	1.01836	1.47144	1.41117	10.4333	2.35436	1.21537
431.12	487.11	205.28	677.24	1077.83	1402.67	189.46	446.86	566.09	399.57	119.11	182.56	1153.41	94.85	446.41	245.38	462.22	492.85	379.66	619.98	Mcm3		1.12987	3.2991	1.30138	2.3586	1.41675	1.5327	12.1604	1.81926	1.06627	1.63299	2.77173	1.21421
5739.98	4987.08	3320.7	263.14	6099.31	2032.12	2175.18	2407.52	2580.53	1403.46	1216.69	1131.97	4143.69	7063.07	2592.34	2099.02	1470.75	5931.58	6215.87	8755.78	2610021A01Rik		1.15097	12.6195	3.00145	1.10681	1.83869	1.07484	1.70454	1.23502	4.03303	1.40862	2.91735	1.21415
88.88	249.55	253.67	1105.55	251.25	545.18	348.77	4487.33	932	28.89	99.09	88.66	353.9	320.92	356.45	92.48	144.11	30.16	556.12	35.9	Maneal		2.80772	4.35822	2.16987	12.8662	32.2603	1.11764	1.10277	3.85435	4.77818	15.4908	8.0806	1.21323
135.97	263.63	100.77	91.55	145.66	155.17	786.03	56.03	66.54	65.3	72.49	82.07	131.49	41.05	70.73	229.63	51.11	101.47	57.1	206.77	Zfp874b		1.93888	1.10071	1.06529	14.0287	1.01899	1.13216	3.20317	3.24657	1.98533	3.62119	3.2341	1.21294
23.26	21.14	21.01	312.88	24.73	22.95	560.52	36.82	23.94	29.99	32.71	38.78	60.74	203.53	401.37	547.38	188.93	1016.85	43.83	25.08	Gm15056		1.10028	14.892	1.07756	15.2232	1.25272	1.18557	3.35084	1.36378	5.38215	1.74761	4.65757	1.21253
13320.9	8815.28	4579.11	7508.4	21136.1	14423	14785.3	1326.67	17336.3	6722.16	8841.53	8069.48	7331.28	4821.81	14448.6	11182.1	10137.7	14594.8	18381.2	12028.3	Usp17lb		1.51111	1.63971	1.46545	11.1447	2.57898	1.09568	1.52044	1.29211	1.43966	1.52816	2.5216	1.21141
33.16	33.48	33.39	46.14	37.62	30.73	41.47	47.21	37.81	338.17	46.48	36.13	32.54	47.35	41.85	40.38	25.11	41.94	38.98	39.9	Tcrg-V6		1.00965	1.38185	1.22421	1.13841	8.94393	1.28647	1.45513	1.0364	1.67025	1.0236	2.01699	1.21126
34.23	54.89	49.58	661.23	45.85	32.6	102.44	117.71	36.55	29.66	124.5	97.55	30.64	144.56	127.42	62.52	169.57	303.53	25.75	61.95	Folr2		1.60356	13.3366	1.40644	1.14906	1.2323	1.27627	4.71802	2.03807	1.79	2.40583	3.09562	1.2109
440.96	39.91	27.14	24.91	17.42	16.06	26.51	33.05	408.3	27.08	987.7	460.19	60.42	318.57	26	29.48	115.58	63.96	26.3	21.95	Zcchc13		11.0489	1.08952	1.08468	1.2467	15.0775	2.14629	5.27259	1.13385	1.80707	1.19818	4.11053	1.21031
595.35	575.45	362.95	150.13	644.23	719.78	431.67	469.51	1435.06	108.9	270.37	325.6	489.13	186.37	1162.4	249.86	774.76	523.12	223.62	436.46	Brap		1.03458	2.41757	1.11727	1.08766	13.1778	1.20428	2.62451	4.65221	1.48104	1.95179	3.07487	1.20928
12.93	13.34	17.53	18.18	39.8	15.16	18	158.93	16	13.3	14.77	17.08	14.53	14.59	14.88	14.26	13.54	14.41	14.78	17.83	Sbspon		1.03171	1.03708	2.62533	8.82944	1.20301	1.1564	1.00413	1.04348	1.06425	1.20636	2.02012	1.20864
16.82	18.08	20.21	23.43	16.8	18.58	179.37	19.71	18.84	20.5	18.77	20.82	18.33	29.93	20.66	50.63	18.38	18.72	20.08	19.69	Elmo1		1.07491	1.15933	1.10595	9.10046	1.08811	1.10922	1.63284	2.45063	1.0185	1.01981	2.07598	1.20808
33.09	149.84	79.57	41.78	38.86	559.49	37.03	20.62	26.11	29.51	386.33	108.58	589.41	30.24	41.53	36.21	27.29	701.44	32.03	28.03	2010005H15Rik		4.52826	1.9045	14.3976	1.79583	1.13022	3.55802	19.4911	1.14692	25.7032	1.1427	7.47983	1.20594
4537.37	19975	5454.84	226.03	8289.62	512.81	2260.08	1310.82	5286.29	1072.49	2922.67	3671.13	14194	5790.29	2710.36	7268.64	14476.5	26052.4	1786.29	6560.91	AA414768		4.40234	24.1333	16.1651	1.72417	4.92899	1.25609	2.45134	2.6818	1.79963	3.67293	6.32156	1.20503
29.91	40.89	43.56	35.67	27.8	38.88	34.49	44.02	54.95	65.05	50.65	46.91	27.94	30.91	31.1	282.72	27.2	31.69	52.69	31.34	Trav9d-2		1.3671	1.22119	1.39856	1.27631	1.1838	1.07973	1.1063	9.09068	1.16507	1.68124	2.057	1.20449
96.37	1454.68	366.95	462.13	240.22	394.06	229.6	91.94	54.22	77.15	349.58	95.56	274.38	67.07	401.84	421.1	63.37	993.11	58.35	56.69	Pdia5		15.0947	1.25938	1.64041	2.49728	1.42291	3.65823	4.09095	1.04793	15.6716	1.02928	4.74127	1.20438
69.55	911.32	207.09	451.99	808.09	403.53	385.68	544.48	716.89	114.57	474.51	534.62	1086.84	1106.75	139.75	263.01	411.75	401.23	473.19	282.45	Gm3934		13.1031	2.18258	2.00255	1.41174	6.25722	1.12668	1.01832	1.882	1.02622	1.67531	3.16857	1.2037
31.78	30.29	356.25	39.51	30.43	31.81	26.12	43.35	36.45	31.67	43.89	40.01	29.18	31.97	47.09	45.62	60.05	32.21	47.54	70.37	C1s2		1.04919	9.0167	1.04535	1.65965	1.15093	1.09698	1.09561	1.03222	1.86433	1.48023	2.04912	1.20334
18.66	24.24	20.34	24	26.29	47.74	18.1	26.78	50.68	30.01	17.62	173.57	21.55	22.09	18.66	24.46	19.42	16.92	31.51	20.43	Slc1a4		1.29904	1.17994	1.8159	1.47956	1.68877	9.85074	1.02506	1.31083	1.14775	1.54234	2.23399	1.20309
15.38	19.74	18.77	20.24	18.59	15.6	42.87	18.43	16.92	21.05	20.2	28.43	15.07	18.07	15.47	19.56	136.5	87.9	14.55	143.05	Apoa2		1.28349	1.07832	1.19167	2.3261	1.24409	1.40743	1.19907	1.26438	1.5529	9.83162	2.23791	1.20267
636.31	68.26	142.58	96.88	291.86	299.22	76.72	119.27	129.27	73.26	756.07	56.09	116.13	214.73	66.24	62.3	61.44	151.45	89.31	58.38	AW549877		9.32186	1.47172	1.02522	1.55461	1.76454	13.4796	1.84905	1.06324	2.46501	1.5298	3.55246	1.20203
7298.53	10555.3	13508.6	10470	5291.13	1264.97	12911	689.76	11332.1	6496.74	14733.5	2515.05	8963.46	2770.71	16414.3	4047.37	10086.5	13827.3	13457.9	7053.43	Dcaf13		1.44622	1.29021	4.18281	18.7181	1.74428	5.85812	3.23508	4.05556	1.37087	1.908	4.38092	1.20181
435822	9098.54	249042	7903.85	3551.22	703095	642965	96540.1	154313	684518	212517	461733	282678	364187	13642.5	412665	187300	1438.06	1407.57	227862	Gm10718		47.9002	31.509	197.987	6.66008	4.43591	2.17269	1.28835	30.2485	130.245	161.883	61.4329	1.19988
1595.3	980.28	1103.77	50.59	454.86	615.74	505.47	61.23	1008.37	110.61	596.75	199.2	151.33	327.31	358.29	158.71	664.66	387.23	657.87	290.2	Papolg		1.62739	21.8179	1.35369	8.25527	9.11645	2.99573	2.16289	2.25751	1.71645	2.26695	5.35703	1.19951
403.29	47.15	984.6	40.75	32.04	88.86	21.55	39.46	103.63	132.48	37.5	76.67	34.81	42.63	218.76	35.83	909.24	48.45	23.44	34.78	Gm17576		8.55334	24.162	2.77341	1.83109	1.27839	2.04453	1.22465	6.1055	18.7666	1.48379	6.82232	1.19834
19.45	17.71	18.43	20.14	16.09	21.17	26.45	26.23	313.12	24.36	172.46	42.08	35.78	17.67	30.51	17.5	20.08	232.13	17.91	19.66	Tmem173		1.09825	1.09278	1.31572	1.00839	12.8539	4.09838	2.0249	1.74343	11.5603	1.09771	3.78937	1.19826
155.99	108.81	84.99	164.84	171.09	241.62	241.04	60.82	67.69	80.28	321.98	62.48	2952.64	2500.57	762.24	616.08	77.33	631.51	484.19	27.7	Nup62cl		1.4336	1.93952	1.41224	3.96317	1.18599	5.15333	1.18079	1.23724	8.16643	17.4798	4.31521	1.19776
33.6	48.89	34.65	30.15	30.6	35.22	30.95	33.27	26.7	32.14	35.9	34.42	46.31	33.06	90.48	36.31	19.17	189.37	27.45	49.46	Znrd1as		1.45506	1.14925	1.15098	1.07496	1.20375	1.043	1.40079	2.49188	9.87846	1.80182	2.26499	1.197
929.74	1689.91	1290.08	1869.01	2512.56	1410.95	2621.76	1962.15	5140.7	2053.19	2140.7	1824.18	1963.99	1447.29	5972.3	503.85	2138.73	5682.74	576.31	455.71	Acot13		1.81762	1.44876	1.78076	1.33617	2.50376	1.17351	1.35701	11.8533	2.65706	1.26464	2.71926	1.19518
24.41	41.95	44.4	22.25	673.67	35.95	41.07	18.33	35.96	341.36	24.45	397.39	46.68	60.09	26.23	53.25	36.21	23.84	19.13	21.3	Gfra3		1.71856	1.99551	18.7391	2.24059	9.49277	16.2532	1.28728	2.03012	1.51888	1.11343	5.63894	1.1951
279.46	478.32	1222.92	459.05	312.91	401.13	419.44	400.6	1454.63	104.38	496.73	467.2	1211.78	275.07	464.51	292.67	286.48	721.95	522.67	226.55	Vrk1		1.71159	2.66402	1.28193	1.04703	13.9359	1.06321	4.40535	1.58715	2.52007	2.30708	3.25233	1.19492
2454.66	3353.03	314.45	224.61	1118.71	1751.43	314.59	743.05	3329.22	199.54	1329.6	1037.68	2667.94	1009.62	1712.61	538.26	726.47	1770.12	649.02	4591.72	Rab21		1.36599	1.39998	1.56558	2.36196	16.6845	1.28132	2.64252	3.18175	2.4366	7.07485	3.9995	1.19332
18.9	20.01	15.33	19.96	148.11	49.94	24.73	188.53	20.28	19.34	17.06	22.48	19.77	22.63	18.59	18.32	213.2	19	19.53	20.61	Cypt12		1.05873	1.30202	2.96576	7.62353	1.0486	1.3177	1.14466	1.01474	11.2211	1.0553	2.97521	1.19314
2256.51	1843.43	2654.16	244.9	1991.32	3184.81	2519.08	2595.42	622.1	1158.27	592.01	1275.88	1718.92	895.14	646.08	1047.47	1076.45	1387.91	1136.51	1436.12	Trappc10		1.22408	10.8377	1.59935	1.0303	1.86187	2.15517	1.92028	1.62127	1.28934	1.26362	2.4803	1.19255
1195.06	451.8	445.57	744.18	1225.05	1014.9	2404.91	476.46	96.67	1266.3	849.89	647.84	666.13	1334.66	808.1	1036.6	572.73	994.16	898.72	960.07	Lgmn		2.64511	1.67018	1.20706	5.04745	13.0992	1.31188	2.0036	1.28276	1.73583	1.06826	3.10713	1.19125
28.91	31.57	32.78	39.38	30.72	27.05	26.06	44.75	39.32	57.83	34.07	37.19	74.19	33.83	30.29	32.83	27.55	29.08	287.16	30.96	Ankrd7		1.09201	1.20134	1.13567	1.71719	1.47075	1.09158	2.19302	1.08386	1.05554	9.27519	2.13162	1.19009
26.7	21.59	26.84	20.91	45.82	22.53	20.69	30.11	26.86	32.22	202.21	22.46	21.11	21.4	22.33	26.98	20.76	20.98	23.25	19.27	Angpt1		1.23668	1.2836	2.03373	1.45529	1.19955	9.00312	1.01374	1.20824	1.0106	1.20654	2.06511	1.18881
20.04	22.88	28.37	22.42	22.37	17.39	19.38	29.32	21.1	27.3	92.54	21.49	272.49	27.37	21.79	22.03	21.52	20.32	22.05	23.75	Aicda		1.14172	1.26539	1.28637	1.5129	1.29384	4.30619	9.95579	1.01101	1.05906	1.0771	2.39094	1.18562
2136.49	40.41	34.22	2070.74	853.56	193.32	667.75	1353.13	2587.28	219.82	44.3	139.61	710.76	142.18	38.37	616.14	498.46	192.71	611.43	26.56	Eif3s6-ps2		52.8703	60.5126	4.41527	2.0264	11.77	3.15147	4.99902	16.0579	2.58658	23.0207	18.141	1.18479
3995.67	2844.42	3018.09	186.35	5758.51	5092.93	1276.02	75.58	4899.27	1942.41	1987.69	1057.76	2203.12	700.3	1697.8	984.6	1539.96	4025.97	5905.85	1561.61	Lyrm4		1.40474	16.1958	1.13069	16.883	2.52226	1.87915	3.14597	1.72436	2.61433	3.7819	5.12822	1.18347
28.48	52.05	20.06	43.48	148.62	61.6	46.7	88.32	29.2	37.31	28.78	28.56	129.46	91.67	381.27	27.52	42.01	30.61	19.08	164.11	Gm7665		1.8276	2.1675	2.41266	1.89122	1.27774	1.0077	1.41224	13.8543	1.37243	8.60115	3.58245	1.18261
17.93	148.69	17.01	17.9	20.42	14.28	12.69	17.04	15.51	16.3	18.92	19.49	18.01	20.29	20.08	18.38	14.21	16.57	12.11	17.61	Olfr214		8.29281	1.05232	1.42997	1.34279	1.05093	1.03013	1.1266	1.09249	1.16608	1.45417	1.90383	1.18209
88.33	90.76	74.08	578.71	87.95	85.85	84.23	73.56	112.18	79.65	135.68	128.83	89.74	110.95	93.06	97.99	98.48	113.68	94.5	93.26	Gm12741		1.02751	7.81196	1.02446	1.14505	1.40841	1.05317	1.23635	1.05298	1.15435	1.0133	1.79275	1.18171
61.55	46.71	30.87	77.11	29.89	20.49	31.44	37	23.45	29.75	72.92	64.99	95.75	38.72	34.58	374.13	35.46	52.72	43.99	28.96	Spin2e		1.3177	2.49789	1.45876	1.17684	1.26866	1.12202	2.47288	10.8193	1.48675	1.51899	2.51398	1.17735
70.71	260.01	569.28	898.85	483.98	615.61	63.69	54.05	2915.16	206.25	129.15	1158.04	51.2	234.95	1120.1	50.73	425.29	641.9	585.53	519.33	Nudt7		3.67713	1.57892	1.27197	1.17835	14.1341	8.96663	4.58887	22.0796	1.50932	1.12747	6.01124	1.17626
805.78	229.69	272.83	983.06	1723.13	301	1950	75.13	218.1	627.16	419.39	1340.77	571.99	72.35	742.17	392.93	229.04	695.28	145.21	42.48	Atp6v1d		3.50812	3.6032	5.72468	25.955	2.87556	3.19695	7.90587	1.88881	3.03563	3.41831	6.11122	1.17456
14525.9	7583.35	1816.25	5716.4	7341.05	10387.9	3553.66	3707.16	11975	5703.06	6631.87	3680.56	3498.43	253.11	2762.58	1161.11	3113.69	10899.7	7911.41	6349.6	Cst7		1.9155	3.14736	1.41505	1.04319	2.09975	1.80186	13.8218	2.37926	3.50057	1.24597	3.23703	1.17431
106.37	52.23	35.13	90.5	38.37	23.4	46.32	40.85	41.11	37.95	77.78	68.8	90.87	38.06	36.85	412.3	38.34	48.85	54.13	33.16	Gm2854		2.03657	2.57615	1.63974	1.1339	1.08327	1.13052	2.38755	11.1886	1.27413	1.63239	2.60828	1.17374
199.53	258.82	157.53	203.95	163.04	426.71	916.52	58.94	155.67	83.95	439.81	124.3	1053.72	360.1	207.03	98.59	460.46	158.02	217.34	100.88	Gnpat		1.29715	1.29467	2.61721	15.5501	1.85432	3.53829	2.92619	2.09991	2.91393	2.15444	3.62462	1.17302
178.24	156.34	74.83	132.29	84.43	204.27	113.71	190.07	546.94	42.09	167.43	77.07	156.68	119	397.52	101.32	149.94	117.93	306.63	163.66	Tgif2-ps2		1.14008	1.76787	2.4194	1.67153	12.9945	2.17244	1.31664	3.92341	1.27143	1.87358	3.05509	1.17293
727547	16677.7	516218	7777.6	3523.08	719283	682955	138228	378074	700279	444305	671157	209477	457100	21869.3	708030	322603	1918.44	2140.82	437017	Gm10800		43.624	66.3724	204.163	4.94078	1.85223	1.51058	2.1821	32.3755	168.159	204.135	72.9315	1.17269
13043.6	5957.41	12398.8	8047.31	14985	15885.1	11170.8	875.22	10058.8	4110.11	10332.2	5407.1	10280	2583.44	11531.5	10064.4	5870.39	4213.81	8429.9	14291.9	Srp54a		2.18947	1.54074	1.06007	12.7634	2.44733	1.91086	3.97921	1.14577	1.39313	1.69538	3.01253	1.17123
451.15	470.25	584.47	503.31	79.63	210.8	70.87	51.32	877.41	56.47	436.56	89.92	904.56	420.5	865.12	76.32	649	664.97	197.28	381.93	Tsn		1.04234	1.16125	2.64724	1.38094	15.5376	4.85498	2.15115	11.3354	1.02461	1.93598	4.30716	1.17047
1052.18	727.48	27.75	38.4	33.89	26.64	280.17	3342.91	2800.13	502.35	3515.86	2850.38	3434.32	1095.35	26.34	32.68	2618.36	3001.34	25.2	29.41	Gm7903		1.44634	1.38378	1.27215	11.9317	5.57406	1.23347	3.13536	1.2407	1.14627	1.16706	2.95309	1.16989
27.41	33.93	29.83	30.76	26.84	26.57	31.19	28.86	32.97	34.35	36.23	34.73	26.37	34.03	31.91	240.86	28.06	30.4	33.19	30.7	Tspan15		1.23787	1.03118	1.01016	1.08073	1.04186	1.04319	1.29048	7.5481	1.08339	1.08111	1.74481	1.16983
1972.46	2046.95	2839.5	1093.56	1329.07	1392.64	4132.9	1360.39	5645.24	418.67	1698.33	782.47	1295.01	1268.64	3367.8	909.18	1169.89	745.57	1558.85	3445.2	Mak16		1.03777	2.59657	1.04783	3.03803	13.4837	2.17047	1.02079	3.70422	1.56912	2.21009	3.18786	1.16977
9535.61	5258.12	6426.29	587.59	6479.29	8401.78	10849	5237.56	3312.37	1296.99	2897.13	3101.09	6786.68	3745.23	3486.32	1991.93	3378.67	4022.31	3615.05	3757.9	Hdlbp		1.8135	10.9367	1.29671	2.07139	2.55389	1.0704	1.81209	1.75022	1.1905	1.03952	2.55349	1.16891
23.98	16.16	24.2	21.3	17.96	15.97	18.61	19.01	15.23	20.42	19.94	23.86	123.01	14.78	15.46	21.2	25.02	20.85	31.41	29.34	Gm9733		1.48391	1.13615	1.12461	1.02149	1.34077	1.19659	8.32273	1.37128	1.2	1.07055	1.92681	1.16871
125.49	56.42	116.61	232.89	66.67	69.59	68.15	110.74	68.91	120.92	102.97	62.6	61.56	61.38	63.94	53.73	98.37	84.32	73.57	753.68	Tube1		2.22421	1.99717	1.0438	1.62494	1.75475	1.64489	1.00293	1.19002	1.16663	10.2444	2.38937	1.16795
33.27	37.43	27.68	26.72	27.04	28.76	20.53	32.17	113.79	63.43	284.02	33.25	24.37	29.6	32.98	44.93	20.28	19.61	31.11	27.71	Gm815		1.12504	1.03593	1.06361	1.56698	1.79395	8.54195	1.21461	1.36234	1.03417	1.1227	1.98613	1.16667
338.64	71.09	242.52	252.1	122.58	199.27	240.13	99.15	2170.75	131.84	269.06	418.25	104.63	60.37	139.56	65.99	588.37	126.26	185.67	548.21	Mfsd7b		4.76354	1.0395	1.62563	2.42189	16.465	1.55449	1.73315	2.11487	4.65999	2.9526	3.93307	1.16518
11.95	10.98	10.75	12.29	9.85	10.88	13.64	16.7	12.81	16.69	12.42	109.33	11.84	88.66	11.9	12.07	11.5	13.94	15.03	13.77	Gm1553		1.08834	1.14326	1.10457	1.22434	1.30289	8.80274	7.48818	1.01429	1.21217	1.0915	2.54723	1.16514
11722.9	4851.82	10587.3	7042.64	12610.2	13898.2	9768.02	770.47	9478.55	3654.28	8747.17	4656.4	8648	2327.57	10268.9	9272.42	5281.16	3618.66	7296.91	11320.2	Srp54b		2.41618	1.50332	1.10214	12.678	2.59382	1.87853	3.71546	1.10747	1.45942	1.55137	3.00057	1.16424
19.5	18.06	191.66	20.85	19.72	22.08	19.73	21.84	21.3	22.03	25.31	17.73	20.53	19.88	67.99	15.57	21.55	19.65	16.16	19.56	Tmem217		1.07973	9.19233	1.11968	1.10694	1.03427	1.42752	1.0327	4.36673	1.09669	1.2104	2.2667	1.16421
4622.32	4121.83	2301.28	824.99	7121.67	4342.8	4179.25	2991.89	1484.83	992.05	5851.46	503.9	5023.75	2420.38	6668.47	3616.55	1224.96	2746.46	2648.81	2662.23	Trim75		1.12142	2.78946	1.63988	1.39686	1.49673	11.6123	2.0756	1.84388	2.24208	1.00507	2.72233	1.16418
12660.6	13549.4	5483.5	3680.28	15957.5	5276.3	5121.82	5902.58	17393.6	2009.12	14696.9	7222.79	5047.45	2695.36	510.52	6856.18	2635.21	3841.2	9595.62	6869.12	Gm7995		1.0702	1.48997	3.02438	1.15244	8.65733	2.03479	1.87264	13.4298	1.45764	1.39692	3.55861	1.1633
199.41	182.86	312.65	236.14	1692.89	961.59	270.08	1323.11	244.78	154.75	1292.4	86.92	434.81	661.51	5607.96	1984.25	889.6	941.38	1472.71	258.59	Gm6468		1.09051	1.324	1.76051	4.89896	1.58178	14.8688	1.52138	2.82624	1.05821	5.69515	3.66256	1.16316
19.68	23.98	23.41	26.59	19.25	18.75	20.74	26.31	23.62	25.08	21.87	27.51	20.18	22.8	22.34	25.97	19.07	21.4	171.57	21.83	Cpne4		1.2185	1.13584	1.02667	1.26856	1.06181	1.25789	1.12983	1.16249	1.12218	7.85937	1.82431	1.16314
40.22	51.95	66.97	170.45	496.52	179.04	596.32	45.96	271.5	318.52	135.89	145.39	128.03	265.69	66.78	41.34	269.68	219.81	146.07	630.36	Vmn1r132		1.29165	2.54517	2.77324	12.9748	1.17319	1.06991	2.07522	1.61538	1.22688	4.31547	3.10609	1.16214
9380.9	1160.03	5659.7	5123.24	44824.8	4255.61	8032.2	12617.2	9436.79	6145.18	11245.5	13449.8	7448.01	7943.5	7083.42	4242.41	6541.43	8136.54	10172.7	7339.93	Snora47		8.08677	1.10471	10.5331	1.57083	1.53564	1.19602	1.06653	1.66967	1.24385	1.38595	2.93931	1.16105
104.38	106.56	100.66	971.56	78.35	67.75	102.64	2347.5	1254.29	53.64	394.85	63.1	238.38	298.37	469.53	223.38	582.35	106.75	185.13	101.93	1110012L19Rik		1.02089	9.6519	1.15646	22.8712	23.3835	6.25753	1.25166	2.10193	5.45527	1.81625	7.49666	1.16087
196.81	20.95	34.74	45.86	25.29	24.32	35.6	31.13	39.55	43.22	212.13	38.94	26.89	34.91	31.37	30.21	28.89	39.8	36.32	36.47	Gm21968		9.39427	1.32009	1.03988	1.14359	1.09279	5.44761	1.29825	1.0384	1.37764	1.00413	2.41567	1.15918
196.81	20.95	34.74	45.86	25.29	24.32	35.6	31.13	39.55	43.22	212.13	38.94	26.89	34.91	31.37	30.21	28.89	39.8	36.32	36.47	Gm10592		9.39427	1.32009	1.03988	1.14359	1.09279	5.44761	1.29825	1.0384	1.37764	1.00413	2.41567	1.15918
196.81	20.95	34.74	45.86	25.29	24.32	35.6	31.13	39.55	43.22	212.13	38.94	26.89	34.91	31.37	30.21	28.89	39.8	36.32	36.47	4930466F19RIK		9.39427	1.32009	1.03988	1.14359	1.09279	5.44761	1.29825	1.0384	1.37764	1.00413	2.41567	1.15918
23.37	25.18	25.09	33.71	29.16	22.64	231.11	29.26	23.5	28.94	26.37	26.6	23.82	27.76	24.01	27.52	28.53	25.58	31.11	35.4	Rsg1		1.07745	1.34356	1.28799	7.8985	1.23149	1.00872	1.16541	1.14619	1.11532	1.1379	1.84125	1.15713
95.13	250.33	80.3	60.65	425.91	902.06	245.7	258.47	137.84	161.56	396.9	102.28	210.99	294.27	168.45	301.07	166.53	121.79	957.35	79.66	Igsf11		2.63145	1.32399	2.11796	1.05197	1.17208	3.88052	1.39471	1.7873	1.36735	12.018	2.87453	1.15679
1231.93	772.94	1177.11	136.31	710.09	686.78	475.31	493.38	348.95	318.34	768.95	1017.47	572.17	744.15	888.74	776.24	759.52	1344.95	1028.89	1327.47	Zfp141		1.59382	8.63554	1.03394	1.03802	1.09616	1.32319	1.30058	1.14493	1.77079	1.2902	2.02272	1.15475
200.75	252.16	155.53	170.95	526.09	653.94	161.1	78.51	360.42	122.01	156.99	169.37	72.51	760.25	209.57	76.4	207.49	187.13	348.26	363.98	B3galnt2		1.25609	1.09914	1.24302	2.05197	2.95402	1.07886	10.4848	2.74306	1.1088	1.04514	2.50649	1.15465
51.6	82.06	43.38	61.68	144.12	41.9	36.86	38.04	52.2	47.43	34.13	51.06	51.71	40.65	55.56	73.08	42.26	94.29	87.73	941.46	Ermard		1.59031	1.42185	3.43962	1.03201	1.10057	1.49604	1.27208	1.31533	2.23119	10.7313	2.56303	1.1537
476.24	152.81	86.11	545.63	467.98	425.43	108.14	112.21	109.41	62.63	107.42	150.78	597.02	73.59	859.94	46.48	77.78	319.38	39.24	60.08	Fzd4		3.11655	6.33643	1.10002	1.03764	1.74693	1.40365	8.11279	18.5013	4.1062	1.53109	4.69926	1.15179
1403.42	1359.27	240.03	4470.34	267	850.35	321.55	236.93	3031.36	841.24	202.17	1078.66	1587.58	338.1	1044.3	264.51	2167.78	2023.99	1004.34	45.87	Rps4l		1.03248	18.6241	3.18483	1.35715	3.60344	5.33541	4.69559	3.94805	1.07104	21.8954	6.47475	1.15155
40.8	51.78	51.54	28.92	35	67.28	49.36	32.12	27.25	24.36	47.8	207.53	256.61	23.85	31.78	24.16	28.55	26.67	27.37	30.44	Sohlh2		1.26912	1.78216	1.92229	1.53674	1.11864	4.34163	10.7593	1.3154	1.07049	1.11217	2.6228	1.15107
66.18	57.91	61.31	68.74	52.69	122.98	51.64	122.66	50.91	491.66	52.32	78.83	77.14	68.09	82.55	62.22	96.96	78.26	59.91	56.43	Tmem38a		1.14281	1.12119	2.33403	2.37529	9.65743	1.50669	1.13291	1.32674	1.23895	1.06167	2.28977	1.15054
1035.08	85.01	105.93	64.46	297.36	135.86	77.15	414.78	95.91	73.53	55.87	61.64	258.36	100.83	57.91	80.22	243.37	312.67	265.59	293.67	Ankrd27		12.176	1.64334	2.18872	5.37628	1.30437	1.10328	2.56233	1.38525	1.28475	1.10573	3.013	1.15049
92.43	90	2245.48	204.4	84.01	164.16	144.08	237.74	106.51	83.33	184.79	285.74	240.41	143.43	155.73	314.67	274.59	791.81	70.18	71.23	Abhd3		1.027	10.9857	1.95405	1.65006	1.27817	1.5463	1.67615	2.02061	2.88361	1.01496	2.60366	1.15047
121.39	15.04	18.71	19.74	15.15	15.82	21.06	17.49	18.22	24.06	19.81	18.27	17.79	17.93	26.88	17.57	15.51	14.96	17.62	28.56	Slc16a12		8.07114	1.05505	1.04422	1.20412	1.32053	1.08429	1.00787	1.52988	1.03676	1.62089	1.89748	1.14888
626.59	812.01	569.11	516.83	387.44	978.56	309.83	1490.57	410.68	31.67	1085.23	402.03	761.94	36.23	1015.3	199.17	198.85	630.05	1581.79	1109.98	Sva		1.29592	1.10116	2.52571	4.81093	12.9675	2.69938	21.0306	5.09766	3.16847	1.42506	5.61224	1.14744
16.06	151.18	19.73	22.69	13.64	15.04	14.57	21.13	21.75	20.38	19.48	16.61	16.82	52.95	17.31	22.69	15.9	21.03	19.74	28.17	Rsph4a		9.41345	1.15003	1.10264	1.45024	1.06722	1.17279	3.14804	1.3108	1.32264	1.42705	2.25649	1.14678
17.76	162.67	16.13	29.6	17.87	16.31	23.75	26.51	48.55	20.48	39.54	29.2	22.38	29.02	24.86	26.16	30.22	22.08	23.86	25.55	Magea7-ps		9.15935	1.83509	1.09565	1.11621	2.37061	1.35411	1.29669	1.05229	1.36866	1.07083	2.17195	1.14639
2070.6	1278.08	3414.38	320.2	1621.27	2354.61	1597.63	2419.33	2121.37	916.38	561.33	675.56	1825.75	1149.69	1313.2	880.23	1888.15	961.05	1520.73	1138.83	Mob1a		1.62009	10.6633	1.45232	1.51432	2.31495	1.2035	1.58804	1.49188	1.96467	1.33534	2.51484	1.14548
75.8	79.67	42.08	76.9	46.47	56.53	55.42	531.74	44.98	39.42	62.14	89.84	61.42	59.75	99.81	38.07	71.67	54.12	48.06	76.83	Cog5		1.05106	1.82747	1.21648	9.59473	1.14105	1.44577	1.02795	2.62175	1.32428	1.59863	2.28492	1.14318
109.71	49.35	76.4	57.29	37.58	43.65	410.02	43.75	68.44	67.45	135.3	54.36	52.23	61.53	64.08	74.29	51.69	70.5	54.74	50.91	Syce1		2.2231	1.33357	1.16152	9.37189	1.01468	2.48896	1.17806	1.15933	1.3639	1.07523	2.23702	1.14292
922.29	275.45	47.66	55.6	613.67	201.87	365.56	2148.14	59.64	1198.06	130.7	391.44	202.74	303.96	526.54	18.67	58.89	43.5	957.56	51.18	Gm9994		3.3483	1.1666	3.03993	5.8763	20.0882	2.99495	1.49926	28.2025	1.35379	18.7097	8.62794	1.14213
222.32	113.22	78.35	96.56	75.45	263.82	86.36	104.69	244.27	142.4	1212.84	95.17	82.07	93.64	200.5	82.82	134.95	69.34	86.75	236.4	Tmem50a		1.96361	1.23242	3.49662	1.21225	1.71538	12.7439	1.14098	2.42091	1.94621	2.72507	3.05974	1.13831
82.16	197.38	73.44	846.8	44.34	80.84	182.11	104.01	127.69	53.64	141.17	68.72	75.17	53.78	59.18	84.96	85.91	119.6	200.31	163.7	Gm6741		2.40239	11.5305	1.82318	1.75089	2.3805	2.05428	1.39773	1.43562	1.39215	1.22364	2.73909	1.13786
947.31	766.78	876.82	694.85	706.29	927.5	497.22	241.72	755.23	385.95	487.72	1026.07	1312.77	1413.44	1216.91	857.79	194.82	1915.75	812.95	703.68	Atp11b		1.23544	1.26188	1.3132	2.05701	1.95681	2.10381	1.07669	1.41866	9.83344	1.15528	2.34122	1.13651
50.07	80.75	74.19	37.73	95.56	87.99	539.72	90.75	34.61	191.97	855.34	54.05	76.42	36.3	149.87	126.82	290.54	140.02	47.48	109.01	Gm16429		1.61274	1.96634	1.08603	5.94733	5.54666	15.825	2.10523	1.18175	2.07499	2.29591	3.9642	1.13584
50.07	80.75	74.19	37.73	95.56	87.99	539.72	90.75	34.61	191.97	855.34	54.05	76.42	36.3	149.87	126.82	290.54	140.02	47.48	109.01	Gm7971		1.61274	1.96634	1.08603	5.94733	5.54666	15.825	2.10523	1.18175	2.07499	2.29591	3.9642	1.13584
76.01	41.53	42.72	48.92	74.38	50.77	47.99	49.14	542.06	46.63	68.97	47.94	42.31	103.1	85.85	48.48	45.86	45.85	257.56	41.77	P2rx5		1.83024	1.14513	1.46504	1.02396	11.6247	1.43867	2.43678	1.77083	1.00022	6.16615	2.99017	1.13544
2443.46	2331.75	1475.05	1956.08	6543.47	4779.69	5313.07	465.61	3264.6	1175.37	2211.07	752.11	2399.85	2220.32	2787.62	865.42	1883.11	1281.73	1786.18	1956.08	Ptbp3		1.04791	1.32611	1.36902	11.411	2.77751	2.93982	1.08086	3.22112	1.46919	1.09512	2.77376	1.13539
510.09	654.65	1300.73	138.87	502.78	785.95	520.8	602.86	389.28	284.19	237.97	218.82	474.86	288.9	492.03	224.44	697.06	535.31	414.81	547.62	Psmd3		1.2834	9.36653	1.56321	1.15757	1.36979	1.08751	1.64368	2.19226	1.30216	1.32017	2.22863	1.13416
25.34	31.63	42.36	33.28	24.39	32.92	57.79	24.69	30.84	26.45	30.03	38.03	20.7	179.91	24.2	29.44	26.41	25.94	42.22	35.48	Gm6792		1.24822	1.27284	1.34973	2.34062	1.16597	1.2664	8.6913	1.21653	1.01812	1.18997	2.07597	1.1333
40.52	53.23	65.08	170.21	488.96	178.92	571.17	47.02	278.86	318.51	136.44	139.27	128.8	270.49	68.39	48.14	269.02	215.8	157.14	607.77	Vmn1r132		1.31367	2.6154	2.73284	12.1474	1.14219	1.02074	2.10008	1.42065	1.24662	3.8677	2.96073	1.13271
412.21	1029.07	19.08	509.27	31.56	192.9	146.43	23.35	452.73	420.3	1520.11	467.29	2621.22	784.88	301.02	26.95	148.7	30.32	636.83	354.44	Prl8a2		2.49647	26.6913	6.11217	6.27109	1.07716	3.25303	3.33964	11.1696	4.90435	1.79672	6.71115	1.13249
29.38	94.55	15.31	17.19	15.87	178.24	15.46	14.53	13.49	12.51	21.42	26.61	15.95	63.57	16.4	15.46	42.14	17.42	60.43	44.18	Pten		3.21818	1.1228	11.2313	1.06401	1.07834	1.2423	3.98558	1.0608	2.41906	1.36781	2.77901	1.13221
62.17	313.62	80.51	37.96	432.98	128.49	31.28	28.36	644.89	41.43	123.03	67.69	40.35	35.47	239.82	324.78	380.74	32.5	522.95	350.39	Gm20274		5.04456	2.12092	3.36976	1.10296	15.5658	1.81755	1.13758	1.35427	11.7151	1.49248	4.47209	1.13216
3486.01	2049.04	9598.48	993.45	6587.16	5818.33	4459.45	5101.87	2405.15	4013.35	7422.25	3947.9	3076.7	3412.63	4695.72	3652.15	7024.01	6792.09	4743.84	1849.83	Pds5a		1.70129	9.66176	1.13214	1.14406	1.66865	1.88005	1.10919	1.28574	1.03415	2.56447	2.31815	1.13172
1536.8	518.16	318.06	138.96	1681.46	113.58	111.55	2169.47	375.18	1317.43	564.66	821.8	276.69	483.9	475.41	1312.81	1114.4	266.31	1089.17	500.25	Obox4-ps26		2.96588	2.28886	14.8042	19.4484	3.51146	1.45539	1.74889	2.76143	4.1846	2.17725	5.53464	1.13076
105.96	75.64	131.37	68	112.83	320.8	601.17	55.28	408.23	73.85	1456.25	46.46	462.25	117.04	697.09	87.63	213.11	48.31	342.01	45.58	Frs2		1.40085	1.93191	2.84322	10.875	5.52783	31.3442	3.9495	7.95492	4.4113	7.50351	7.77422	1.13061
147.89	70.9	818.8	68.44	58.57	375.43	69.95	72.87	63.85	77.28	94.7	76.89	163.97	72.2	125.59	62.08	111.29	95.76	85.76	55.48	Hsf2		2.0859	11.9638	6.40994	1.04174	1.21034	1.23163	2.27105	2.02303	1.16218	1.54578	3.09454	1.12905
26.61	123.82	133.94	69.55	114.79	219.01	128.08	1672.46	126.31	48.13	66.26	45.72	160.52	220.83	467.43	238.14	57.27	84.61	69	102.31	Trappc3		4.65314	1.92581	1.90792	13.0579	2.62435	1.44926	1.37572	1.96284	1.47739	1.48275	3.19171	1.12847
321.23	104.21	283.78	14.71	862.29	378.5	549.54	1067.42	665.56	632.25	198.35	18	75.42	1787.9	221.36	598.88	1174.63	420.38	79.4	311.86	Gm12397		3.08253	19.2916	2.27818	1.94239	1.05268	11.0194	23.7059	2.70546	2.79421	3.92771	7.18001	1.12782
440.91	326.48	238.05	139.37	230.55	580.59	358.03	335.82	363.68	385.86	267.61	171.66	445.16	37.04	419.37	170.72	314.8	292.97	65.78	387.8	Trak2		1.3505	1.70804	2.51828	1.06614	1.06099	1.55895	12.0184	2.45648	1.07451	5.89541	3.07077	1.12739
958.95	1091.22	3330.05	639.52	1571.1	2359.79	1541.84	2088.12	346.15	664.04	3621.09	298.01	1335.76	1425.44	2338.16	1637.18	993.12	2939.65	1629.95	941.39	Gm14412		1.13793	5.20711	1.502	1.3543	1.91836	12.1509	1.06714	1.42816	2.96001	1.73143	3.04573	1.12676
10787	5929.36	10745.1	7669.57	12293.9	13188.1	8943.1	834.77	8061.99	3882.61	8679.34	5635.12	8236.07	2386.12	9593.09	10219	5187.38	3324.86	7786.34	10321.9	Srp54b		1.81924	1.401	1.07273	10.7133	2.07644	1.54022	3.45166	1.06524	1.56018	1.32564	2.60256	1.12671
619.44	1043.27	2298.58	670.64	2962.13	2444.41	2702.07	3889.18	327.94	3925.61	3951.93	2020.57	1996.17	1485.56	180.97	206.49	1785.06	5615.12	9218.14	5163.27	Mbip		1.68421	3.42744	1.2118	1.43933	11.9705	1.95585	1.34372	1.14102	3.14562	1.78533	2.91048	1.12637
130.86	193.25	434.74	90.19	2256.95	181.07	67.81	229.22	485.02	203.4	239.73	335.54	266.7	328.79	109.57	108.94	146.36	128.8	369.7	206.98	Map3k7		1.47677	4.82027	12.4645	3.38033	2.38456	1.39966	1.23281	1.00578	1.13634	1.78616	3.10872	1.12573
18.19	23.44	22.17	361.57	143.44	169.48	20.36	27.29	22.77	21.65	34.23	26.43	207.01	20.03	24.43	20.02	101.44	23.1	26	255.36	Pla2g1b		1.28862	16.309	1.18154	1.34037	1.05173	1.29512	10.335	1.22028	4.39134	9.82154	4.82345	1.125
328.18	879.28	402.59	143.22	1236.96	353.15	433.07	194.15	149.81	103.61	1304.8	87.53	916.51	330.81	862.66	317.74	240.15	339.61	623.83	436.07	7420426K07Rik		2.67926	2.81099	3.50265	2.23059	1.4459	14.9069	2.7705	2.71499	1.41416	1.43057	3.59065	1.12477
1529.64	3561.97	2348.58	2704.54	1601.46	1844.57	2214.84	1286.15	3418.77	285.24	5597.47	1161.95	3995.11	3031.49	2352.75	675.2	2838.18	3099.11	2921.68	2658.97	U2surp		2.32863	1.15156	1.15181	1.72207	11.9856	4.81731	1.31787	3.48452	1.09194	1.0988	3.01501	1.12355
53.09	649.01	172.39	353.25	603.92	278.01	264.69	437.48	546.65	58.48	231.42	377.2	814.33	837.66	97.2	156.83	287.21	254.42	323.39	156.17	Gstp2		12.2247	2.04913	2.1723	1.6528	9.34764	1.62994	1.02865	1.61348	1.12888	2.07076	3.49183	1.12313
1169.92	3554.23	2612.62	2587.3	5416.14	4937.35	4738.98	479.57	1947.81	2565.9	1385.85	2571.31	6188.31	556.59	3400.45	2923.92	4926.82	2970.34	4629.56	2665.04	Sde2		3.03801	1.00979	1.09697	9.88173	1.31733	1.8554	11.1183	1.16298	1.65867	1.73714	3.38763	1.123
834.69	1071.56	521.26	219.43	2555.02	1559.98	1883.08	929.27	2465.25	235	687.93	819.1	784.03	742.69	413.03	320.55	445.22	1042.72	307.91	489.92	Arl2bp		1.28378	2.37552	1.63785	2.02641	10.4904	1.19067	1.05566	1.2885	2.34203	1.59111	2.5282	1.12201
146.01	1722.48	57.74	987.44	1037.36	603.89	507.3	220.87	51.75	186.85	139.25	707.69	49.85	55.5	1741.39	1240.99	1230.59	434.89	192.19	197.4	Sgtb		11.797	17.1015	1.7178	2.29683	3.61063	5.08215	1.11334	1.40323	2.82966	1.02711	4.79792	1.12195
1831.77	2220.59	478.73	2983.21	1142.35	2769.6	133.26	1653.26	1245.35	2034.14	531.37	819.96	2201.96	1656.41	1668.86	1574.41	1353.96	3573.97	1346.1	1939	Tuba1c		1.21226	6.23151	2.42448	12.4063	1.63339	1.54311	1.32936	1.05999	2.63964	1.44046	3.19205	1.12075
1569.12	2496.86	4196.26	3461.02	3859.58	2716.17	2837.29	2825.42	1074.28	561.88	4949.13	351.69	4781.94	959.6	1799.2	632.94	2840.54	1399.09	4450.83	1117.28	LOC101055953		1.59125	1.21243	1.42096	1.0042	1.91194	14.0724	4.98326	2.84261	2.03028	3.98363	3.5053	1.12014
22.38	21	27.98	26.78	22.38	25.16	24.32	27.1	49.19	23.52	23.56	31.26	213.68	25.68	29.08	21.05	23.6	24.1	41.55	26.86	Car8		1.06571	1.04481	1.12422	1.11431	2.09141	1.32683	8.32087	1.38147	1.02119	1.54691	2.00377	1.11961
296.59	902.43	1213.05	590.12	709.23	373.8	175.86	138.91	109.59	402.81	4458.55	283.26	933.63	453.6	665.54	117.98	1120.01	700	1432.12	733.93	Trap1a		3.04269	2.0556	1.89735	1.266	3.67561	15.7401	2.05827	5.64113	1.60001	1.9513	3.89281	1.11919
59.17	53.92	857.09	718.07	853.29	561.6	62.37	59.68	231.22	62.06	108.37	46.58	108.42	87.31	518.08	42.44	83.59	50.82	35.68	169.34	Sycp2l		1.09737	1.1936	1.51939	1.04507	3.72575	2.32653	1.24178	12.2074	1.64482	4.74608	3.07478	1.11915
872.64	220.01	1025.9	205.92	1319.33	710.79	1315.75	1449.31	151.03	224.7	904.59	579.18	160.63	1343.03	2152.37	2889.31	1104.24	1556.35	111.7	1755.36	Slc35f2		3.96637	4.98203	1.85615	1.10151	1.48778	1.56185	8.36102	1.34239	1.40943	15.715	4.17835	1.11668
22.77	211.2	24.06	26.76	22.17	20.1	116.28	49.97	22.45	29.07	22.56	36.82	127.53	87.1	26.35	21.2	39.02	20.46	23.53	21.71	Tex101		9.27536	1.11222	1.10299	2.327	1.29488	1.63209	1.46418	1.24292	1.90714	1.08383	2.24426	1.11519
223.17	520.22	105.4	111.47	199.1	323.13	106.13	134.64	86.46	778.99	114.31	120.01	183.88	175.29	167.54	175.33	135.66	111.57	246.81	106.64	Slc2a1		2.33105	1.05759	1.62295	1.26863	9.00983	1.04986	1.049	1.0465	1.21592	2.31442	2.19658	1.11365
297.4	334.68	506.38	58.68	371.65	424.73	218.45	355.53	296.32	280.77	108.23	135.43	50.95	562.71	442.04	285.67	52.13	155.92	218.05	380.12	Prkx		1.12535	8.62952	1.14282	1.62751	1.05538	1.25132	11.0444	1.54738	2.99098	1.74327	3.21579	1.11309
22.76	25.34	29.03	39.98	20.78	21.36	19.56	24.56	24.17	29.54	31.49	33.74	37.55	28.16	26.17	199.88	23.22	21.13	31.52	25.85	Nefl		1.11336	1.3772	1.02791	1.25562	1.22218	1.07145	1.33345	7.63775	1.09891	1.21934	1.83572	1.11226
1021.77	690.93	577.21	331.24	1149.36	1358.6	919.71	982.82	771.48	828.3	816.59	1040.68	500.38	741.58	787.09	198.67	309.2	2937.11	645.17	674.05	Rad50		1.47883	1.74257	1.18205	1.06862	1.07365	1.27442	1.48203	3.9618	9.49906	1.04476	2.38078	1.11195
11.06	12.95	14.94	16.55	12.34	11.4	12.3	11.58	12.1	12.48	12.42	10.87	102.12	13.92	19.93	13.49	15.64	13.37	13.02	12.08	Mc5r		1.17089	1.10776	1.08246	1.06218	1.0314	1.14259	7.33621	1.47739	1.16978	1.07781	1.76585	1.11065
1251.52	1369	4090.86	3975.91	6803.59	6093.56	2866.93	229.97	682.2	2820.63	2639.9	1419.75	4533.5	3101.89	4102.79	413.9	1947.65	2399.97	982.38	2624.67	Sfr1		1.09387	1.02891	1.11652	12.4665	4.13461	1.85941	1.46153	9.91252	1.23224	2.67175	3.69779	1.11058
28.7	27.22	27.94	38.03	28.33	27.18	32.09	278.04	37.09	31.98	29.02	40.82	25.95	32.96	37.33	35.05	32.81	34.13	126.64	34.11	Gm684		1.05437	1.36113	1.04231	8.66438	1.15979	1.40662	1.27013	1.06505	1.04023	3.71269	2.17767	1.11054
47.54	194.23	133.16	54.12	95.73	76.45	78.96	68.3	190.57	69.78	147.32	70.2	533.16	42.42	42.95	73.28	156.41	104.3	116.53	80.3	Ppp3cb		4.08561	2.46046	1.25219	1.15608	2.73101	2.09858	12.5686	1.70617	1.49962	1.45118	3.10095	1.10979
17.02	21.48	17.69	18.03	41.82	80.67	26.14	21.9	22.36	177.87	21.37	22.45	19.3	19.28	14.87	22.15	22.19	18.41	31.59	36.26	Olfr1301		1.26204	1.01922	1.92898	1.19361	7.95483	1.05054	1.00104	1.48958	1.20532	1.14783	1.9253	1.10972
4575.33	3534.62	1988.13	208.43	4403.06	3881.15	3954.04	5727.7	1806.72	3640.7	1732.69	1167.99	4119.18	2683.63	3344.74	1601.1	4208.82	3314.37	4355.04	3342.57	Alg13		1.29443	9.5386	1.13447	1.44857	2.01509	1.48348	1.53493	2.08903	1.26987	1.3029	2.31114	1.10713
2439.48	1262.91	2812.9	259.68	1984.49	2148.14	2898.72	744.33	1228.97	990.37	750.04	681.57	1534.98	1124.76	529.15	411.42	983.92	314.66	744	976.09	Epn2		1.93163	10.8322	1.08246	3.8944	1.24092	1.10046	1.36472	1.28616	3.12693	1.31195	2.71718	1.10641
4266.98	3708.68	1778.33	329.12	10799.3	18408.6	1662.09	149.72	545.77	784.62	1223.91	1585.75	1263.66	2628.51	2654.31	2094.3	758.73	375.6	2863.19	2552.74	---		1.15054	5.40329	1.70461	11.1013	1.43764	1.29564	2.08008	1.2674	2.02005	1.12161	2.85822	1.1063
9265.16	13142.5	153.7	489.15	6458.22	5488.48	30457.9	9484	1028.27	3133.96	209.23	1607.98	12153.5	6441.94	136.29	1071.81	378.31	1816.57	5839.22	264.92	Gm16533		1.41848	3.1825	1.17669	3.21151	3.0478	7.68523	1.88663	7.86419	4.8018	22.0414	5.63163	1.10627
234.01	22.07	16.81	23.67	26.16	27.56	31.69	19.8	27.79	22.41	61.08	18.36	18.29	20.16	23.23	54.12	22.65	21.06	45.39	17.57	Mill1		10.6031	1.40809	1.05352	1.60051	1.24007	3.3268	1.10224	2.32975	1.0755	2.58338	2.63229	1.103
56.3	52.7	51.45	59.06	52.57	73.09	807.19	89.83	62.42	54.43	121.22	65.37	64.27	34.85	53.69	52.79	138.21	54.99	51.02	47.15	Cox8c		1.06831	1.14791	1.39034	8.98575	1.14679	1.85437	1.84419	1.01705	2.51337	1.08208	2.20502	1.10253
22.47	21.13	23.46	26.21	18.32	19.81	19.94	172.21	19.27	24.83	142.94	20.86	22.3	20.97	22.09	26.62	36.02	23.62	23.08	33.72	Ripk4		1.06342	1.11722	1.08133	8.63641	1.28853	6.85235	1.06342	1.20507	1.52498	1.46101	2.52937	1.10115
105.34	66.87	950.05	49.58	436.72	173.35	156.59	53.72	936.12	55.98	96.63	149.33	580.67	52.72	66.83	45.49	227.51	73.95	123.24	61.79	Nt5dc1		1.5753	19.162	2.5193	2.91493	16.7224	1.54538	11.0142	1.46911	3.07654	1.9945	6.19936	1.10079
97.2	138.5	101.59	99.89	748.19	166.3	81.02	197	47.35	84.41	545.31	65.17	103.26	42.27	64.85	72.95	93.89	85.66	42.93	592.81	Ap3s2		1.4249	1.01702	4.49904	2.4315	1.78268	8.3675	2.44287	1.1249	1.09608	13.8088	3.79952	1.09983
272.35	246.86	1159.63	97.86	1408.01	1447.79	1772.28	740.21	323.41	571.36	532.8	243.89	1052.79	1567.71	1165.52	593.74	946.55	370.24	1520.03	553.3	Kif14		1.10326	11.8499	1.02825	2.39429	1.76667	2.18459	1.4891	1.96301	2.55658	2.74721	2.90829	1.09871
289.62	155.21	175.59	71.02	143.88	681.47	106	81.5	40.41	76.19	85.58	121.6	789.69	64.56	93.25	42.46	77.09	68.2	88.16	135.93	Kcnk18		1.86599	2.4724	4.73638	1.30061	1.88542	1.42089	12.2319	2.19618	1.13035	1.54186	3.0782	1.09707
480.53	424.48	279.28	467.99	521.91	175.46	341.52	77.29	921.33	49.25	539.55	1104.46	53.12	147.81	1544.1	241.91	2084.94	105.89	421.33	1520.43	Gm18284		1.13204	1.6757	2.97452	4.41868	18.7072	2.047	2.78257	6.38295	19.6897	3.60864	6.3419	1.09448
38.91	74.84	45.33	37.02	70.23	79.02	485.55	79.33	41.56	146.42	492.02	40.92	62.45	34.54	94.71	76.43	200.19	133.59	53.19	67.96	LOC545763		1.92341	1.22447	1.12516	6.12064	3.5231	12.0239	1.80805	1.23917	1.49854	1.27768	3.17642	1.0941
511.74	989.65	50.85	43.45	912.11	97.12	45.07	65.58	49.26	47.79	54.93	337.81	41.99	47.84	50.59	41.98	42.99	498.95	41.12	48.64	Gm10490		1.93389	1.17031	9.39158	1.45507	1.03076	6.14983	1.13932	1.2051	11.6062	1.18288	3.62649	1.09396
2416.91	2129.66	5285.85	2237.4	1600.17	4845.7	2935.5	3999.54	3748.4	3466.85	3530.97	1925.98	1894.63	532.04	2434.48	183.64	1625.37	6624.52	4896.92	3090.15	Usp17ld		1.13488	2.3625	3.02824	1.36247	1.08121	1.83334	3.56107	13.2568	4.0757	1.58469	3.32809	1.09356
59.44	95.06	89.54	85.33	242.47	193.32	301.61	148.04	162.84	430.92	67.26	69.59	52.67	663.03	362.58	82.57	426.38	103.05	66.23	91.98	Zfp449		1.59926	1.04934	1.25424	2.03735	2.64628	1.03464	12.5884	4.39118	4.1376	1.3888	3.21271	1.09332
32.74	24.1	37.02	30.02	22.93	29.15	256.57	27.86	26.3	31.93	55.64	86.16	80.73	46.76	26.49	28.7	22.16	30.43	26.5	70.76	Cdkl1		1.35851	1.23318	1.27126	9.20926	1.21407	1.54853	1.72648	1.08343	1.37319	2.67019	2.26881	1.09315
33.84	27.24	40.12	38.85	29.42	220.37	27.97	30.91	38.84	45.35	26	46.65	35.04	39.23	33.36	28.47	28.78	28.44	32.86	28.1	Gm12262		1.24229	1.03269	7.49048	1.10511	1.16761	1.79423	1.11958	1.17176	1.01195	1.1694	1.83051	1.09307
52.09	50.24	54.39	63.88	53.29	30.73	43.61	52.15	47.86	394.82	59.64	48.21	50.55	72.55	58.47	78.01	63.07	80.41	51.06	35.05	Ighv8-5		1.03682	1.17448	1.73414	1.19583	8.24948	1.23709	1.43521	1.33419	1.27493	1.45678	2.01289	1.09278
50	271.02	704.74	36.9	306.47	232.24	111.54	301.43	444.65	122.43	336.26	211.42	165.99	464.38	321.04	261.72	634.19	68.75	143.5	464.33	Gm2436		5.4204	19.0986	1.31963	2.70244	3.63187	1.59048	2.79764	1.22665	9.22458	3.23575	5.02481	1.09268
50	271.02	704.74	36.9	306.47	232.24	111.54	301.43	444.65	122.43	336.26	211.42	165.99	464.38	321.04	261.72	634.19	68.75	143.5	464.33	Gm2446		5.4204	19.0986	1.31963	2.70244	3.63187	1.59048	2.79764	1.22665	9.22458	3.23575	5.02481	1.09268
53.03	36.97	50.16	37.76	582.35	120.26	39.02	43.91	82.86	32.16	37.91	60.44	347.98	27.42	133.73	36.58	39.48	37.18	86.55	41.51	Gm9324		1.43441	1.32839	4.84242	1.12532	2.57649	1.5943	12.6907	3.65582	1.06186	2.08504	3.23948	1.09221
922.14	475.62	620.1	546.07	719.6	2388.1	1149.86	624.26	697.38	97.39	244.65	259.31	1943.75	146.68	270.5	637.73	555.07	1257.38	462.04	483	Sgta		1.93882	1.13557	3.31865	1.84196	7.16069	1.05992	13.2516	2.3576	2.26526	1.04536	3.53755	1.09116
96.34	65.54	90.25	51.16	45.95	76.44	37.16	73.28	38.92	196.79	55.32	40.09	257.81	34.91	434.08	30.84	83.04	163.65	138.39	160.45	Rpusd1		1.46994	1.76407	1.66355	1.97201	5.05627	1.3799	7.38499	14.0752	1.97074	1.1594	3.78961	1.09037
829.42	510.78	861.44	364.44	454.59	1080.39	1534.79	662.18	2292.98	164.07	171.63	486.25	315.33	224.15	1269.04	379.44	906.33	387.49	711	399.24	Morc2a		1.62383	2.36374	2.37663	2.31778	13.9756	2.83313	1.40678	3.34451	2.33898	1.78088	3.43619	1.09029
17.03	29.22	20.01	27.49	54.31	13.86	22.73	14.58	15.44	22.29	141.04	16.85	16.92	20.85	46.26	19.56	47.13	46	328.4	26.01	Cxcl9		1.7158	1.37381	3.91847	1.55898	1.44365	8.37033	1.23227	2.36503	1.02457	12.6259	3.56288	1.08863
59.47	124.33	45.01	63.8	32.36	312.22	104.56	49.69	97.66	46.89	77.58	40.73	46.93	45.97	68	58.81	71.25	96.77	48.97	47.66	Wdr93		2.09063	1.41746	9.64833	2.10425	2.08275	1.90474	1.02088	1.15627	1.35818	1.02749	2.3811	1.0884
104.84	89.17	71.86	374.02	34.82	26.65	62.17	169.79	56.96	86.39	229.9	237.72	76.86	167.71	110.49	223.64	63.02	836.31	296.87	84.27	Ndufc2		1.17573	5.20484	1.30657	2.73106	1.51668	1.03401	2.18202	2.02407	13.2705	3.52284	3.39684	1.08831
13434.3	12094.3	5730.96	4294.1	16888.5	5277.1	5324.09	3361.76	17442.9	2077.83	15362.9	7433.57	5339.36	3279.16	598.26	7357.19	2451.26	4369.61	10083.9	7486.16	Gm10378		1.11079	1.33461	3.20033	1.58372	8.39475	2.06669	1.62827	12.2976	1.7826	1.34701	3.47464	1.08812
269.27	574.98	167.31	2041.64	2343.29	107.56	91.86	423.65	459.86	483.43	255.26	29.84	404.18	30.53	980.21	26.47	235.56	312.57	638.24	200.12	Ifitm6		2.13533	12.2027	21.7859	4.61191	1.05125	8.55429	13.2388	37.031	1.32692	3.18929	10.5127	1.08779
293.24	512.44	569.09	1837.82	428.83	558.74	304.35	233.1	262.64	510.57	704.26	376.89	304.82	219.35	441.61	430.52	678.25	1050.8	1058.74	102.46	Tma16		1.74751	3.2294	1.30294	1.30566	1.94399	1.86861	1.38965	1.02576	1.54928	10.3332	2.5696	1.08755
40.44	76.53	93.57	65.01	123.33	80.99	58.88	415.19	42.72	39.07	157.79	109.05	41.39	501.82	140.98	53.95	104.04	55.56	65.87	39.03	Exoc6		1.89243	1.43932	1.52278	7.05146	1.09342	1.44695	12.1242	2.61316	1.87257	1.68768	3.2744	1.08667
210.85	111.64	767.99	55.46	791.89	348.8	122.17	170.91	445.54	51.26	58.18	70.59	54.53	50.28	143.54	335.42	64.04	175.26	104.87	286.85	Tm9sf3		1.88866	13.8476	2.27033	1.39895	8.69177	1.2133	1.08453	2.33677	2.73673	2.73529	3.8204	1.08665
393.8	159.08	221.42	357.33	168.47	234.41	433.02	321.63	29.91	274.97	161.78	245.21	400.8	306.89	199.09	311.67	440.96	402.98	146.75	124.79	Ddx28		2.47548	1.61381	1.3914	1.34633	9.19325	1.5157	1.30601	1.56547	1.09425	1.17598	2.26777	1.08615
49.8	71.53	256.63	32.15	27.71	49.14	27.15	35.54	29.97	29.68	30.69	30.66	88.01	46.42	25.37	27.96	27.44	30.36	35.23	37.48	Pkp2		1.43635	7.98227	1.77337	1.30902	1.00977	1.00098	1.89595	1.10209	1.10641	1.06387	1.96801	1.08578
330.09	1215.71	225.95	745.97	1625.81	839.28	702.33	253.95	456.73	314	329	186.34	392.73	176.55	424.65	420.57	223.37	119.05	1946.92	145.58	Agk		3.68297	3.30148	1.93715	2.76562	1.45455	1.76559	2.22447	1.0097	1.87627	13.3735	3.33913	1.08411
452.34	256.66	331.33	266.33	1346.73	497.36	1463.09	109.53	250.99	1024.66	510.09	344.46	515.22	112.6	353.4	324.38	447.22	708.1	1294.06	594.53	Oat		1.76241	1.24406	2.70776	13.3579	4.08247	1.48084	4.57567	1.08946	1.58334	2.17661	3.40605	1.08376
201.17	86.02	236.07	155.12	149.73	113.9	75.61	190.23	56.35	91.23	120.54	93.17	58.99	574.33	90.54	85.62	87.21	82.58	48.9	83.5	Frk		2.33864	1.52185	1.31457	2.51594	1.61899	1.29376	9.73606	1.05746	1.05607	1.70757	2.41609	1.08373
33.08	26.01	16.17	17.73	21.88	37.91	61.45	110.08	21.85	16.39	21.61	18.4	20.7	90.41	18.52	16.7	204.52	77.79	197.21	18.73	1700001G17Rik		1.27182	1.09647	1.73263	1.79138	1.33313	1.17446	4.36763	1.10898	2.62913	10.5291	2.70347	1.0832
884.24	846.77	238.95	166.21	797.87	209.17	888.98	45.98	1880.39	119.48	372.87	255.92	441.14	524.22	68.69	40.59	96.56	1294.58	575.27	107.26	Gm6880		1.04425	1.43764	3.81446	19.3341	15.7381	1.45698	1.18833	1.69229	13.407	5.36332	6.44764	1.08245
390.18	315.87	552.23	544.7	568.21	418.95	672.29	289	560.32	467.28	833.49	576.83	389.09	261.19	1522.23	173.73	461.44	801.07	477.53	540.19	Nmt2		1.23526	1.01382	1.35627	2.32626	1.19911	1.44495	1.48968	8.76204	1.73602	1.13122	2.16946	1.08156
56.08	88.67	77.97	40.98	460.95	39.82	45.39	62.58	34.27	46.2	71.95	462.56	41.7	51.08	119.66	74.64	52.36	69.66	43.58	118.71	Tll1		1.58113	1.90264	11.5758	1.37872	1.34812	6.42891	1.22494	1.60316	1.3304	2.72396	3.10978	1.08108
1670.43	176.63	307.12	630.17	209.81	334.51	529.83	451.66	129.49	218.91	433.9	409.26	562.56	431.72	414.64	167.15	317.72	250.18	144.63	204.16	Zfp42		9.45723	2.05187	1.59435	1.17307	1.69056	1.06021	1.30307	2.48065	1.26997	1.4116	2.34926	1.07888
2229.37	1551.14	3521.81	1235.21	1011.43	952.44	2642.61	259.01	2622.01	1346.38	1143.43	2590.24	980.42	1388.08	2044.2	1466.47	2053.46	1752.84	1666.12	970.01	Yme1l1		1.43725	2.85118	1.06194	10.2027	1.94745	2.26532	1.4158	1.39396	1.1715	1.71763	2.54648	1.07758
2811.22	1013.82	4968	1242.63	841.63	1231.88	2276.73	137.68	1580	511.47	1512.17	1779.33	1446.42	745.54	2114.41	385.85	2732.98	1060.46	1408.75	494.21	Rlf		2.7729	3.99797	1.46368	16.5364	3.08914	1.17667	1.9401	5.47988	2.57716	2.85051	4.18844	1.07755
94.12	148.29	867.39	74.15	49.7	66.88	50.41	70.84	68.97	50.93	130.85	46.55	119.42	56.14	53.23	58.83	74.31	644.65	111.78	55.54	Vps41		1.57554	11.6978	1.34567	1.40528	1.35421	2.81096	2.12718	1.1052	8.67514	2.0126	3.41096	1.07741
163.1	21.41	25.46	66.88	19.55	31.72	36.84	436.12	30.56	82.08	22.02	23.96	80.46	231.04	24.59	423.44	24.33	27.65	25.79	54.11	Scimp		7.61794	2.62687	1.62251	11.8382	2.68586	1.0881	2.87149	17.22	1.13646	2.0981	5.08055	1.07499
107.69	63.11	163.68	118.14	624.82	603.87	91.48	850.02	120.53	71.74	593.49	36.96	345.95	464.45	3550.58	927.54	469.66	1260.08	878.52	149.1	---		1.70639	1.38547	1.03469	9.29187	1.68009	16.0576	1.34254	3.82795	2.68296	5.89215	4.49017	1.07493
20.81	240.67	17.73	92.81	20.77	31.38	21.47	41.13	20.95	279.05	17.72	31.84	61.18	22.07	24.06	14.99	41.74	28.98	20.81	20.61	Gapt		11.5651	5.23463	1.51083	1.9157	13.3198	1.79684	2.77209	1.60507	1.4403	1.0097	4.21701	1.0701
36.81	47.05	37.9	48.73	35.6	48.68	44.43	40.66	350.97	46.18	61.85	43.02	45.21	45.65	48.7	39.14	47.62	50.4	67.74	46.56	Gm11736		1.27819	1.28575	1.36742	1.09272	7.60004	1.4377	1.00973	1.24425	1.05838	1.4549	1.88291	1.06997
1025.96	197.23	1221.23	83.22	1587.07	1373.05	915.29	1166.7	161.5	90.82	202.64	74.93	992.14	2410.07	624.37	1064.34	432.11	739.13	123.04	764.17	Fbxo42		5.20185	14.6747	1.15587	1.27468	1.77824	2.70439	2.42916	1.70466	1.71051	6.21074	3.88448	1.06923
271.29	69.81	45.76	559.33	40.61	33.11	52.98	100.95	89.55	56.24	343.22	146.29	286.77	72.77	74.38	49.91	87.24	54.7	57.42	50.26	Gm15127		3.88612	12.2231	1.22652	1.90544	1.59228	2.34616	3.94077	1.49028	1.59488	1.14246	3.1348	1.06869
9509.74	16775.8	78.5	366.96	7799.36	6138.07	37446.2	11260.9	942.59	2572.08	120.15	1470.27	15503.3	7611.31	116.23	991.81	264.49	1616.41	5582.83	225.43	Gm16327		1.76406	4.67465	1.27065	3.32534	2.72874	12.237	2.03688	8.53317	6.11142	24.7652	6.74471	1.06863
1349.72	292.69	335.56	262.88	120.57	2108.12	1360.22	81.83	142.03	2538.2	494.7	522.62	3050.86	1717.76	221.3	60.39	202.82	93.96	478.54	951.91	Ddx6		4.61143	1.27648	17.4846	16.6225	17.8709	1.05644	1.77607	3.66451	2.15858	1.9892	6.85107	1.06732
39.71	637	170.58	29.43	69.44	247	18.04	23.07	59.56	52.15	378.8	32.01	19.32	21.12	28.45	18.14	263.07	54.82	23.24	30.92	Fam110c		16.0413	5.79613	3.55703	1.27882	1.14209	11.8338	1.09317	1.56836	4.7988	1.33046	4.844	1.06686
11.59	37.78	173.32	15.43	16.42	13.92	69.87	73.18	16.88	14.35	30.28	34.22	69.8	17.04	15.28	17.81	129.63	27.3	12.84	11.61	Cypt3		3.25971	11.2327	1.1796	1.04737	1.17631	1.13012	4.09624	1.16558	4.74835	1.10594	3.01419	1.06649
59.53	69.12	29.28	397.17	30.7	26.88	34.63	161.65	26.43	28.64	159.09	33.49	146.68	33.16	28.33	33.08	27.48	29.69	93.4	30.39	Slamf1		1.1611	13.5645	1.14211	4.66792	1.08362	4.75037	4.4234	1.16767	1.08042	3.07338	3.61145	1.06563
110.73	71.81	82.44	45.91	330.71	33.81	47.69	43.73	72.63	47.33	40.73	44.86	189.87	116.73	465.71	38.83	44.79	54.69	63.49	510.03	Ptcd2		1.54199	1.79569	9.78143	1.09056	1.53454	1.1014	1.62657	11.9936	1.22103	8.03323	3.972	1.06412
361.85	192	205.53	193.47	243.39	421.1	94.59	1038.55	133.18	111.02	72.45	143.14	174.7	656.6	128.65	144.21	396.98	118.3	151.72	187.96	Ankrd52		1.88464	1.06234	1.73015	10.9795	1.1996	1.97571	3.75844	1.12095	3.35571	1.23886	2.83059	1.06391
78.05	21.24	20.7	128.56	17.58	13.99	24.65	376.34	23.42	20.44	39.06	45.58	132.93	18.29	36.3	15.7	22.25	56.3	14.7	16.87	Magea3		3.67467	6.21063	1.25661	15.2673	1.14579	1.16692	7.26791	2.3121	2.53034	1.14762	4.19799	1.06257
216.52	471.19	427.3	464.43	585.68	650.96	1226.54	125.91	758.2	69.26	335.49	515.84	900.58	1179.2	512.74	409.14	940.22	961.89	524.02	58.72	Timm8a2		2.1762	1.08689	1.11146	9.7414	10.9472	1.53757	1.30938	1.25321	1.02305	8.92405	3.91104	1.06198
53.27	101.22	103.12	66.42	78.95	62.38	368.75	43.59	67.3	52.89	88.96	87.22	41.59	45.19	57.47	63.06	100.9	39.04	46.42	39.99	Wdfy2		1.90013	1.55254	1.26563	8.45951	1.27245	1.01995	1.08656	1.09727	2.58453	1.16079	2.13994	1.06178
79.86	248.16	176.06	68.56	128.54	82.17	144.27	453.83	599.79	52.38	74.31	285.46	980.79	51.17	117.75	160.05	1269.65	466.67	217.04	51.08	Tefm		3.10744	2.56797	1.56432	3.1457	11.4507	3.84147	19.1673	1.35924	2.72066	4.24902	5.31738	1.06091
410.9	503.73	164.47	429.2	907.42	729.35	726.83	889.66	408.11	389.93	1215.48	1002.71	1227.85	127.65	154.73	137.48	330.53	1736.22	1507.05	926.22	Kctd9		1.22592	2.60959	1.24415	1.22403	1.04662	1.21219	9.61888	1.12547	5.25284	1.6271	2.61868	1.06025
159.15	94.31	247.17	182.13	1058.3	1041.1	136.16	1271.1	179.31	104.64	882.18	58.41	532.79	780.5	4975.58	1458.98	718.79	1839.55	1253.17	227.45	---		1.68752	1.35711	1.01652	9.33534	1.71359	15.1032	1.46493	3.41031	2.55923	5.50965	4.31574	1.05998
652.36	399.26	777.96	542.24	550.86	4620.97	433.85	755.88	509.74	5793.74	751.38	989.13	347.8	402.33	261.26	867.1	689.8	328.51	661.78	781.84	Gm15253		1.63392	1.43472	8.38865	1.74226	11.3661	1.31642	1.15679	3.31892	2.09978	1.18142	3.36389	1.05826
189.09	113.35	211.67	163.82	120.14	128.83	730.18	62.67	160.71	61.7	97.84	199.68	78.35	225.51	109.89	110.37	60.42	164.34	283.94	104.65	Zfp329		1.6682	1.29209	1.07233	11.6512	2.6047	2.04088	2.87824	1.00437	2.71996	2.71323	2.96452	1.05761
56.12	517.98	268.76	49.7	57.44	119.63	60.81	45.1	50.28	58.17	55.25	52.22	36.52	45.84	48.88	67.88	33.91	34.53	52.3	35.09	Asah2		9.22986	5.40765	2.08269	1.34834	1.15692	1.05802	1.2552	1.38871	1.01828	1.49045	2.54361	1.05742
56.81	38.43	46.41	55.27	558.26	118.75	44.11	47.52	90.31	36.87	43.81	57.3	335.44	30.19	146.55	42.04	41.88	35.8	68.52	46.67	Gm4663		1.47827	1.19091	4.70114	1.07731	2.44942	1.30792	11.111	3.48597	1.16983	1.46818	2.94399	1.0563
3110.15	6049.75	7560.78	17941.2	5116.67	4537.75	11580.9	4515.44	16370.5	9695.7	4682.75	3188.43	8476.78	8833.87	2814.18	268.7	7267.53	16524.4	7887.21	5170.58	Gm10260		1.94516	2.37293	1.12758	2.56473	1.68843	1.46867	1.04213	10.4733	2.27373	1.5254	2.64821	1.05623
6237.23	7808.77	15611.3	2029.25	9594.02	10016.6	4014.26	3641.53	7770.76	9291.78	12097.4	7773.4	8559.61	16437.9	5543.03	7393.59	4181.89	3532.91	6860.27	6522.41	Nlrp4g		1.25196	7.69312	1.04405	1.10236	1.19574	1.55626	1.92041	1.33385	1.1837	1.0518	1.93332	1.0559
121.86	152.46	138.58	172.5	362.13	466.62	95.8	903.86	159.22	121.69	290.6	153.13	149.68	692.73	136.24	231.5	144.66	168.39	262.31	215.94	Gm11852		1.25111	1.24477	1.28854	9.43486	1.30841	1.89773	4.62807	1.69921	1.16404	1.21474	2.51315	1.05346
2335.72	4547.73	1931.91	533.61	2108.92	199.4	2135.21	3465.77	4275	582.88	737.1	1532.83	3304.12	2156.03	2576.93	2565.37	640.22	11517.5	3557.04	913.09	Gpr50		1.94704	3.62045	10.5763	1.62315	7.33427	2.07954	1.5325	1.00451	17.9899	3.89561	5.16033	1.05231
66.13	103.03	42.72	53.91	130.81	80.23	83.99	46.44	121.71	56.83	94.73	69.36	440.82	50.81	128.49	135.69	99.99	81.73	47.71	55.62	Ppp1r21		1.55799	1.26194	1.63044	1.80857	2.14165	1.36577	8.67585	1.05604	1.22342	1.16579	2.18875	1.05222
430.48	315.46	252.81	4832.49	82.24	109.01	2551.23	929.24	1433.63	597.22	8444.23	1116.78	502.96	1637.69	4322.08	1057.37	1881.35	3369.67	134.8	1124.56	Gm2768		1.36461	19.1151	1.32551	2.7455	2.40051	7.56123	3.2561	4.08758	1.79109	8.34243	5.19897	1.05216
54.87	65.77	25.54	216.9	79.82	91.6	139.65	52.8	126.55	53.56	60.68	48.1	75.09	67.1	300.52	30.72	99.81	62.77	119.26	94.51	Rnf113a2		1.19865	8.49256	1.14758	2.64489	2.36277	1.26154	1.11908	9.78255	1.59009	1.26188	3.08616	1.05205
254.11	1121.95	742.62	112.75	66.37	1145.07	53.44	88.86	153.23	53.13	130.36	41.06	1298.35	47.17	466.56	66.39	155.5	45.81	185.03	43.1	Arhgap28		4.41521	6.58643	17.2528	1.6628	2.88406	3.17487	27.5249	7.02756	3.39446	4.29304	7.82162	1.04987
379.28	38.51	51.42	38.9	188.75	119.45	146.86	616.61	49.29	39.85	35.66	55.47	38	52.66	39.09	108.6	51.89	56.5	41.8	42.11	Lrcol1		9.84887	1.32185	1.58016	4.19862	1.23689	1.55552	1.38579	2.7782	1.08884	1.00742	2.60022	1.04971
52.38	105.59	392.72	353.53	103.57	218.38	59.29	134.3	676.51	55.75	78.26	37.51	278.67	124.81	100.05	235.84	181.9	85.28	62.99	134.66	Atf7ip		2.01585	1.11085	2.10853	2.26514	12.1347	2.08638	2.23275	2.35722	2.13297	2.1378	3.05822	1.04893
243.21	775.73	551.37	312.4	787.49	707.97	215.49	202.61	337.23	368.94	192	180.91	208.75	193.47	1233.29	147.51	474.47	342.08	300.94	466.52	Th		3.18955	1.76495	1.11232	1.06357	1.09403	1.0613	1.07898	8.36072	1.38701	1.55021	2.16626	1.04867
1509.79	86.65	169.92	146.49	78.61	335.86	1466.45	54.23	663.7	46.32	48.37	207.91	80.08	41.64	42.93	415.67	144.16	68.25	77.86	71.19	Serinc5		17.424	1.15994	4.27248	27.0413	14.3286	4.29833	1.92315	9.68251	2.11223	1.09369	8.33362	1.04826
1012.85	975.69	1436.24	2566.49	8213.55	5545.34	7729.13	880.3	3109.55	4590.32	1653.71	1706.38	1249.56	725.41	1746.7	1121.47	1995.19	3674.7	1494.46	2170.59	Gadd45b		1.03809	1.78695	1.48116	8.78011	1.4762	1.03185	1.72256	1.55751	1.84178	1.45242	2.21686	1.04768
20.25	15.32	16.57	119.43	19.98	23.4	17.05	18.38	20.18	18.96	18.64	23.21	17.42	15.51	15.35	19.58	15.57	22.59	23.41	19.6	Olfr57		1.3218	7.2076	1.17117	1.07801	1.06435	1.24517	1.12315	1.27557	1.45087	1.19439	1.81321	1.04733
4960.09	3928.03	1603.27	1855.23	13022.1	18429.2	2187.16	2082.33	3748.3	1913.75	1338.5	2889.05	1237.13	1588.53	2847.28	2923.5	570.73	4575.11	9004.19	8291.8	Gm13043		1.26274	1.15715	1.41523	1.05034	1.95862	2.15842	1.28404	1.02677	8.01624	1.08592	2.04155	1.04544
58.51	168.29	57.92	73.1	171.04	146.95	221.4	58.79	98.66	302.19	92.42	63.82	55.75	71.19	67.15	45.69	746.77	56.83	272.63	44.94	Srfbp1		2.87626	1.26209	1.16393	3.76595	3.06294	1.44814	1.27695	1.46969	13.1404	6.06653	3.55329	1.04415
2006.87	2013.64	1719.57	996.18	1442.06	1576.58	1540.24	1296	1608.73	1108.72	939.02	1203.02	1277.56	1218.01	2357.61	952.4	285.99	2251.95	1650.51	1704.95	Skp2		1.00337	1.72616	1.09328	1.18846	1.45098	1.28114	1.04889	2.47544	7.87423	1.03298	2.01749	1.04412
102.81	85.77	99.31	38.25	117.58	109.52	90.32	105.14	389.58	43.75	164.17	58.57	69.15	106.89	64.54	61.04	65.01	91.52	196.03	155.11	Dynlt1a		1.19867	2.59634	1.07359	1.16408	8.90469	2.80297	1.54577	1.05734	1.40778	1.26381	2.30151	1.04393
29.37	32.87	34.18	32.11	28.37	30.76	30.51	33.05	29.76	200.08	33.14	33.14	26.58	32.63	32.13	31.86	31.32	51.17	31.25	29.56	Nostrin		1.11917	1.06447	1.08424	1.08325	6.72312	1	1.22761	1.00847	1.63378	1.05717	1.70013	1.04378
32.26	12.45	18.84	36.07	17.35	17.42	16.57	21.34	22.18	15.99	30.56	32.28	20.54	17.55	20.54	36.9	19.04	17.69	149.85	17.66	Olfr693		2.59116	1.91454	1.00403	1.28787	1.38712	1.05628	1.17037	1.79649	1.07631	8.48528	2.17695	1.04358
36.32	37.71	666.61	80.16	279.54	98.66	39.81	35.18	37.46	58.68	37.71	49.05	61.41	43.26	42.84	69.51	38.76	41.93	36.23	40.54	Oma1		1.03827	8.31599	2.83337	1.13161	1.56647	1.30072	1.41956	1.62255	1.08179	1.11896	2.14293	1.04157
179.14	22.49	67.07	84.93	26.94	21.78	24.11	27.42	24.7	35.84	30.92	27.69	28.72	28.22	72.42	33.74	139.18	82.86	41.65	32.94	BC021614		7.96532	1.26629	1.23691	1.13729	1.45101	1.11665	1.01772	2.14641	1.6797	1.26442	2.02817	1.04145
1524.02	1700.17	1846.2	1853.25	1946.8	1857.63	1479.58	1846.64	3014.97	355.2	424.55	1058.04	2398.74	1032.41	632.14	1001.29	2046.34	1476.15	1037.74	1209.74	Aimp2		1.11558	1.00382	1.048	1.24808	8.48809	2.49214	2.32344	1.58397	1.38627	1.16574	2.18551	1.04105
112.94	219.28	571.64	89.18	886.63	502.02	67.3	516.79	129.9	2412.54	166.4	335.25	153.09	10.08	197.44	53.04	228.61	273.73	99.99	119.24	Mir1950		1.94156	6.40996	1.76612	7.6789	18.5723	2.01472	15.1875	3.72247	1.19737	1.19252	5.96834	1.04051
124.79	135.52	140.73	61.86	75.07	259.05	50.23	145.66	588.67	90.71	88.41	81.1	54.71	66.88	842.29	73.39	195.39	193.89	83.9	108.95	Senp8		1.08598	2.27498	3.45078	2.89986	6.48958	1.09014	1.22245	11.4769	1.00774	1.29857	3.2297	1.04022
83.51	95.68	196.64	108.37	111.77	79.1	42.48	45.97	493.04	364.52	149.11	56.52	629.97	68.29	38.77	48.22	953.24	393.74	42.97	59.2	Mfsd7c		1.14573	1.81452	1.41302	1.08216	1.35257	2.63818	9.22492	1.24375	2.42099	1.37771	2.37135	1.03995
49227.9	36741.4	38449.8	9820.9	67756.9	88050.9	99987.5	9755.16	8133.05	14398.2	19641	21370.2	40084	41475.4	81450.2	25683.1	30516.7	26906	21828	46766.6	Gm12079		1.33985	3.9151	1.29951	10.2497	1.77033	1.08804	1.03471	3.17136	1.1342	2.14251	2.71453	1.03837
1441.88	302.91	60.11	110.22	224.38	232.27	120.56	79.5	325.46	236.24	680.03	66.07	91.79	769.02	37.46	36.26	37.03	52.97	118.07	133.5	9230110C19Rik		4.76009	1.83364	1.03516	1.51648	1.37767	10.2926	8.37804	1.03309	1.43046	1.13069	3.27879	1.03829
85.92	171.89	76.46	84.43	51.08	47.09	45.18	108.32	89.08	60.86	82.03	244.08	940.09	99.68	104.37	78.06	59.13	72.83	108.18	78.81	Gm12245		2.00058	1.10424	1.08473	2.39752	1.46369	2.9755	9.43108	1.33705	1.23169	1.37267	2.43987	1.03819
3149.64	2436.56	2954.05	4769.26	1752.94	2106.95	1830.78	158.44	3358.82	2508.8	2319.25	838.15	1301.34	2810.61	919.77	1777.24	802.24	3780.92	3432.89	1812.95	Mael		1.29266	1.61448	1.20195	11.555	1.33882	2.76711	2.15978	1.93227	4.71295	1.89354	3.04686	1.03818
69.7	92.43	85.94	187.8	71.33	186.53	58.55	603.82	72.65	55.82	129.89	76.57	175.56	255.22	60.56	67.12	301.94	103.73	242.82	148.79	Olfr1299		1.32611	2.18525	2.61503	10.3129	1.3015	1.69636	1.45375	1.10832	2.91083	1.63196	2.6542	1.03813
19.38	20.84	22.77	29.7	25.93	22.23	19.87	23.36	24.77	32.04	18.09	24.53	18.63	26.25	24.5	174.19	21.24	22.36	19.84	18.36	Olfr503		1.07534	1.30435	1.16644	1.17564	1.2935	1.356	1.40902	7.1098	1.05273	1.08061	1.80234	1.03698
21.34	41.57	25.15	21.92	20.5	25.03	27.69	21.66	19.74	20.31	35.33	32.63	30.89	235.05	42.57	23.63	24.34	22.72	21.82	27.23	Ticam2		1.94799	1.14735	1.22098	1.27839	1.02888	1.08275	7.60926	1.80152	1.0713	1.24794	1.94364	1.03671
382.21	124.67	365.23	73.27	407.33	740.27	1485.49	65.27	264.11	59.2	213.62	43.97	351.7	91.61	88.67	39.93	188.28	53.92	669.77	85.03	Ncapd3		3.06577	4.98471	1.81737	22.7592	4.46132	4.85831	3.8391	2.22064	3.49184	7.87687	5.93751	1.03579
14.24	44.46	17.69	15.05	19.02	37.61	22.74	28.31	26.68	57.01	21.2	24.67	71.36	20.31	211.45	19.93	25.41	16.69	23.68	18.38	Gm13655		3.12219	1.17542	1.97739	1.24494	2.13681	1.16368	3.51354	10.6096	1.52247	1.28836	2.77544	1.0357
104.3	110.7	80.58	1108.71	186.55	83.58	215.55	111.08	143.04	77.64	169.06	113.35	148.45	91.91	87.89	229.05	78.37	390.43	71.25	710.91	Gtsf1l		1.06136	13.7591	2.23199	1.94049	1.84235	1.49149	1.61517	2.6061	4.98188	9.97768	4.15076	1.03558
130.13	80.18	28.49	26.4	38.2	40.72	521.21	46.37	78.69	27.15	120.15	370.38	52.18	27.49	172.59	184.8	26.7	114.93	30.5	19.37	Gm11460		1.62297	1.07917	1.06597	11.2402	2.89834	3.08265	1.89814	1.07075	4.30449	1.5746	2.98373	1.03549
845.7	885.99	769.27	9294.04	644.44	1674.39	656.06	2596.42	2627.16	951.15	2262.84	3266.18	1204.14	1220.27	784.03	1052.2	4873.9	2237.05	9958.34	3031.76	Anapc13		1.04764	12.0816	2.59821	3.9576	2.76209	1.4434	1.0134	1.34204	2.17872	3.28467	3.17094	1.03535
130.28	196.58	51.43	333.59	332.49	208.24	79.5	44.68	23.83	336.38	92.84	23.56	417.25	165.36	454.98	101.88	60.43	76.15	130.75	129.06	Mex3b		1.5089	6.48629	1.59667	1.77932	14.1158	3.94058	2.52328	4.46584	1.26014	1.01309	3.86899	1.03416
73.31	75	500.47	58.66	111.95	79.55	112.9	76.93	49.25	64.06	139.64	92.93	129.23	53.75	109.37	144.85	192.67	109.86	73.16	63.22	Gk5		1.02305	8.53171	1.40729	1.46757	1.30071	1.50264	2.40428	1.3244	1.75378	1.15723	2.18727	1.03393
1728.83	779.18	1119.34	90.47	1762.67	2314.19	717.16	769.52	363.69	73.15	423.21	436.09	479.02	1521.91	1180.56	616.22	386.85	157.88	571.85	1351.65	Musk		2.21878	12.3725	1.31289	1.07301	4.97184	1.03043	3.17713	1.91581	2.45028	2.36364	3.28863	1.03298
8160.77	2964.04	2565.63	1246.93	6217.12	2831.56	9652.86	713.21	2317.56	9142.35	3131.29	224.56	6314.58	5759.79	6359.11	2042.47	3794.65	2089.06	3323.92	7873.94	Actr1a		2.75326	2.05756	2.19565	13.5344	3.94482	13.9441	1.09632	3.11344	1.81644	2.36887	4.68249	1.0325
99.12	297.1	35.25	36.52	34.43	54.33	36.52	47.5	34.64	41.44	311.79	34.17	163.23	176.81	46.55	44.11	36.22	88.32	87.18	176.67	Magea10		2.99738	1.03603	1.57798	1.30066	1.1963	9.12467	1.0832	1.05532	2.43843	2.0265	2.38365	1.03192
45.22	498.32	512.05	29.93	21.4	42.93	112.25	41.64	338.92	72.61	42.17	35.4	910.13	361.15	282.73	1100.47	152.26	56.48	28.12	48.92	Wdr5b		11.0199	17.1083	2.00607	2.69573	4.66768	1.19124	2.52009	3.8923	2.69582	1.73969	4.95368	1.03161
1378.41	642.43	490.89	171.36	615.31	573	161.89	2073.9	605.09	944.92	344.51	2085.92	514.42	229.73	728.66	627.82	551.41	903.84	256.07	825.77	Mllt11		2.14562	2.86467	1.07384	12.8106	1.56162	6.05474	2.23924	1.16062	1.63914	3.22478	3.47748	1.03101
3994.31	2304.14	2860.99	7572.9	4671.47	1782.26	1484.58	3048.79	3871.96	3814.64	4109.54	2838.85	2324.98	3823.4	860.77	10128.3	6176.48	8026.69	479.68	2798.58	Glrx3		1.73354	2.64695	2.62109	2.05364	1.01503	1.44761	1.64449	11.7665	1.29956	5.83426	3.20627	1.03079
5641.37	2771	3487.26	10905.4	242.35	3034.03	6253.59	2327.96	5732.27	609.86	2833.01	2166.09	4603.1	4418.41	3796.57	1024.03	3828.57	2831.01	5418.77	5622.01	Gm12571		2.03586	3.1272	12.5192	2.6863	9.39932	1.30789	1.0418	3.70748	1.35237	1.03751	3.82149	1.03069
2134.73	1289.95	2769.52	1705.05	1395.33	837.44	1773.07	1917.47	1979.86	1518.48	491.59	1874.14	2442.88	3265.96	1387.09	1184.26	3494.11	3156.67	2556.08	286.32	Nup43		1.65489	1.6243	1.66619	1.08144	1.30384	3.8124	1.33693	1.17127	1.1069	8.92735	2.36855	1.02975
227.8	411.05	529.95	366.46	930.54	450.62	874.9	81.6	2083.51	707.23	468.18	464.14	507.66	213.23	730.66	208.23	272.74	320.23	635.8	583.24	Man1a2		1.80443	1.44613	2.06502	10.7218	2.94601	1.0087	2.38081	3.50891	1.17412	1.09012	2.81461	1.02968
200.46	111.18	82.09	350.07	216.63	231.08	91.68	202.96	156.8	215.2	152.28	54.89	742.94	57	152.69	64.2	255.04	193.77	315.22	73.27	Fam132a		1.80302	4.26447	1.0667	2.21379	1.37245	2.77428	13.034	2.37835	1.3162	4.30217	3.45255	1.02921
116.37	192.45	37.46	37.96	221.66	217.69	35.6	47.6	34.34	34.83	31.68	217.69	52.88	52.07	39.22	52.65	63.72	74.63	204.65	235.28	4933428M09Rik		1.65378	1.01335	1.01824	1.33708	1.01427	6.87153	1.01556	1.34243	1.17122	1.14967	1.75871	1.02819
90.85	12.4	20.01	14.12	14.16	13.76	13.32	13.85	19.09	12.78	12.31	17.71	17.19	20.18	14.02	18.6	12.15	16.35	16.01	18.08	Olfr1420		7.32661	1.41714	1.02907	1.03979	1.49374	1.43867	1.17394	1.32668	1.34568	1.12929	1.87206	1.02761
999.16	1333.03	868.03	1260.81	923.13	702.95	465.85	696.21	1002.69	573.03	524.43	140.21	1087.52	657.96	1106.12	116.83	665.49	861.54	1272.92	1784.66	Nvl		1.33415	1.4525	1.31322	1.49449	1.7498	3.74032	1.65287	9.46777	1.29459	1.40202	2.49017	1.02734
1140.02	1034.44	609.83	390.85	309.52	367.82	483.31	309.77	183.72	646.03	283.49	289.81	988.79	104.28	585.91	356.35	590.25	243.29	193.19	131.64	Actn4		1.10206	1.56027	1.18836	1.56022	3.51638	1.02229	9.48207	1.6442	2.42612	1.46756	2.49695	1.02723
437.93	157.19	1121.85	73.07	289.94	94.7	354.07	729.81	70.45	45.14	341.96	214.22	201.43	41.46	115.4	217.52	175.9	111.97	456.81	51.14	Med17		2.78599	15.3531	3.06167	2.0612	1.5607	1.5963	4.85842	1.88492	1.57096	8.93254	4.36658	1.02653
24.34	21.26	22.91	28.12	54.32	102.96	68.12	26.93	31.43	84.76	42.45	25.84	264.06	26.93	54.56	72.29	26.93	55.62	24.46	27.61	Duoxa2		1.14487	1.22741	1.89543	2.52952	2.69679	1.6428	9.80542	1.32496	2.06535	1.12878	2.54613	1.02579
20.12	23.79	22.99	25.67	53.23	73.82	22.45	23.48	17.36	19.38	37.7	30.74	20.91	19.28	19.03	113.03	26.14	20.71	21.97	161.11	Gm21782		1.18241	1.11657	1.38681	1.04588	1.11636	1.22642	1.08454	5.93957	1.26219	7.33318	2.26939	1.02538
515.38	344.89	1321.2	1185.66	2603.78	907.82	598.25	844.68	117.52	309.88	480.68	223.77	1452.13	440.51	2227.08	207.97	437.75	494	762.88	569.18	Klhdc1		1.49433	1.11432	2.86817	1.41192	2.63683	2.1481	3.29647	10.7087	1.1285	1.34031	2.81476	1.02315
30.67	213.65	33.42	42.85	31.72	29.72	32.45	30.9	30.83	31.92	31.03	36.11	64.59	26.7	30.02	29.31	32.37	31.01	28.22	31.42	Fam189a2		6.96609	1.28217	1.06729	1.05016	1.03536	1.16371	2.4191	1.02422	1.04386	1.11339	1.81654	1.02285
1786.47	2306.68	570.59	49.46	1091.05	1443.5	495.69	1367.95	670.05	355.06	1510.51	353.3	830.92	480.08	909.87	814.95	1085.41	734.56	1794.75	534.2	Casc5		1.29119	11.5364	1.32304	2.75969	1.88715	4.27543	1.73079	1.11647	1.47763	3.3597	3.07575	1.02283
162.37	262.29	1032.7	496.18	567.42	61.69	512.88	635.56	617.15	315.06	424.88	443.65	144.3	280.61	495.24	692.69	433.04	410.24	270.03	119.09	Mt4		1.61538	2.0813	9.19793	1.2392	1.95883	1.04418	1.94463	1.3987	1.05558	2.26744	2.38032	1.02276
4713.07	1178.62	1845.89	177.99	3201.92	4723.83	2817.48	1333.86	777.89	859.98	462	825.17	2226.22	1054.72	1240.45	728.64	824.51	884.48	1498.39	886.06	Tmtc1		3.9988	10.3708	1.47531	2.11228	1.10553	1.78608	2.11072	1.70242	1.07273	1.69107	2.74257	1.02224
366.61	624.44	194.95	61.34	1456.77	439.19	151.9	106.18	169.56	95.14	79.1	176.5	171.42	41.17	537.57	38.82	77.77	152.12	294.47	115.85	Ceacam1		1.70328	3.17819	3.31695	1.43059	1.78222	2.23135	4.16371	13.8478	1.95602	2.54182	3.61519	1.02215
783.35	4585.52	5498.53	3178.7	2585	509.1	5027.41	322	40.88	608.99	1053.15	428.11	1219.27	968.28	1388.14	207	7272.32	6763.62	926.13	35.41	Actr6		5.85373	1.7298	5.07759	15.6131	14.897	2.46	1.25921	6.70599	1.07521	26.1545	8.08261	1.02129
109	101.33	36.92	93.82	64.19	64.14	26.27	49.72	38.81	39.51	30.91	283.91	38.58	29.81	22.83	49.39	94.27	52.71	82.02	41.21	Rcor3		1.07569	2.54117	1.00078	1.89265	1.01804	9.18505	1.2942	2.16338	1.78847	1.99029	2.39497	1.02045
396.92	1052.96	56.72	486.36	499.73	58.78	670.39	221.48	1112.79	3626.62	72.79	100.63	625.46	105.44	65.31	106.22	1927.2	74.16	75.37	939.42	Gm6268		2.65283	8.57475	8.5017	3.02686	3.25903	1.38247	5.9319	1.6264	25.9871	12.4641	7.34071	1.01962
1359.5	1327.37	367.44	1653.88	1319.52	2144.24	132.77	858.77	1036.4	645.47	1014.65	182.78	1299.09	837.92	1794.73	113.8	1449.38	328.82	2304.31	1742.81	Rexo2		1.02421	4.50109	1.62502	6.4681	1.60565	5.55121	1.55037	15.7709	4.40782	1.32218	4.38266	1.01873
9003.62	9323.66	4000.15	3223.65	11091.3	3792.99	4008.59	1938.41	9260.73	1871.16	10434.2	3633.19	4437.65	4262.16	405.02	4735.99	1681.95	2922.89	9800.37	4788.04	1700024B05Rik		1.03555	1.24088	2.92415	2.06798	4.94919	2.87191	1.04117	11.6932	1.7378	2.04684	3.16087	1.0186
262.1	167.06	924.65	94.58	300.01	111.09	264.4	497.34	81.39	112.45	161.62	74.35	96.74	211.45	102.04	108.94	261.23	181.06	90.84	114.17	Kcnk6		1.5689	9.77638	2.7006	1.88101	1.38162	2.17377	2.18576	1.06762	1.44278	1.25683	2.54353	1.0184
82.22	143.39	69.47	55.21	345.75	111.6	450.13	59.84	74.42	70.54	79.19	227.87	61.26	198.84	613.93	43.45	101.68	52.81	76.86	199.85	Kif3b		1.74398	1.25829	3.09812	7.52223	1.055	2.87751	3.24584	14.1296	1.92539	2.60018	3.94561	1.01789
285.69	225.26	72.16	702.16	583.02	167.86	40.29	103.29	42.9	343.94	62.43	1295.67	393.61	794.7	911.41	252.69	476.33	499.25	640.12	98.81	D430020J02Rik		1.26827	9.7306	3.47325	2.56366	8.01725	20.754	2.019	3.60683	1.04812	6.47829	5.89592	1.01524
272.68	413.8	428.07	1434.59	542.08	295.58	111.06	149.13	362.15	78.18	915.98	338.17	591.39	466.49	65.32	963.16	236.15	63.08	286.16	1196.96	Zswim7		1.51753	3.3513	1.83395	1.34279	4.63226	2.70864	1.26774	14.7453	3.74366	4.18283	3.9326	1.01496
1574.32	983.68	660	1075.6	671	1528.94	929.96	1020.42	281.64	719.27	791.16	201.48	114.18	766.67	894.1	54.7	597.77	1541.87	607.65	4063.28	Ints6		1.60044	1.6297	2.2786	1.09727	2.55386	3.92674	6.71457	16.3455	2.57937	6.68688	4.5413	1.01428
96.18	74.24	409.84	46.7	57.01	37.65	128.61	34.87	66.8	62.33	66.02	92.94	119.37	61.97	60.16	35.91	46.93	52.28	58.9	55.67	Gm1070		1.29553	8.77602	1.51421	3.68827	1.07172	1.40776	1.92625	1.6753	1.114	1.05802	2.35271	1.01427
215.16	248.96	751.3	75.54	227.79	180.03	138.06	482.11	77.21	91.94	280.2	148.37	228.38	297.79	106.37	62	296.71	530.21	202.57	77.83	Tmem218		1.15709	9.94572	1.26529	3.49203	1.19078	1.88852	1.30392	1.71565	1.78696	2.60272	2.63487	1.01382
154.5	19.36	18.78	28.37	16.62	52.57	24.19	30.59	22.71	24.54	45.05	23.94	20.09	21.01	22.31	23.75	19.04	24.15	23.02	23.59	Zp3r		7.98037	1.51065	3.16306	1.26457	1.08058	1.88179	1.04579	1.06455	1.26838	1.02476	2.12845	1.0133
40.3	29.62	233.24	27.45	18.4	40.7	31.28	21.44	29.64	31.8	26.6	37.99	19.7	43.58	43.55	26.81	27.68	27.75	39.08	30.32	Gprc5a		1.36057	8.4969	2.21196	1.45896	1.07287	1.4282	2.21218	1.62439	1.00253	1.28892	2.21575	1.01324
11.61	12.73	12.63	14.41	12.36	13.64	16.59	16.25	14.74	14.31	10.56	12.65	12.03	12.22	12.54	14.37	13.08	11.05	67.81	10.77	Npb		1.09647	1.14093	1.10356	1.02092	1.03005	1.19792	1.01579	1.14593	1.18371	6.29619	1.62315	1.01238
1677.55	2347.7	1816.86	1412.58	2484.67	3793.36	1250.02	1907.4	2495.08	3049.57	387.34	3019.99	3183.22	1729.57	1668.28	1270.43	2594.35	2960.61	2149.16	2438.05	Cry1		1.39948	1.2862	1.52671	1.5259	1.22223	7.79674	1.84047	1.31316	1.14118	1.13442	2.01865	1.01128
29.03	24.82	28.08	33.97	28.84	28.95	29.03	22.65	182.57	26.88	21.78	27	30.13	23.61	28.04	24.62	29.28	24.17	21.96	26.69	Aldoart2		1.16962	1.20976	1.00381	1.28168	6.79204	1.23967	1.27615	1.13891	1.21142	1.21539	1.75385	1.01037
1222.01	2365.47	446.98	6130.33	1971.39	1204.27	2510.66	453.45	1032.98	121.8	647.81	576.71	1368.14	4443.84	1093.63	654.85	1698.45	3570.28	617.45	776.69	Med4		1.93572	13.715	1.637	5.5368	8.48095	1.12329	3.24809	1.67005	2.10208	1.2579	4.07069	1.00959
18.97	16.63	20.1	18.28	16.61	14.75	16.72	22.28	18.5	26.22	19.54	19.26	16.47	19.82	17.06	112.54	17.34	19.3	18.64	18.19	Cyp2g1		1.14071	1.09956	1.1261	1.33254	1.4173	1.01454	1.2034	6.59672	1.11303	1.02474	1.70686	1.00933
2794.24	1059.33	4810.73	1180.87	3215.86	1032.76	3947.3	1156.1	1519.24	192.94	1867.02	1275.08	5031.94	972.94	2150.88	109.94	440.95	1667.66	551.77	1007.35	Hmgcs1		2.63774	4.07389	3.11385	3.41432	7.87416	1.46424	5.17189	19.5641	3.78197	1.82567	5.29219	1.00801
78.41	88.17	472.56	42.56	39.4	122.09	30.8	96.7	125.7	69.61	122.25	36.56	125.94	216.76	311.16	212.93	89.13	71.73	120.85	185.9	Prr15		1.12447	11.1034	3.09873	3.13961	1.80578	3.34382	1.72114	1.46133	1.24258	1.53827	2.95791	1.00774
89.52	66.68	298.29	1688.04	491.51	44.85	76.06	58.79	411.63	74.39	71.82	77.16	72.21	68.78	104.96	45.46	53.68	104.68	60.27	63.41	Gm20026		1.34253	5.65906	10.959	1.29376	5.53341	1.07435	1.04987	2.30884	1.95007	1.0521	3.2223	1.00765
1355.53	2190.8	1795.87	182.99	1273.1	4175.81	2134.19	1189.04	928.35	908.37	962.39	1830.35	2528.84	1730.3	835.98	2844.17	888.79	858.35	915.99	996.21	Tnks		1.61619	9.81403	3.28003	1.79488	1.022	1.90188	1.4615	3.4022	1.03546	1.08758	2.64158	1.00757
819.27	1358.83	4566.46	407.36	1671.6	1324.01	491.06	2966.9	869.4	1398.69	941.04	686.71	2091.31	1439.47	1833.38	443.27	1782.53	820.64	925.23	1019.97	Emp2		1.65859	11.2099	1.26253	6.04183	1.6088	1.37036	1.45283	4.13603	2.17212	1.1024	3.20154	1.00745
14.57	15.23	15.47	21.11	16.27	41.5	14.98	19.39	16.72	18.38	19.55	18.44	14.3	17.86	15.31	18.33	14.29	16.06	130.68	17.86	Prss37		1.0453	1.36458	2.55071	1.29439	1.09928	1.0602	1.24895	1.19726	1.12386	7.31691	1.93014	1.00711
130.32	43.32	39.29	132.95	119.63	60.12	33.9	47.01	44.41	89.69	36.59	169.49	30.21	37.21	34.3	38.47	690.28	48.74	54.52	360.75	1700001P01Rik		3.00831	3.38381	1.98985	1.38673	2.01959	4.63214	1.23171	1.12157	14.1625	6.61684	3.95531	1.0064
65.22	57.91	56.33	100.4	60.66	122.3	66.2	75.64	73.69	64.76	64.46	71.93	84.36	85.17	678.75	91.08	57.55	71.65	58.61	86.41	Ddx11		1.12623	1.78235	2.01616	1.1426	1.13789	1.11589	1.0096	7.45224	1.245	1.47432	1.95023	1.00539
477.86	736.23	250.96	1054.57	1353.29	609.78	506.72	441.31	1702.58	157.33	853.16	243.37	1026.55	423.42	356.6	346.1	492.87	499.49	1736.07	1088.33	Mgst3		1.54068	4.20214	2.21931	1.14822	10.8217	3.50561	2.42442	1.03034	1.01343	1.59517	2.9501	1.00526
94.43	146.94	40.76	45.89	301.06	25.31	34.6	99.61	107.62	27.06	385.12	27.93	46.03	33.78	38.05	257.88	89.63	163.02	41.66	32.22	Trappc2l		1.55607	1.12586	11.8949	2.8789	3.97709	13.7888	1.36264	6.7774	1.81881	1.29299	4.64734	1.00468
1076.44	1288.5	538.95	281.82	912.56	186.11	313.4	189.68	61.27	202.31	929.22	249.44	1599.24	426.4	1266.31	86.98	248.6	279.26	2167.57	156.49	Cdkl5		1.197	1.91239	4.90334	1.65226	3.30194	3.72522	3.75056	14.5586	1.12333	13.8512	4.99759	1.00275
338.1	470.3	405.79	251.24	545.27	523.07	342.57	135.01	1994.98	183.1	360.31	443.51	1051.26	209.76	197.3	526.21	165.71	384.65	436.68	334.91	Zfp277		1.39101	1.61515	1.04244	2.53737	10.8956	1.23091	5.01173	2.66706	2.32122	1.30387	3.00163	1.00265
70.81	122.76	729.64	67.8	107.84	73.75	63.94	71.02	74.91	146.8	138.76	68.87	136.32	64.77	203.16	84.18	63.09	140.16	164.83	69.86	Rerg		1.73365	10.7617	1.46224	1.11073	1.95968	2.01481	2.10468	2.4134	2.22159	2.35943	2.81419	1.00262
2535.47	3074.04	5415.39	519.45	1878.32	2262.18	5194.25	2414.87	1366.96	2386	1750.09	1138.41	2392.54	729.37	2321.26	1242.52	2422.85	1177.38	2316.34	1116.77	Ddb1		1.21241	10.4252	1.20436	2.15094	1.74548	1.53731	3.28028	1.86819	2.05783	2.07414	2.75562	1.00113
1602.73	2243.74	4408.04	2633.67	3582.94	2947.26	2972.81	374.7	3952.17	3882.58	5445.81	1334.06	1504.08	1718.86	1316.22	1465.53	2395.51	1830	5998.27	5137.92	Zcchc10		1.39995	1.67373	1.21569	7.93384	1.01792	4.08213	1.1428	1.11344	1.30902	1.16745	2.2056	1.0009
18.09	17.15	20.38	22.06	18.93	16.27	19.86	21.47	19.15	16	21.53	23.12	122.63	18.8	34	20.19	19.5	20.48	20.16	23.16	---		1.05481	1.08243	1.16349	1.08107	1.19687	1.07385	6.52287	1.684	1.05026	1.14881	1.70585	0.998291
370	324.91	46.58	516.35	441.81	129.04	60.35	65.17	53.88	54.66	291.62	35.22	142.52	88.96	250.52	44.89	194.6	176.27	71.16	45.26	Zfp239		1.13878	11.0852	3.42382	1.07987	1.01448	8.27995	1.60207	5.58075	1.10399	1.57225	3.58812	0.997578
33.96	542.75	169.1	36.71	38.71	119.34	86.44	153.85	48.24	739.18	290.91	65.98	128.7	49.67	42.59	69.39	141.2	465.75	1491.91	727.37	Gm9818		15.982	4.60637	3.08292	1.77985	15.323	4.40906	2.5911	1.62926	3.29851	2.0511	5.47532	0.997034
202.92	313.21	593.83	312.82	216.9	315.84	201.97	464.99	118.97	134.19	129.96	161.44	968.39	108.47	400.68	216.33	276.3	206.95	275.42	154.46	Prmt2		1.54351	1.89831	1.45615	2.30227	1.12793	1.24223	8.92772	1.85217	1.33511	1.78312	2.34685	0.99669
56.11	66.88	131.15	49.67	225.05	217.9	51.09	32.57	104.12	213.77	41.76	40.54	1195.22	119.45	92.44	254.55	41.58	134.61	51.6	73.38	Nprl2		1.19194	2.64043	1.03281	1.56862	2.05311	1.03009	10.006	2.75368	3.23737	1.42209	2.69362	0.996521
2429.16	3551.79	4163.87	4717.28	950.95	1354.05	16968.8	1990.45	1625.73	3748.69	18004.6	9649.24	14308	11861.3	4785.92	3348.39	8926.2	17981	4526.06	5073.09	Tktl1		1.46215	1.13291	1.42389	8.52513	2.30585	1.86591	1.20628	1.42932	2.01441	1.12086	2.24867	0.996297
19.64	132.19	23.01	22.92	24.82	16.17	22.38	22.13	37.73	22.9	19.15	22.44	24.42	27.41	22.54	22.75	20.36	26.98	23.81	21.66	Gm12997		6.73065	1.00393	1.53494	1.0113	1.6476	1.1718	1.12244	1.00932	1.32515	1.09926	1.76564	0.996195
135.24	528.65	100.35	543.14	257.55	298.67	122.69	287.92	195.41	87.76	714.05	46.73	526.87	81.38	479.49	121.93	720.33	676.32	279.03	329.42	Gatc		3.90898	5.41246	1.15966	2.34673	2.22664	15.2803	6.4742	3.9325	1.06507	1.18059	4.29872	0.996027
300.26	176.77	345	387.77	713.14	248.94	85.15	114.07	92.48	66.81	757.3	371.45	924.25	86.72	640.9	69.37	456.01	1119.79	295.87	589.92	Chordc1		1.69859	1.12397	2.86471	1.33964	1.38422	2.03877	10.6579	9.23886	2.45563	1.99385	3.47961	0.995993
68.66	70.55	66.96	617.44	44.66	113.96	60.41	66.07	140.75	73.97	121.74	143.69	94.17	67.2	63.29	70.22	248.96	135.02	524.56	130.6	Gm6954		1.02753	9.22103	2.55172	1.09369	1.9028	1.1803	1.40134	1.1095	1.84387	4.01654	2.53483	0.995229
35.02	52.53	62.12	45.19	56.7	37.6	55.83	56.28	39.51	353.99	49.96	46.28	33.98	41.94	185.58	35.7	40.11	127.11	47.66	45.65	Alg11		1.5	1.37464	1.50798	1.00806	8.9595	1.07952	1.23426	5.19832	3.16904	1.04403	2.60753	0.994766
79.87	77.87	76	123.56	89.21	61.01	374.4	49.74	177.66	188.78	153.01	138.24	61.71	58.8	150.6	98.9	68.03	171.1	76.29	66.98	Gm5793		1.02568	1.62579	1.46222	7.52714	1.06259	1.10684	1.04949	1.52275	2.51507	1.139	2.00366	0.994592
352.2	342.55	452.99	198.8	355.16	247.02	47.42	417.3	460.05	351.36	408.96	382.47	228.09	66.44	298.7	213.67	246.37	226.51	309.36	624.42	Trmt11		1.02817	2.27862	1.43778	8.80008	1.30934	1.06926	3.43302	1.39795	1.08768	2.01843	2.38603	0.994547
183.3	74.37	79.98	1135.5	235.13	60.73	233.85	342.32	45.68	174.16	394.38	184.07	106.43	264.84	294.1	94.18	434.01	189.92	112.78	207.54	Mettl5		2.4647	14.1973	3.87173	1.46384	3.81261	2.14255	2.4884	3.12274	2.28523	1.84022	3.76893	0.994344
96.92	260.82	213.15	240.01	201.24	103.27	293.47	312.79	293.6	317	147.84	178.24	904.03	114.16	233.41	343.48	456.01	316.34	147.65	124.21	Rp9		2.69109	1.12601	1.94868	1.06583	1.0797	1.20563	7.91897	1.47157	1.44152	1.18871	2.11377	0.994221
282.06	206.94	205.08	70.51	831.74	65.14	62.75	260.16	215.27	437.73	199.2	343.08	175.92	444.27	189.53	399.14	376.8	156.28	586.98	291.69	Obox4-ps38		1.363	2.90852	12.7685	4.14598	2.0334	1.72229	2.52541	2.10595	2.41106	2.01234	3.39964	0.993844
82.4	95.94	70.84	81.25	49.81	187.27	67.87	78	101.98	857.31	76.53	848.05	155.68	85.7	60.08	82.86	60.53	171.04	202.15	95.94	Rabl3		1.16432	1.14695	3.75969	1.14926	8.40665	11.0813	1.81657	1.37916	2.82571	2.10705	3.48366	0.993744
77.8	55.54	510.89	62.06	49.88	50.37	69.85	52.78	51.3	55.62	79.56	172.25	110.27	49.59	61.63	53.32	131.81	69.31	53.77	72.39	Slc41a2		1.40079	8.23219	1.00982	1.32342	1.08421	2.16503	2.22363	1.15585	1.90175	1.34629	2.1843	0.993257
630.29	775.19	867.62	58.07	492.48	837.76	58.34	153.73	85.93	590.12	1434.5	1059.19	541.55	100.22	2938.31	588.41	473.3	1009.15	1970.79	1351.64	Ttc30b		1.22989	14.9409	1.7011	2.63507	6.86745	1.35434	5.40361	4.99364	2.13216	1.45807	4.27163	0.99296
775.23	564.89	758.56	1048.3	1425.97	1199.95	1702.69	2189.57	252.17	272.37	3685.87	388.26	672.54	1295.1	1379.59	1444.12	529.84	2035.43	3249.38	806.5	Gm4899		1.37236	1.38196	1.18836	1.28595	1.0801	9.4933	1.92568	1.04677	3.84159	4.02899	2.66451	0.992544
15.89	17.84	20.38	28.96	17.18	87.83	22.09	29.44	21.8	22.58	27.84	21.21	24.32	24.31	22.36	20.64	25.18	178.42	21.67	22.25	Kcnj13		1.12272	1.421	5.11234	1.33273	1.03578	1.31259	1.00041	1.08333	7.08578	1.02677	2.15334	0.991863
386.43	3419.88	1234.1	1364.29	691.34	698.52	641.97	454.97	624.05	1204.9	473.49	627.89	1396.55	401.08	1516.29	1783.06	1469.54	1703.39	1547.54	557.94	Gm12178		8.84993	1.10549	1.01039	1.41102	1.93077	1.32609	3.48197	1.17594	1.15913	2.77367	2.42244	0.991341
267.09	263.9	296.58	232.64	65.27	147.14	88.3	369.92	77.99	149.32	253.41	86.58	323.78	66.75	89.4	1232.35	98.87	83.4	118.21	587.86	Inpp5k		1.01209	1.27485	2.25433	4.18935	1.9146	2.92689	4.85064	13.7847	1.18549	4.97301	3.83659	0.990624
95.64	15.26	12.84	12.43	22.58	47.7	16.25	15.56	16.25	16.85	12.63	13.81	14.7	15.18	15.31	15.5	14.35	14.79	14.48	14.73	Ehhadh		6.26737	1.03298	2.11249	1.04434	1.03692	1.09343	1.03265	1.01241	1.03066	1.01727	1.66805	0.989842
11808.4	7776.2	9501.77	5306.52	18303.1	24091.9	10641	10066.2	10203.3	12852.9	7335.96	7459.95	13175.7	3537.51	12980.9	1573.15	6103.54	4174.77	14866.6	11669	Tram1		1.51852	1.79058	1.31627	1.05711	1.25968	1.0169	3.72456	8.25151	1.46201	1.27403	2.26712	0.989643
628.68	534.47	117.24	369.17	432.9	536.99	94.02	124.2	826.05	88.12	734.43	410.61	570.17	181.19	284.67	410.6	438.77	324.27	339.29	482.75	Apoo		1.17627	3.14884	1.24045	1.321	9.37415	1.78863	3.14681	1.44237	1.3531	1.42282	2.54144	0.989405
23.04	30.62	32.1	46.47	22.94	59.12	20.14	28.86	212.16	29.24	29.55	28.48	27.73	25.62	29.04	30.74	23.64	25.71	21.61	24.31	Cdkl4		1.32899	1.44766	2.57716	1.43297	7.25581	1.03757	1.08236	1.05854	1.08756	1.12494	1.94336	0.989124
58	67.91	189.09	174.99	149.58	101.76	23.59	164.1	36.04	31.35	187.34	161.02	145.21	96.41	122.02	89.75	110.51	120.87	174.42	232.79	Chchd1		1.17086	1.08058	1.46993	6.95634	1.1496	1.16346	1.50617	1.35955	1.09375	1.33465	1.82849	0.988898
164.93	172.13	142	87.79	138.59	159.79	83.16	93.86	165.35	80.92	92.58	62.63	236.19	180.64	93.67	137.83	166.3	56.64	698.29	83.02	Abi3bp		1.04365	1.6175	1.15297	1.12867	2.04338	1.47821	1.30752	1.47144	2.93609	8.41111	2.25905	0.988484
323.21	72.37	57.69	629.57	49.73	41.67	60.2	134.13	86.11	67.19	423.67	197.76	304.37	88.86	102.35	62.46	106.62	75.59	74.95	53.41	Gm15091		4.46608	10.913	1.19342	2.22807	1.28159	2.14234	3.42528	1.63865	1.4105	1.4033	3.01022	0.986848
1157.54	490.2	1669	164.25	412.16	1043.95	224.29	372.3	1580.95	1150.57	977.79	182.46	573.63	1017.9	586.92	503.41	875.23	662.02	1188.48	1036.43	D15Ertd621e		2.36136	10.1613	2.53288	1.6599	1.37406	5.35893	1.77449	1.16589	1.32206	1.14671	2.88576	0.986242
552.88	455.17	844.44	744	941.98	1289.57	702.24	677.15	472.94	178.54	639.94	88.35	1229.93	844.88	3150.6	358.89	447.72	573.64	275.57	609.93	Tex19.1		1.21467	1.135	1.369	1.03705	2.64893	7.24324	1.45575	8.77873	1.28125	2.21334	2.8377	0.985564
5560.39	5276.74	1317.38	6921.74	4235.74	4145.01	8384.39	775.73	2336.66	1121.02	5872.42	2097.42	3673.93	3685.1	7778.25	3752.9	1197.05	2875.84	3763.61	7301.77	Gm6712		1.05375	5.25417	1.02189	10.8084	2.08441	2.79983	1.00304	2.0726	2.40244	1.9401	3.04406	0.985163
17.03	15.28	18.17	114.5	18	16.76	15.85	22.99	20.59	19.6	16.11	15.89	16.84	22.67	18.14	19.59	17	19.38	15.86	15.22	Trhr		1.11453	6.3016	1.07399	1.45047	1.05051	1.01385	1.3462	1.07993	1.14	1.04205	1.66131	0.985111
1124.95	935.23	2438.54	156.61	3551.12	662.25	581.49	1157.88	5985.93	862.3	346.81	117.58	854.11	1406.48	786.45	579.09	301.64	1509.59	633.12	1473.36	Serinc1		1.20286	15.5708	5.3622	1.99123	6.94182	2.94957	1.64672	1.35808	5.00461	2.32714	4.4355	0.984981
257.23	119.91	53	419.28	133.88	101.24	108.39	91.4	110.17	78.45	126.96	73.08	144.4	143.01	95.48	68.24	168.26	201.42	160.22	94.88	Gins2		2.14519	7.91094	1.3224	1.18589	1.40433	1.73727	1.00972	1.39918	1.19708	1.68866	2.10007	0.984726
474.3	290.47	662.11	2767.97	334.4	183.74	873.45	1622.1	2476.85	294.82	3520.78	293.11	2502.8	735.93	540.33	519.36	1175.72	1255.21	93.12	162.99	Qtrt1		1.63287	4.18053	1.81996	1.85712	8.40123	12.0118	3.40087	1.04038	1.06761	1.75032	3.71627	0.984667
69.43	252.86	12.06	21.26	13.79	12.53	11.66	14.63	22.85	12.56	15.88	14.44	105.87	13.11	11.7	15.94	13.74	12.87	12.16	13.59	Uts2r		3.64194	1.76285	1.10056	1.25472	1.81927	1.09972	8.07551	1.36239	1.0676	1.1176	2.23022	0.984595
28.44	28.64	31.22	28.13	29	37.71	29.4	205.56	31.79	63.26	38.81	30.42	29.38	39.85	34.59	31.68	21.69	26.83	42.58	36.02	Glrx		1.00703	1.10985	1.30034	6.99184	1.98993	1.27581	1.35636	1.09186	1.23698	1.18212	1.85421	0.984456
50.22	57.5	836.07	108.54	143.21	152.92	92.83	108.87	67.36	55.54	104.54	57.65	89.3	76.39	105.77	85.84	97.41	78.75	43.77	201.72	Sdcbp2		1.14496	7.70287	1.0678	1.17279	1.21282	1.81336	1.169	1.23218	1.23695	4.60864	2.23614	0.983968
1349.44	1580.55	390.22	81.7	1750.27	707.65	691.59	362.43	1611.2	1156.32	834.86	731.18	831.88	86.98	1322.29	1355.97	753.32	1098.07	247.35	507.83	Ppil4		1.17126	4.77625	2.47336	1.9082	1.39339	1.1418	9.56404	1.02547	1.45764	2.05308	2.69645	0.98386
75.05	1851.3	30.89	1194.77	173.13	50.23	56.91	771.57	305.21	38.14	741.87	54.87	1833.75	931.35	862.41	761.07	127.46	77.99	55.69	893.43	Cxcl13		24.6676	38.6782	3.44674	13.5577	8.00236	13.5205	1.96892	1.13315	1.63431	16.0429	12.2652	0.982846
2130.9	2771.75	3604.47	440.35	6685.59	2608.6	1393.72	1611.41	3897.9	2469.39	1944.64	2217.09	3907.45	1751.4	3028.4	2289.17	1620.42	2401.75	3736.68	3599.42	Acbd3		1.30074	8.18547	2.5629	1.15619	1.57849	1.1401	2.23104	1.32292	1.48218	1.03813	2.19982	0.982021
148.87	121.54	69.14	386.26	144.95	168.01	109.48	108.1	160.17	103.78	150.42	83.24	518.94	65.13	114.35	183.64	287.6	373.12	190.1	191.16	Bbs4		1.22486	5.58664	1.15909	1.01277	1.54336	1.80706	7.96776	1.60595	1.29736	1.00558	2.42104	0.982005
751.9	531.35	245.33	2178.91	371.96	143.39	413.19	494.46	1719.6	641.11	990.46	459.63	2284.62	137.15	765.74	205.93	192.42	621.11	97.22	1333.24	Psmc6		1.41507	8.88155	2.59404	1.19669	2.68222	2.15491	16.6578	3.71845	3.22789	13.7136	5.62423	0.981689
3433.51	4959.02	3223.18	558.04	2525.84	2267.69	228.47	822	2283.91	741.43	1339.97	95.55	2491.14	998.84	2618.78	1714.14	1074.89	3114.73	2947.1	1047.01	Gm14814		1.4443	5.77589	1.11384	3.59785	3.08041	14.0238	2.49403	1.52775	2.89772	2.81478	3.87703	0.981589
480.89	119.96	81.18	933.02	70.41	56.32	85.7	157.02	195.1	93.04	540.85	224.78	527.07	121.85	123.17	78.13	156.08	90.38	76.6	82.25	Gm15097		4.00875	11.4932	1.25018	1.83221	2.09695	2.40613	4.32556	1.57648	1.72693	1.07376	3.17902	0.981048
1131.94	320.76	1373.27	1220.36	75.66	696.21	306.03	92.37	46.52	62.1	128.11	120.05	385.61	682.5	1199.9	111.29	286.82	157.48	326.64	183.16	Smap2		3.52893	1.1253	9.20182	3.31309	1.33491	1.06714	1.76992	10.7817	1.82131	1.78336	3.57275	0.98084
1478.13	3384.67	1276.38	1427.65	2899.12	5955.1	2713.31	2975.4	4125.58	1779.55	2093.51	2924.45	5040.92	607.44	2042.85	1517.22	2243.46	2240.1	2790.23	1977.55	Reep4		2.28983	1.11851	2.05411	1.09659	2.31833	1.39691	8.29863	1.34644	1.0015	1.41095	2.23318	0.979304
95.14	14.75	12.85	22.89	14.86	13.74	12.11	15.95	17.74	18.36	21.43	22.11	16.13	17.02	18.19	23.52	15.98	14.35	17.39	17.38	Olfr1341		6.45017	1.78132	1.08151	1.31709	1.03495	1.03173	1.05518	1.29302	1.11359	1.00058	1.71591	0.979053
592.15	1336.1	835.91	2574.22	1560.19	216.77	4429.11	2150.83	1199.33	1061.08	1098.97	2076.63	4469.54	369.11	2479.49	740.14	2505.84	2016.59	1171.47	863.53	Wdr74		2.25635	3.07954	7.19744	2.05926	1.13029	1.88961	12.109	3.35003	1.24261	1.35661	3.56707	0.977679
173.04	84.58	50.33	75.74	165.83	222.39	57.58	108.81	450.57	53.8	259.55	79.54	111.71	91.05	213.5	55.86	54	697	514.23	201.8	Pdss1		2.04587	1.50487	1.34107	1.88972	8.37491	3.26314	1.22691	3.82206	12.9074	2.54822	3.89242	0.977555
888.37	838.22	845.27	1996.07	202.7	1974.62	774.79	1545.86	1401.87	1702.08	673.34	2231.89	787.35	810.96	617.45	860.28	608.03	462.22	2157.39	605.13	Parp2		1.05983	2.36146	9.74159	1.9952	1.21415	3.31466	1.02999	1.39328	1.31546	3.56517	2.69908	0.977383
2342.87	3285.8	1867.32	1139.01	1298.09	1271.24	2800.75	2313.59	1121.93	1134.08	994.66	1296.49	3375.72	5105.16	768.56	5225.6	1456.33	10309.5	1065.84	1496.83	EU599041		1.40247	1.63942	1.02112	1.21056	1.01083	1.30345	1.51232	6.79921	7.07911	1.40437	2.43829	0.976612
995.55	701.68	433.23	681.01	529.43	695.65	1312.17	814.66	451.12	316.47	871.54	508.26	533.07	236.78	495.98	281.71	582.65	438.16	1983.52	228.92	Simc1		1.41881	1.57194	1.31396	1.6107	1.42547	1.71475	2.25133	1.7606	1.32977	8.66469	2.3062	0.976083
62.57	321.14	326.12	42.36	111.34	107.34	38.97	53.95	36.54	56.66	49.77	38.24	33.07	40.02	34.08	39.5	36.92	37.66	34.53	282.83	Gria4		5.13249	7.69877	1.03726	1.3844	1.55063	1.30152	1.21016	1.15904	1.02004	8.19085	2.96852	0.975834
315.45	38.9	222.76	41.14	67.81	37.95	21.46	33.28	52.44	31.76	42.15	23.36	34.44	44.69	29.04	30.1	32.48	33.99	350.88	35.08	Olfr288		8.10925	5.41468	1.78682	1.55079	1.65113	1.80437	1.29762	1.0365	1.04649	10.0023	3.36999	0.974115
1971.53	3082.55	1123.06	1642.53	1497.9	1614.76	1340.1	4038.24	1110.72	1512.99	1468.36	1295.16	2547.59	690.1	3710.27	1128.62	409.09	4403.64	4974.55	2088.67	Ddx20		1.56353	1.46255	1.07802	3.01339	1.36217	1.13373	3.69162	3.28744	10.7645	2.38168	2.97386	0.974006
1715.2	1238.91	5858.52	606.21	2797.63	4536.61	2207.55	2013.89	1881.91	916.36	2653.26	770.61	2589.41	1154.33	3269.38	6332.72	4648.4	3442.69	2083.38	1396.74	Usp38		1.38444	9.66418	1.62159	1.09616	2.05368	3.44306	2.24321	1.93698	1.35022	1.4916	2.62851	0.973729
52.07	28.42	455.92	47.71	38.77	56.2	29.71	43	68.83	53.62	114.21	66.32	353.56	1021.09	138.05	203.72	98.91	71.38	45.75	128.56	Kcnk5		1.83216	9.55607	1.44957	1.44732	1.28366	1.7221	2.88802	1.4757	1.38568	2.81005	2.58504	0.973492
27.27	26.41	35.64	33.71	27.83	27.8	24.73	37.3	36.08	33.05	28.87	48.06	25.07	165.49	37.77	39.9	29.79	25.66	42.68	29.15	Adal		1.03256	1.05725	1.00108	1.50829	1.09168	1.6647	6.60112	1.05639	1.16095	1.46415	1.76382	0.972777
599.12	2279.61	763.09	552.02	1128.07	1357.84	1737.9	161.68	1268.12	257.03	280.79	239.6	1122.05	254.59	1124.5	899.54	948.04	1018.03	261.77	393.63	F11r		3.80493	1.38236	1.20368	10.749	4.93374	1.17191	4.40728	1.25008	1.07383	1.50372	3.14806	0.97272
224.31	1083.86	43.02	649.43	130.32	330.42	43.49	85.87	47.84	62.74	424.07	214.89	393.63	127.18	467.65	346.13	70.46	626.39	51.91	200.57	Gm15754		4.83197	15.096	2.53545	1.97448	1.31145	1.97343	3.09506	1.35108	8.89001	3.8638	4.49227	0.969571
1112.95	1818.12	2090.58	755.71	614.76	1046.51	1880.96	191.47	1543	1783.23	2726.17	890.07	1910.3	1532.07	735.12	1679.53	1292.44	2766.55	444.73	451.53	Prpsap2		1.6336	2.76638	1.70231	9.82378	1.15569	3.06287	1.24688	2.2847	2.14056	1.01529	2.68321	0.968945
132.13	148.11	139.83	712.39	153.7	149.96	215.75	102.53	222.25	456.2	279.15	103.04	274.19	104.13	418.61	38.47	335.72	380.27	157.39	323.93	Cops5		1.12094	5.09469	1.02494	2.10426	2.05264	2.70914	2.63315	10.8815	1.1327	2.05814	3.08121	0.968606
76.71	60.7	680.02	294.76	686.39	99.94	142.76	86.72	106.33	118.72	577.26	105.28	149.64	88.07	80.52	948.85	87.37	136.75	172.71	82.65	Ceacam10		1.26376	2.30703	6.86802	1.64622	1.11652	5.48309	1.6991	11.784	1.56518	2.08966	3.58226	0.968585
27.86	63.19	254.62	1046.52	189.73	121.29	313.27	48.92	35.46	142.52	39.05	40.66	538.03	28.24	28.75	168.11	149.43	27.6	36.33	125.19	Alg3		2.26813	4.11012	1.56427	6.40372	4.01918	1.04123	19.0521	5.8473	5.41413	3.44591	5.3166	0.968102
35.3	103.06	374.04	44.24	235.39	297.44	70.22	80.95	93.67	99.98	397.8	50.2	173.59	191.06	73.83	135.84	132.87	282.2	349.15	242.72	Glmn		2.91955	8.45479	1.26361	1.15281	1.06736	7.9243	1.10064	1.8399	2.12388	1.43849	2.92853	0.967697
91.96	157.06	409.16	1148.09	51.89	48.03	40.04	56.19	144.39	205.86	663.24	599.19	135.64	60.59	124.28	145.21	54.43	438.06	413.99	49.13	Gm14868		1.70792	2.80597	1.08037	1.40335	1.42572	1.10689	2.23865	1.16841	8.04814	8.42642	2.94118	0.967211
665.81	1026	611	346.57	1119.72	210.31	671.91	109.76	522.13	159.24	698.05	82.53	166.97	59.66	188.94	214.46	628.76	600.97	3206.63	205.14	Exo5		1.54098	1.76299	5.32414	6.12163	3.27889	8.45814	2.79869	1.13507	1.04624	15.6314	4.70982	0.966081
198.55	214.31	220.23	302.39	330.79	39.01	236.55	142.29	199.53	197.84	416.14	262.12	283.83	146.22	187.59	148.08	239.11	113.33	274.44	680.85	Ethe1		1.07938	1.37306	8.47962	1.66245	1.00854	1.58759	1.94112	1.26682	2.10986	2.48087	2.29893	0.965974
50.24	91.88	67.28	497.2	69.62	60.02	48.01	66.53	62.2	55.57	46.15	68.22	101	55.94	50.02	62.49	65.93	79.42	86.96	70.74	Zhx1		1.82882	7.39001	1.15995	1.38575	1.11931	1.47822	1.80551	1.2493	1.20461	1.22929	1.98508	0.965182
619.71	348.09	307.97	217.42	398.93	1100.31	309.48	157.1	730.59	124.92	53.36	545.92	420.3	746.26	135.42	91.56	183.91	185.25	178.01	106.62	Pacs1		1.78032	1.41648	2.75815	1.96996	5.84846	10.2309	1.77554	1.47903	1.00729	1.66957	2.99357	0.96475
110.89	64.86	154.73	134.85	815.04	698.07	95.52	895.01	116.42	71.69	586.69	44.56	333.82	511.4	4155.57	977.25	487.92	1245.69	896.41	148.43	Gm6348		1.70968	1.14742	1.16756	9.36987	1.62394	13.1663	1.53196	4.25231	2.55306	6.03928	4.25614	0.964488
28.84	32.72	34.3	37.22	74.72	107.57	37.85	30.31	23.55	24	56.99	51.14	26.87	28.15	25	169.23	30.3	26.72	62.98	294.81	Gm21287		1.13454	1.08513	1.43964	1.24876	1.01911	1.11439	1.04764	6.7692	1.13398	4.68101	2.06734	0.964137
1689.29	2734.52	3138.15	2526.67	1425.72	728.03	1686.22	779.81	2855.92	352.25	1737.56	3067.93	2579.29	2459.36	2483.17	3581.55	2815.04	1794.14	1310.01	1309.97	Rpl23a-ps4		1.61874	1.24201	1.95833	2.16235	8.10765	1.76565	1.04876	1.44233	1.56902	1.00003	2.19149	0.963684
86.75	75.54	93.05	50.49	95.31	96.71	74.09	66.62	337.48	42.89	157.72	61.79	52.37	84.44	56.7	70.26	51.5	99.43	205.27	179.31	Dynlt1f		1.1484	1.84294	1.01469	1.11213	7.8685	2.55252	1.61237	1.23915	1.93068	1.14478	2.14662	0.963557
34.11	394.13	80.29	68.65	42.99	366.79	66.78	47.52	39.51	53.44	101.73	158.15	136.75	66.14	37.58	45.83	93.23	321.41	376.12	40.88	Psmd10		11.5547	1.16956	8.53198	1.4053	1.35257	1.55461	2.06758	1.21953	3.4475	9.20059	4.15039	0.963548
605.26	1020.94	260.41	2511.35	382.57	458.89	4488.04	381.39	1114.68	1053.9	655.69	81.14	1128.51	37.42	1158.55	98.96	1041.65	77.8	86.61	240.69	Gm10355		1.68678	9.64383	1.19949	11.7676	1.05767	8.08097	30.1579	11.7073	13.3888	2.77901	9.14694	0.963522
13410.6	14070.7	16567.5	17726.9	15505.8	9809.68	15424	1785.87	20872.6	9964.14	25687.2	12098.4	23831.3	15419	17920	7753.54	18903.8	35236.7	11976.2	13848	Sugt1		1.04922	1.06998	1.58066	8.63669	2.09477	2.12318	1.54558	2.3112	1.864	1.1563	2.34316	0.963485
28.51	59.79	23.32	40.35	147.62	28.57	295.02	26.9	31.18	114.2	32.39	23.81	40.99	38.75	27.24	44.9	25.51	23.72	22.92	63.21	Gm14671		2.09716	1.73027	5.16696	10.9673	3.6626	1.36035	1.05781	1.64831	1.07546	2.75785	3.15241	0.962504
23.78	59.9	95.18	30.11	23.83	20.38	24.08	26.37	22.81	28.66	29.07	26.05	225.94	29.28	23.64	35.73	25.69	25.07	25.82	27.3	Rsph9		2.51892	3.16108	1.16928	1.0951	1.25647	1.11593	7.71653	1.51142	1.02473	1.05732	2.16268	0.961964
243.91	190.55	90.96	286.64	98.09	980.13	508.76	98.97	411.9	309.73	925.31	87.63	136.94	312.47	221.83	160.68	334.73	218.34	216.77	185.79	Zkscan16		1.28003	3.15128	9.99215	5.14055	1.32987	10.5593	2.2818	1.38057	1.53307	1.16675	3.78153	0.961288
103.17	79.79	44.22	53.87	29.92	201.52	418.01	47.61	45.22	47.84	54.02	52.74	241.5	38.58	103.18	44.01	46.86	41.4	53.62	50.8	Ralgps1		1.29302	1.21823	6.73529	8.77988	1.05794	1.02427	6.25972	2.34447	1.13188	1.05551	3.09002	0.961039
23.12	21.99	23.25	27.27	21.81	22.11	20.58	22.9	24.77	25.47	30.01	26.18	21.48	126.33	21.59	24.1	22.05	25.94	24.78	26.34	Zfp454		1.05139	1.1729	1.01376	1.11273	1.02826	1.14629	5.88128	1.11626	1.17642	1.06295	1.57622	0.960362
26.19	194.83	28.53	81.52	280.8	27.86	23.54	55.11	29.73	29.05	28.66	29.73	232.69	27.43	26.09	26.24	39.68	26.21	25.35	28.54	Fstl5		7.4391	2.85734	10.079	2.34112	1.02341	1.03733	8.48305	1.00575	1.51393	1.12584	3.69058	0.960214
456.35	163.12	79.14	844.98	400.34	467.76	80.9	263.87	997.47	2037.64	517.31	771.56	349.16	240.98	981.34	359.15	328.38	559.59	705.87	1345.99	Xlr5c		2.79763	10.677	1.16841	3.26168	2.04281	1.49148	1.44892	2.7324	1.70409	1.90685	2.92313	0.960084
556.42	165.91	409.84	869.83	131.16	185.72	356.88	463.56	246.78	238.94	400.41	290.05	551.06	66.7	627.69	346.3	306.8	331.55	229.57	186.74	Mrps22		3.35375	2.12236	1.41598	1.29892	1.03281	1.38049	8.26177	1.81256	1.08067	1.22936	2.29887	0.959518
76.56	973.12	53.98	172.68	854.4	68.2	37.17	45.49	233.41	416.75	59.45	54.56	134.63	60.41	609.99	54.28	122.51	225.45	183.65	52.99	Lgals12		12.7106	3.19896	12.5279	1.22384	1.78548	1.08963	2.2286	11.2378	1.84026	3.46575	5.13088	0.959228
326.73	334.87	66.16	63.81	56.04	356.43	267.48	211.53	104.87	111.46	336.85	211.78	348.19	234	226.52	1169.97	2819.83	336.99	921.88	847.15	Prpf39		1.02491	1.03683	6.36028	1.2645	1.06284	1.59057	1.48799	5.16497	8.3677	1.08821	2.84488	0.959055
24.96	24.57	21.73	29.65	23.27	20.29	22.35	24.2	34.18	26.35	60.9	27.48	23.94	158.87	27.99	26.17	26.61	24.24	22.05	25.48	Isl1		1.01587	1.36447	1.14687	1.08277	1.29715	2.21616	6.63617	1.06955	1.09777	1.15556	1.80823	0.957894
14332	31396.8	54420.8	33165.6	41796.7	28659.6	16740.1	1768.85	40366.8	17445.7	27256.5	9622.99	26686.5	29431.2	25177.4	8264.37	24210.2	24437.5	24365.1	20985.3	Gm12346		2.19068	1.64088	1.45838	9.46383	2.31386	2.83243	1.10285	3.0465	1.00939	1.16106	2.62199	0.957074
33.02	29.41	28.82	33.9	29.82	27.23	27.22	26.97	126.38	36.69	303.6	33.81	179.31	33.7	29.51	31.94	27.34	86.37	30.99	27.54	Zfp605		1.12275	1.17627	1.09512	1.00927	3.44454	8.97959	5.32077	1.08234	3.15911	1.12527	2.7515	0.956827
30.73	210.52	22.35	30.31	20.65	21.37	26.22	28	29.79	30.24	24.82	34.53	136.47	31.91	35.22	26.53	22.92	24.33	30.45	28.49	Cnga2		6.85063	1.35615	1.03487	1.06789	1.01511	1.39122	4.27672	1.32755	1.06152	1.0688	2.04504	0.956652
2780.85	1671.05	6244.33	1712.22	5720.32	7593.77	9102.46	6391.59	4860.81	513.67	5095.72	3341.27	8302.61	4712.38	4030.35	1508.33	7740.28	4617.45	4124.92	3620.24	Cphx2		1.66413	3.64692	1.32751	1.42413	9.4629	1.52508	1.76187	2.67206	1.67631	1.13941	2.63003	0.956151
78.74	133.58	84.94	97.14	50.74	73.2	160.63	30.33	77.06	82.9	345.36	35.36	256.65	138.25	131.54	129.58	87.68	154.87	212.04	50.19	Dscc1		1.69647	1.14363	1.44265	5.29608	1.07579	9.76697	1.85642	1.01513	1.76631	4.22475	2.92842	0.956116
155.36	28.53	32.99	42.11	36.86	120	40.12	389.6	37.26	43.72	27.96	38.14	34.94	40.28	37.81	27.83	36.45	297.66	31.99	35.23	Tspan1		5.4455	1.27645	3.25556	9.71087	1.17338	1.36409	1.15283	1.35861	8.16626	1.10128	3.40048	0.954741
160.04	37.62	30.31	37.82	35.08	33.21	32.54	33.97	39.09	37.34	40.7	35.44	33.49	38.52	36.13	38.88	196.83	30.51	34.07	36.35	Aqp3		4.25412	1.24777	1.05631	1.04395	1.04687	1.14842	1.15019	1.07611	6.45133	1.06692	1.9542	0.954673
234.03	29.37	56.69	45.48	123.14	53.24	41.05	43.45	55.71	40.62	62.11	186.63	158.19	35.11	48.33	28.67	1190.48	89.26	36.75	153.4	Gm15571		7.96834	1.24648	2.31292	1.05847	1.37149	3.00483	4.50555	1.68573	13.3372	4.17415	4.06652	0.954201
182.73	502.62	103.86	132.99	422.97	413.9	264.03	148.25	259.44	203.05	257.28	1127.53	272.74	201.75	310.72	518.28	294.19	88.03	442.28	43.59	Gna14		2.75062	1.28047	1.02191	1.78098	1.27771	4.3825	1.35187	1.668	3.34193	10.1464	2.90024	0.953834
20.9	23.17	21.55	38.09	24.62	23.21	19.75	20.88	22.59	33.29	28.96	21.5	23.77	30.43	27.38	194.41	51.23	23.67	24.95	25.76	Cyr61		1.10861	1.76752	1.06075	1.05722	1.47366	1.34698	1.28019	7.10044	2.16434	1.03246	1.93922	0.953675
1152.58	130.44	425.33	241.76	347.88	469.84	740.89	362.78	293.53	460.27	229.14	224.31	867.98	408.91	387.34	133.65	464.79	336.77	346.25	267.05	Pik3ca		8.83609	1.75931	1.35058	2.04226	1.56805	1.02153	2.12267	2.89817	1.38014	1.29657	2.42754	0.953617
2404.21	2466.91	4600.87	3905.63	1278.66	1709.82	2839.2	948.53	3202.52	1160.29	3722.15	2140.07	1726.6	936.87	4117.92	462.59	3082	4887.4	2767.68	2105.61	Snrnp25		1.02608	1.17801	1.3372	2.99326	2.7601	1.73927	1.84295	8.90188	1.58579	1.31443	2.4679	0.953245
86.51	125.35	48.02	501.96	38.3	82.06	49.36	46.26	47.18	47.25	414.22	530.57	90.49	157.35	235.35	61.13	114.16	40.75	1212.44	164.67	Lipo2		1.44897	10.4531	2.14256	1.06701	1.00148	1.28089	1.73887	3.84999	2.80147	7.36285	3.31472	0.952803
239.39	286.69	255.78	336.27	235.84	90.09	52.35	157.99	120.15	58.83	104.35	1006.17	85.82	187.37	147.72	142.25	131.68	118.31	96.99	251.6	Gk		1.19759	1.31468	2.61783	3.01796	2.04233	9.64226	2.18329	1.03845	1.11301	2.59408	2.67615	0.952382
860.36	414.2	1016.01	369.43	814	1202.9	342.86	1648.05	355.46	821.69	447.07	609.34	455.3	39.98	841.74	412.94	509.15	728.31	415.33	981.9	Atad2		2.07716	2.75021	1.47776	4.80677	2.31162	1.36296	11.3882	2.03841	1.43044	2.36414	3.20077	0.951063
787.55	827.74	774.5	2886.89	773.14	725.95	941.71	1162.01	230.49	726.67	1901.4	188.1	2069.98	1018.35	1829.01	241.39	3115.46	2671.16	2945.04	1680.03	Gm4853		1.05103	3.72742	1.065	1.23394	3.15272	10.1085	2.03268	7.57699	1.16633	1.75297	3.28675	0.949884
1658.51	1801.92	1840.46	1328.34	3626.62	1150.1	2701.96	1510.36	1499.61	164.19	6120.82	2231.44	2272.02	1408.05	2717.44	2132	1644.31	1129.18	4295.47	2490.95	Taf9b		1.08647	1.38553	3.15331	1.78895	9.13338	2.74299	1.61359	1.2746	1.4562	1.72443	2.53595	0.949662
265.09	20.94	27.39	412.62	169.81	179.46	66.52	32.75	154	170.51	146.8	48.93	166.76	36.55	36.35	106.41	44.61	203.83	65.37	251.06	Arv1		12.6595	15.0646	1.05683	2.03115	1.10721	3.0002	4.56252	2.92737	4.56915	3.8406	5.08192	0.949229
29.09	33.6	35.3	78.43	29.14	29.56	35.21	247.22	37.12	35.25	54.21	38.51	49.75	36.48	30.83	40.03	34.77	50.86	39.48	32.43	Decr1		1.15504	2.22181	1.01441	7.0213	1.05305	1.40769	1.36376	1.29841	1.46276	1.21739	1.92156	0.94906
93.01	50.95	62.68	56.17	93.5	82.68	45.24	136.34	415.08	52.35	39.28	47.4	54.64	50.58	42.75	117.14	42.67	49.14	71.61	60.14	Tmem126a		1.82552	1.1159	1.13087	3.0137	7.92894	1.20672	1.08027	2.74012	1.15163	1.19072	2.23844	0.948573
66.53	110.86	36.56	43.83	90.88	137.4	35.61	36.08	231.89	27.84	79.92	33.9	57.31	33.84	26.01	52.55	108.02	55.23	57.15	51.97	Fam84a		1.66632	1.19885	1.51188	1.0132	8.32938	2.35752	1.69356	2.02038	1.95582	1.09967	2.28466	0.948362
256.77	177.91	397.35	317.28	347.51	192.32	468	68.08	453.47	55.01	159.71	307.91	677.06	61.79	458.87	407.9	274.31	259.99	259.9	85.06	Dnajc3		1.44326	1.25236	1.80694	6.87427	8.24341	1.92793	10.9574	1.12496	1.05508	3.05549	3.77411	0.947893
2454.78	1995.95	550.21	3153.44	2090.11	2562.92	1567.35	1954.39	2904.63	2139.77	3077.02	488.82	2917.59	2691.51	1817.56	2132.71	2002.38	1802.71	3153.64	2873.23	Sept2		1.22988	5.73134	1.22621	1.24694	1.35745	6.29479	1.084	1.17339	1.11076	1.09759	2.15524	0.946178
953.15	982.13	768.95	709.73	926.92	847.8	317.46	548.23	724.52	383.75	965.59	120.62	891.27	1496.68	856.43	817.89	1145.05	1802.58	3168.23	825.04	Gm14734		1.0304	1.08344	1.09332	1.72693	1.888	8.00522	1.67927	1.04712	1.57424	3.84009	2.2968	0.945561
981.79	2272.95	733.01	1078.08	110.72	331.67	218.58	46.67	635.11	634.92	629.42	1964.22	700.55	309.77	611.21	47.85	567.96	687.68	41.02	379.9	2610318N02Rik		2.31511	1.47076	2.99557	4.68352	1.0003	3.12068	2.26152	12.7735	1.21079	9.26134	4.1093	0.945353
40.53	75.38	28.75	130.14	46.1	274.32	627.73	39.78	49.57	106.41	33.79	137.8	50.13	42.39	72.08	275.91	392.77	30.5	48.63	45.1	---		1.85986	4.52661	5.95054	15.78	2.14666	4.07813	1.18259	3.82783	12.8777	1.07827	5.33082	0.945165
29.01	20.07	27.21	30.95	21.83	140.1	24.76	20.23	24.21	18.12	43.14	30.44	23.07	26.86	26	28.04	22.16	22.61	23.31	19.4	Olfr1500		1.44544	1.13745	6.41777	1.22392	1.33609	1.41721	1.16428	1.07846	1.02031	1.20155	1.74425	0.944794
13.77	93.99	14.99	14.67	16.49	32.03	19.01	16.26	16.65	15.78	18.95	29.89	13.57	20.45	18.85	14.68	15.09	16.42	19.2	15.79	Usp44		6.82571	1.02181	1.94239	1.16913	1.05513	1.57731	1.507	1.28406	1.08814	1.21596	1.86866	0.944554
566.37	932	302.89	385.59	235.09	554.55	1043.81	647.3	252.51	409.49	599.77	259.39	844.35	269.41	788.21	77.35	1101.55	714.26	521.72	215.81	Grk5		1.64557	1.27304	2.35888	1.61256	1.62168	2.31223	3.13407	10.1902	1.54223	2.4175	2.81079	0.943884
787.65	959.98	385.79	423.57	555.94	881.05	1872.62	313.61	224.99	1873.51	194.86	2872.72	101.49	519.23	222.79	1028.87	1074.02	1953.09	1091.86	738.23	Uchl5		1.21879	1.09793	1.58479	5.97117	8.32708	14.7425	5.11607	4.61812	1.81849	1.47902	4.59739	0.943047
1915.6	1521.81	1423.42	832.01	2576.63	2085.24	1129.3	5062.03	324.52	1258.23	4744.99	437.45	2282.58	1342.1	1853.72	1567.08	1444.15	3612.02	2426.11	1010.25	Gm14401		1.25876	1.71082	1.23565	4.48245	3.8772	10.8469	1.70075	1.18291	2.50114	2.40149	3.11981	0.94242
101.15	96.39	203.84	136.01	91.87	138.55	97.85	757.04	85.87	113.78	82.29	133.11	114.93	95.3	94.19	196.24	112.11	167.38	153.3	93.2	Popdc3		1.04938	1.49871	1.50811	7.73674	1.32503	1.61757	1.20598	2.08345	1.493	1.64485	2.11628	0.94235
102.75	139.88	105.01	369.53	65.08	56.94	50.4	45.8	367.74	39.99	101.03	50.39	164.23	66.81	74.83	76.91	62.22	46.96	115.81	37.12	Rhd		1.36136	3.519	1.14296	1.10044	9.1958	2.00496	2.45816	1.0278	1.32496	3.11988	2.62553	0.941468
416.16	113.14	30.51	23.41	28.77	191.55	126.89	26.83	29.2	24.61	344.92	24.22	94.65	20.9	50.1	43.41	18.55	73.57	26.06	24.22	Trappc3l		3.67827	1.30329	6.65798	4.72941	1.18651	14.2411	4.52871	1.15411	3.96604	1.07597	4.25214	0.940908
5747.66	2500.43	3883.23	522.63	3346.92	5621.03	3557.16	3892.52	2964.12	3816.33	1922.54	1588.69	2995.62	1778.75	2930.62	2887.93	2874.21	2329.15	3255.4	2087.38	Ptpn11		2.29867	7.43017	1.67946	1.09428	1.28751	1.21014	1.68412	1.01478	1.23402	1.55956	2.04927	0.940861
90.5	102.36	81.5	658.15	97.27	105.2	74.73	143.52	162.95	91.23	87.38	189.6	170.53	138.65	86.7	96.56	102.17	106.92	280.35	80.54	Pigl		1.13105	8.07546	1.08153	1.92051	1.78614	2.16983	1.22993	1.11373	1.04649	3.48088	2.30356	0.939461
29	84.13	20.34	21.79	18.73	17.57	15.39	23.09	32.31	21.97	22.41	26.01	29.37	139.33	37.37	20.26	43.8	25.46	139.89	15.66	Gm13258		2.90103	1.07129	1.06602	1.50032	1.47064	1.16064	4.74396	1.84452	1.72035	8.93295	2.64117	0.939095
230.57	212.59	583.75	80.86	265.97	448.41	161.77	158.15	153.63	143.93	179.35	161.47	215.14	228.3	287.83	109.72	149.11	151.28	206.64	78.61	Abcf3		1.08458	7.21927	1.68594	1.02289	1.06739	1.11073	1.06117	2.62331	1.01455	2.62867	2.05185	0.9389
579.57	419.23	85.67	803.27	391.69	348.77	79.38	106.04	1056.69	86.67	1114.3	282.82	199.1	73.37	88.04	106.11	94.14	827.97	1957.82	1020.65	Cct8l1		1.38246	9.37633	1.12306	1.33585	12.1921	3.93996	2.71364	1.20525	8.79509	1.91821	4.3982	0.938836
118.58	46.77	162.18	64.3	87.29	255.29	44.95	90.14	132.07	120.4	695.81	70.61	90.04	54.87	227.02	119.68	92.17	50.08	79.76	85.38	Tarm1		2.53539	2.52224	2.92462	2.00534	1.09693	9.85427	1.64097	1.89689	1.84046	1.07046	2.73876	0.938751
137.33	393.84	807.39	84.92	210.43	137.11	200.42	487.94	363.27	122.46	287.91	359.62	278.56	178.75	125.49	140.96	340.54	252.06	132.65	265.13	Slc30a5		2.86784	9.50765	1.53475	2.43459	2.96644	1.24907	1.55838	1.12328	1.35103	1.99872	2.65917	0.938561
109.17	107.03	54.59	402.07	298.22	132.65	159.2	176.56	413.91	197.55	75.87	61.32	94.04	60.47	115.92	82.64	131.26	132.04	121.29	86.62	Neurl2		1.01999	7.36527	2.24817	1.10905	2.09522	1.23728	1.55515	1.40271	1.00594	1.40025	2.0439	0.937939
100.72	111.59	51.84	609.69	32.45	122.01	44.81	41.96	37.18	37.86	679.16	708.54	167.52	212.82	344.72	63.23	155.47	36.02	1250.77	181.53	Lipo1		1.10792	11.761	3.75994	1.06792	1.01829	1.04326	1.27042	5.45184	4.31621	6.89016	3.7687	0.937553
28.31	38.78	201.99	33.36	43.25	31.32	30.94	29.77	38.61	36.19	48.69	41.51	37.1	31.14	32.91	30.98	42.4	46.67	31.86	28.81	Mgat5		1.36983	6.05486	1.38091	1.0393	1.06687	1.17297	1.19139	1.0623	1.10071	1.10587	1.6545	0.937381
75.16	413.18	77.34	830.42	58.29	61.57	84.3	286.44	186.4	86.13	66.35	148.48	186.16	82.09	69.36	66.41	185.43	89.86	82.06	66.98	Gm2260		5.49734	10.7373	1.05627	3.39786	2.16417	2.23783	2.26775	1.04442	2.06354	1.22514	3.16916	0.937341
49.16	69.2	66.87	62.86	67.58	37.92	37.03	95.76	83.94	52.41	65.41	60.67	60.45	444.39	56.72	53.3	52.29	82.39	59.79	59.41	Gm10643		1.40765	1.06379	1.78217	2.58601	1.6016	1.07813	7.35136	1.06417	1.57564	1.0064	2.05169	0.93726
110.55	74.42	115.56	55.29	73.61	236.53	80.37	49.41	160.6	98.26	93.42	72.04	80.92	681.75	80.44	93.35	139.51	81.63	58.94	59.76	Elf3		1.48549	2.09007	3.21329	1.62659	1.63444	1.29678	8.42499	1.16049	1.70905	1.01391	2.36551	0.937038
107.92	16.74	20	17.91	18.15	26.36	22.31	17.53	17.63	21.23	19.52	21.84	20.18	19.87	19.81	20.77	23.47	18.05	32.05	18.42	Lrrc46		6.44683	1.11669	1.45234	1.27268	1.2042	1.11885	1.0156	1.04846	1.30028	1.73996	1.77159	0.935174
755.43	544.05	206.47	376.46	3748.58	2522.64	520.16	638.65	195.73	722.25	61.97	592.56	555.16	311.74	1381.67	1004.62	843.31	224.57	231.4	163.49	Clptm1l		1.38853	1.82332	1.48598	1.2278	3.69003	9.56205	1.78084	1.37532	3.75522	1.41538	2.75045	0.935113
339.62	799.38	949.21	92.98	784.24	701.82	605.79	601.68	921.63	131.45	655.6	746.34	855.2	315.56	556.21	714.51	720.92	434.98	965.57	214.48	Ing3		2.35375	10.2088	1.11744	1.00683	7.01126	1.13841	2.7101	1.2846	1.65736	4.50191	3.29904	0.935076
27.42	30.35	53.54	350	23.96	25.84	69.68	32.9	32.96	34.75	35.26	32.22	39.25	34.46	28.42	27.78	27.3	56.67	35.2	33.46	Tmco5b		1.10686	6.53717	1.07846	2.11793	1.05431	1.09435	1.139	1.02304	2.07582	1.052	1.82789	0.934585
317.65	170.53	167.99	1421.42	193.71	211.66	369.7	226.03	167.35	458.19	352.85	324.95	164.87	210.46	234.45	191.56	377.7	161.02	671.06	345.69	Etfb		1.86272	8.46134	1.09266	1.63562	2.73791	1.08586	1.27652	1.2239	2.34567	1.94122	2.36634	0.9345
28.61	22.94	37.75	56.89	28.77	34.72	283.62	37.99	35.23	36.15	71.65	36.99	42.74	33.85	118.87	29.53	30.7	38.86	29.73	28.55	Fkbp7		1.24717	1.50702	1.20681	7.46565	1.02611	1.93701	1.26263	4.0254	1.2658	1.04133	2.19849	0.934332
249.49	212.42	929.48	89.33	197.64	589.19	966.78	930.76	113.77	236.81	97.79	143.49	175.93	367.44	48.26	315.99	317.55	88.84	290.16	284.38	Utp20		1.17451	10.405	2.98113	1.0387	2.08148	1.46733	2.08856	6.54766	3.5744	1.02032	3.23791	0.933964
136.82	88.86	176.41	131.52	56.99	600.02	116.28	59.56	69.86	148.63	71.97	73.29	135.25	238.63	175.83	51.23	85.24	537.36	158.57	78.15	Mthfd1		1.53973	1.34132	10.5285	1.95232	2.12754	1.01834	1.76436	3.43217	6.30408	2.02905	3.20374	0.933546
922.24	2159.17	154.07	261.19	1088.28	80.01	1122.14	65.32	194.6	290.13	640.77	64.31	326.46	67.54	1560.71	51	59.76	207.91	2408.2	167.55	Olfr815		2.34122	1.69527	13.6018	17.1791	1.4909	9.96377	4.83358	30.6022	3.47908	14.373	9.95599	0.933451
1446.87	582.76	551.01	273.03	470.71	153.1	691.08	118.39	973.25	192.16	486.66	601.23	1782.9	117.57	690.42	266.27	905.57	1071.51	46.61	271.41	Haus7		2.48279	2.01813	3.07453	5.83732	5.06479	1.23542	15.1646	2.59293	1.18324	5.823	4.44767	0.933425
3846.85	1049.28	1201.41	245.94	1043.9	2284.64	4364.92	4365.25	4468.98	1170.88	1405.96	4247.65	1617.21	134.77	584.83	591.91	1407.5	926.72	1407.83	2535.72	Gm15861		3.66618	4.88497	2.18856	1.00008	3.81677	3.02117	11.9998	1.01211	1.5188	1.80115	3.49096	0.933073
154.73	22.24	229.12	59.57	30.61	28.54	28.2	26.89	39.31	28.76	50.15	108.45	28.4	30.77	29.54	26.4	28.43	28.58	26.35	25	Tex16		6.95728	3.84623	1.07253	1.04872	1.36683	2.16251	1.08345	1.11894	1.00528	1.054	2.07158	0.933061
263.65	249.83	206.69	420.44	241.68	177.42	76.96	173.07	97.02	176.74	428.79	224.58	769.32	99.24	353.15	414.98	324.79	268.7	152.27	149.34	Eif2b2		1.05532	2.03416	1.36219	2.24883	1.82169	1.9093	7.75212	1.17508	1.20875	1.01962	2.1587	0.932958
97.4	24.1	230.07	438.53	1541.49	136.54	107.98	1537.7	31.86	71.29	258.89	79.23	397.19	58.4	181.11	78.35	447.11	312.8	119.61	124.6	Mkrn2os		4.04149	1.90607	11.2897	14.2406	2.2376	3.26758	6.8012	2.31155	1.42938	1.04172	4.85669	0.932906
61.37	195.41	37.97	296.11	164.06	173.96	50.69	42.56	131.34	320.56	35.54	262.58	102.48	52.16	52.12	756.17	480.08	37.24	38.77	54.36	---		3.18413	7.79853	1.06034	1.19102	2.44069	7.38829	1.96472	14.5083	12.8915	1.40212	5.38296	0.932537
9.57	59.9	10.9	16.79	13.93	15.41	11	10.36	11.05	12.32	10.15	15	12.93	10.27	11.4	12.95	11.41	11.47	12.97	10.42	Trav12d-2		6.25914	1.54037	1.10625	1.06178	1.11493	1.47783	1.25901	1.13596	1.00526	1.24472	1.72052	0.932391
387.91	62.06	60.24	585.74	40.37	30.4	63.66	79.74	92.67	49.32	402.99	220.89	399.26	93.69	67.87	46.77	58.01	96.4	43.36	39.97	Gm15128		6.25056	9.72344	1.32796	1.25259	1.87895	1.82439	4.2615	1.45114	1.66178	1.08481	3.07171	0.931329
71.43	91.13	97.18	108.15	681.12	223.18	113.18	174.52	74.33	131.19	170.37	89.93	110.59	141.51	1102.65	319.72	317.77	376.41	968.6	108.96	Gm6523		1.27579	1.11288	3.05189	1.54197	1.76497	1.89447	1.27959	3.4488	1.18454	8.8895	2.54444	0.930761
2229.72	2689.74	5459.11	606.94	1595.59	2328.6	1541.48	4239.83	3024.54	2502.13	1824.7	1171.17	2248.08	751.82	1485.66	1581.16	4073.58	4233.46	2605.29	593.63	Rngtt		1.20631	8.99448	1.4594	2.75049	1.20879	1.55801	2.99018	1.06428	1.03925	4.38874	2.66599	0.92961
777.04	358.26	85.1	872.87	770.43	236.8	646.14	290.59	649.26	472.92	780.38	289.45	703.87	1338.91	550.18	317.38	433.72	769.32	427.88	547.14	Ptpn12		2.16893	10.257	3.25351	2.22355	1.37287	2.69608	1.90221	1.73351	1.77377	1.27872	2.86601	0.92941
419.1	86.82	99.18	77.82	147.81	204.63	556.1	49.18	128.31	102.47	81.15	52.54	103.51	340.07	261.03	67.24	96.63	83.77	260.11	75.61	Derl1		4.82723	1.27448	1.38441	11.3074	1.25217	1.54454	3.28538	3.88206	1.15352	3.44015	3.33514	0.929296
39.53	24.47	19.04	27.22	21.67	16.44	25.92	258.97	25.77	85.62	23.38	77.68	21.46	25.75	43.13	27.74	20.4	100.67	28.64	25.85	Wbp2nl		1.61545	1.42962	1.31813	9.99113	3.32247	3.3225	1.19991	1.55479	4.9348	1.10793	2.97967	0.928876
75.48	43.02	137.27	164.27	98.58	36.47	45.7	97.08	89.61	43.7	527.17	58.72	133.46	53.38	72.27	45.83	42.26	36.88	39.22	44.62	Cep126		1.75453	1.19669	2.70304	2.12429	2.05057	8.97769	2.50019	1.57691	1.14588	1.13768	2.51675	0.928427
15.54	20.44	20.33	18.36	57.65	74.8	19.53	19.82	15.86	18.3	20.18	24.13	19.8	18.22	15.07	102.13	21.57	15.65	64.54	242.56	Gm20884		1.31532	1.1073	1.29748	1.01485	1.15385	1.19574	1.08672	6.77704	1.37827	3.75829	2.00849	0.927375
15.54	20.44	20.33	18.36	57.65	74.8	19.53	19.82	15.86	18.3	20.18	24.13	19.8	18.22	15.07	102.13	21.57	15.65	64.54	242.56	Gm21654		1.31532	1.1073	1.29748	1.01485	1.15385	1.19574	1.08672	6.77704	1.37827	3.75829	2.00849	0.927375
557.41	202.38	1000.09	85.39	71.09	236.12	389.44	1256.26	278.29	97.68	159.38	99.47	340.69	368.23	602.72	212.73	311.8	394.28	273.91	647.86	Gatsl3		2.75427	11.712	3.32142	3.22581	2.849	1.60229	1.08084	2.83326	1.26453	2.36523	3.30087	0.927241
2668.7	2962.01	1935.97	172.55	3473.92	4450	1512.8	1257.06	733.77	220.89	1975.21	888.04	1334.15	742.25	5496.01	1439.91	3297.37	543.78	1987.29	3797.04	Cdk13		1.10991	11.2198	1.28097	1.20344	3.32188	2.22424	1.79744	3.81691	6.06379	1.91066	3.3949	0.927083
6417.96	8489.54	897.59	497.17	7301.51	4865.8	486.38	3617.13	1891.3	1220.09	1833.41	855.59	4408.68	512.76	2087.62	1061.96	2158.58	4180.38	9493.27	9090.16	Psenen		1.32278	1.8054	1.50058	7.43684	1.55013	2.14286	8.59794	1.96582	1.93663	1.04435	2.93033	0.926397
24.51	20.82	50.73	27.14	24.09	235.33	22.53	26.8	25.65	26.95	35.9	23.12	86.17	27.41	73.41	24.16	82.48	21.33	54.95	33.27	Cdk5		1.17723	1.8692	9.76878	1.18953	1.05068	1.55277	3.14374	3.03849	3.86685	1.65164	2.83089	0.926371
23.28	30.02	25.74	30.13	62.03	87.18	26.77	22.76	18.99	18.69	42.91	33.65	23.68	23.08	21.6	115.24	25.29	24.92	34.34	209	Gm20912		1.28952	1.17055	1.40545	1.17619	1.01605	1.27519	1.026	5.33519	1.01485	6.0862	2.07952	0.92631
524.37	182.67	130.17	1329.72	60.63	283.28	83.94	95.81	71.83	132.87	59.67	82.73	141.23	88.7	75.39	67.87	379.87	45.95	91.27	49.04	Ubxn2b		2.87059	10.2153	4.67227	1.14141	1.84978	1.38646	1.59222	1.1108	8.26703	1.86113	3.4967	0.926089
830.69	619.25	989.73	128.97	978.67	534.52	476.29	599.95	306.28	976.74	440.69	387.16	690.11	539.59	653.42	1412.57	865.71	777.39	881.82	877.68	Tlk1		1.34145	7.67411	1.83093	1.25963	3.18904	1.13826	1.27895	2.16181	1.11361	1.00472	2.19925	0.925522
1824.1	1035.84	483.46	127.3	2521.37	1876.25	1537.35	161.8	679.23	307.01	1107.39	1545.51	1751.91	1486.31	2067.23	442.85	1069.34	973.63	1381.45	2036.43	Iqgap2		1.76099	3.7978	1.34383	9.50155	2.2124	1.39563	1.1787	4.66801	1.0983	1.47413	2.84313	0.924477
9684.35	3759.64	10064.2	6099.6	4869.34	6249.61	6254.51	3845.03	5473.93	4197.75	6728.78	779.01	9707.54	4600.93	6875.89	4490.62	10776.9	8949.24	3572.68	1602.43	Ilf2		2.57587	1.64997	1.28346	1.62665	1.30402	8.6376	2.10991	1.53117	1.20423	2.22954	2.41524	0.924196
864.86	519.67	1827.2	807.14	568.96	907.61	1741.94	1117.46	1735.08	192.35	1818.53	272.87	604.36	373.84	708.54	396.79	1167.2	1538.65	487.62	721.07	Zfp125		1.66425	2.2638	1.59521	1.55884	9.02043	6.66446	1.61663	1.78568	1.31824	1.47875	2.89663	0.924016
1173.61	1734.69	448.37	998.34	1039.8	547.61	572.54	75.61	384.55	125.25	3466.83	248.72	327.73	71.07	1144.61	456.94	3254.3	2451.79	392.24	1358.88	Psma5		1.47808	2.2266	1.8988	7.57228	3.07026	13.9387	4.61137	2.50495	1.32732	3.46441	4.20927	0.923252
365.54	96.88	74.86	115.55	379.53	224.35	356.06	188.57	446.03	280.71	144.82	136.71	133.71	37.34	51.74	578.16	668.65	334.55	1201.87	294.81	Sec23ip		3.77312	1.54355	1.69169	1.88821	1.58894	1.05932	3.58088	11.1743	1.99865	4.07676	3.23755	0.92192
14.66	15.18	34.2	25.96	13.06	35.71	16.97	125.06	22.7	19.57	42.26	20.25	26.02	34.56	17.03	20.67	14.94	20.04	24.09	31.57	2010111I01Rik		1.03547	1.31741	2.7343	7.36948	1.15994	2.08691	1.32821	1.21374	1.34137	1.3105	2.08973	0.921551
244.34	243.18	950.61	904.36	332.93	405.92	882.78	57.82	46.66	56.26	2064.4	290.55	479.23	65	473.86	760.95	187.85	1683.48	55.76	415.83	Nmu		1.00477	1.05114	1.21924	15.2677	1.20574	7.10515	7.37277	1.60585	8.96183	7.4575	5.22517	0.921113
1976.62	1299.34	2684.76	290.33	970.54	1486.83	1009.12	959.17	2544.68	1451.53	1910.63	937.87	1871.01	1550.89	1764.64	475.49	1109.72	1414.25	3632.36	585.31	Ndufaf4		1.52125	9.24727	1.53196	1.05208	1.7531	2.0372	1.20641	3.7112	1.27442	6.20587	2.95408	0.920884
36.07	28.17	135.35	1209.46	36.8	107.89	392.23	59.21	55.59	43.37	60.91	37.52	28.84	34.12	237.82	60.95	83.13	81.54	54.76	50.98	Steap1		1.28044	8.9358	2.93179	6.62439	1.28176	1.6234	1.18308	3.90189	1.0195	1.07415	2.98562	0.920135
506.82	599.5	342.14	1533.34	2109.95	1134.44	2024.07	872.19	1258.72	259.64	1249.55	104.09	986.11	614.7	197.61	225.45	125.94	245.69	141.59	599.22	Slc6a15		1.18287	4.48162	1.8599	2.32068	4.84794	12.0045	1.60421	1.14088	1.95085	4.23208	3.56255	0.919677
938.84	1287.07	4463.78	5047.52	1011.55	2414.52	562.04	953.52	520.02	3973.85	2266.8	999.13	1668.5	242.78	775.5	609.16	1690.38	1566.63	3909.61	3620.97	Snapc1		1.37092	1.13077	2.38695	1.69653	7.64173	2.26877	6.87248	1.27306	1.07899	1.07971	2.67999	0.919351
23.57	31.27	41.26	28.14	25.74	32.7	41.67	29.47	30.67	208.17	27.18	24.18	30.22	28.01	81.98	28.54	26.1	25.98	25.64	23.63	Trh		1.32669	1.46624	1.2704	1.41398	6.78741	1.12407	1.0789	2.87246	1.00462	1.08506	1.94298	0.919164
151.07	617.66	217.44	266.34	678.2	159.08	266.51	282.18	133.75	544.27	114.14	75.75	613.31	318.61	1771.28	165.69	256.5	209.18	187.46	348.98	Gm17728		4.08857	1.22489	4.26326	1.0588	4.06931	1.5068	1.92496	10.6903	1.22622	1.86162	3.19147	0.919148
48.28	44.12	43.44	43.28	70.32	33.54	33.97	29.99	43.05	48.36	85.06	69.21	58.58	36.01	37.03	50.79	51.48	347.87	39.22	58.85	Jam3		1.09429	1.0037	2.0966	1.13271	1.12334	1.22901	1.62677	1.37159	6.75738	1.50051	1.89359	0.918757
106.38	39.49	833.1	61.59	172.78	115.72	45.91	66.06	167.34	54.68	168.21	42.32	51.67	428.69	153.21	407.2	45.51	151.03	390.13	273.74	Fbxo3		2.69385	13.5265	1.49309	1.4389	3.06035	3.97472	8.29669	2.65779	3.31861	1.42518	4.18857	0.918435
20524.8	1482.99	9554.73	666.35	5764.9	12703.4	14823.9	1751.74	4432.67	662.26	10149.6	3950.56	10314.1	4973.41	2341.83	2905.48	2994.13	8949.31	4170.26	4367.89	2410141K09Rik		13.8401	14.3389	2.20358	8.4624	6.69325	2.56916	2.07385	1.24069	2.98895	1.04739	5.54583	0.918116
1335.87	1644.88	3134.44	398.37	2601.4	1761.14	2792.83	1414.85	1444.49	746.66	893.88	592.73	1043.03	648.53	1039.83	1248.08	794.59	1093.9	1283.47	2235.53	Ptbp2		1.23132	7.86816	1.47711	1.97394	1.9346	1.50807	1.6083	1.20027	1.37668	1.74179	2.19202	0.917781
93.93	72.47	226.83	560.32	519.79	503.78	122.26	71.07	112.53	133.78	217.93	117.16	540.37	55.3	205.62	153.31	341.85	83.47	280.33	49.13	Ocln		1.29612	2.47022	1.03178	1.72028	1.18884	1.86011	9.77161	1.3412	4.09548	5.70588	3.04815	0.917418
29271.3	25533.4	35352.6	21739	40370.9	32264.5	5889.79	10466.1	28820.3	22343.8	17374	18604.6	2881.53	18921.2	19003.1	20639.8	21346.5	15628.3	23034.4	26117	Tdpoz2		1.14639	1.62623	1.25125	1.777	1.28986	1.07083	6.56639	1.08612	1.36589	1.13383	1.83138	0.91734
54.49	63.6	115.78	66.07	299.26	47.85	101.83	69.76	66.67	64.95	66.32	89.02	71.5	58.22	86.33	82.43	57.31	63.15	93.97	101.32	Alad		1.16719	1.75238	6.25413	1.45972	1.02648	1.34228	1.2281	1.04731	1.1019	1.07822	1.74577	0.916463
204.55	196.33	46.84	65.89	126.12	48.75	130.65	41.93	498.41	55.2	100.08	96.95	88.95	77.1	24.92	27.35	51.02	309.05	310.77	35.1	Gm6890		1.04187	1.4067	2.58708	3.11591	9.02917	1.03228	1.1537	1.09751	6.05743	8.85385	3.53755	0.916156
3630.87	2419.73	3250.58	2972.37	4924.87	6751.68	779.07	2497.38	315.41	4052.65	143.74	1302.19	1512.24	2707.4	4164.54	1093.9	4817.5	2315.44	777.39	4635.18	Mfsd2a		1.50053	1.0936	1.37094	3.20559	12.8488	9.05934	1.79032	3.80706	2.0806	5.96249	4.27193	0.91614
4132.39	3643.83	6533.91	11642.5	3156.35	2106.47	3149.88	367.93	2341.39	1405.74	5340.06	1189.51	5050.36	4357.09	5846.15	1763.86	3691.19	3325.37	3371.49	2792.5	Pno1		1.13408	1.78185	1.49841	8.56108	1.66559	4.48929	1.15911	3.31441	1.11001	1.20734	2.59212	0.916138
90.77	433.71	77.09	843.28	97.11	229.45	219.16	138.49	196.89	107.15	248.8	121.21	655.46	116.32	422.47	588.73	181.34	107.37	213.77	245.67	Zfp558		4.77812	10.9389	2.36278	1.5825	1.83752	2.05264	5.63497	1.39354	1.68893	1.14923	3.34191	0.916071
383.69	109.52	73.51	647.12	59.97	53.65	78.85	147.91	150.8	91.39	430.49	233.43	446.91	104.07	109.92	96.83	115.03	109.97	89.74	74.46	Luzp4		3.50338	8.80316	1.1178	1.87584	1.65007	1.84419	4.29432	1.13519	1.04601	1.20521	2.64752	0.915249
261.72	573.95	161.8	1426.14	79.16	131.73	178.06	176.52	702.5	369.01	664.12	142.98	671.84	1477.99	608.38	370.95	253.58	205.77	1006.36	1035.53	Gm16089		2.19299	8.81422	1.6641	1.00872	1.90374	4.64485	2.19991	1.64006	1.23235	1.02899	2.63299	0.915244
38.35	58.93	31.84	61.52	105.22	90.42	82.47	53.22	263.82	62.55	49.63	106.17	29.7	55.02	41.15	373.51	218.83	376.67	38.71	365.98	Spa17		1.53664	1.93216	1.16368	1.54961	4.21775	2.13923	1.85253	9.07679	1.72129	9.4544	3.46441	0.91463
30421.6	14271.9	40656	5533.78	30083.4	30842.5	25977.8	28955.5	7440.94	13097.5	6959.65	12004	21695.2	9894.63	10588.3	8424.29	18525.7	16183.7	5107.21	4646.02	Alppl2		2.13158	7.34687	1.02523	1.11463	1.76019	1.7248	2.19263	1.25688	1.14472	1.09927	2.07968	0.914339
93.04	121.56	209.63	92.3	524.98	119.7	126.63	136.19	603.32	428.82	137.58	105.69	195.27	258.37	154.16	111.19	218.49	200.28	446.45	58.41	Ccdc130		1.30653	2.27118	4.3858	1.0755	1.40693	1.30173	1.32314	1.38646	1.09092	7.64338	2.31916	0.913911
26.51	20.99	41.28	33.57	31.35	29.8	33.46	24.42	26.51	23.96	252	34.54	23.84	25.31	24.75	22.77	20.74	82.16	21.54	59.03	Prss39		1.26298	1.22967	1.05201	1.37019	1.10643	7.29589	1.06166	1.08696	3.96143	2.74048	2.21677	0.913627
332.97	337.77	393.9	113.1	833.64	705.56	166.4	688.56	1128.41	145.26	178.99	146.84	497.26	302.79	279.86	178.93	117.43	229.52	145.45	1446.1	Snapc2		1.01442	3.48276	1.18153	4.13798	7.76821	1.21895	1.64226	1.56408	1.95453	9.94225	3.39069	0.913538
20678	28632.2	31893.8	11019.9	23491.3	19778.3	3292.3	10185.5	23084.1	2952.95	874.27	1341.59	12154.8	12518.5	11179.8	7959.99	27224.3	25410	30595.7	41665.1	Gm11995		1.38467	2.89421	1.18773	3.09374	7.81729	1.53453	1.02993	1.4045	1.0714	1.3618	2.27798	0.912466
388.82	606.15	390.71	911.57	425.62	679.21	304.48	309.01	1142.91	163.4	591.42	375.88	411.68	378.7	744.84	716.67	338.18	297.5	451.73	304.48	Cldn34b2		1.55895	2.33311	1.59581	1.01488	6.99455	1.57343	1.08709	1.03931	1.13674	1.48361	1.98175	0.91096
2581.15	1564.59	5342.13	1544.13	5097.87	6434.18	8029.53	5364.88	4552.24	526.01	4585.74	2961.02	7145.5	5139.1	3685.33	1395.95	6303.29	4340.9	4326.07	3059.65	Cphx2		1.64973	3.45964	1.26213	1.49668	8.65428	1.5487	1.39042	2.64002	1.45207	1.41391	2.49676	0.910309
38.49	82.7	47.52	34.35	31.43	43.16	120.63	46.45	30.22	39.18	88.78	55.51	38.56	38.44	36.39	289.16	41.95	35.88	26.56	56.54	Cypt2		2.14861	1.38341	1.37321	2.59699	1.29649	1.59935	1.00312	7.94614	1.16918	2.12877	2.26453	0.909349
169.18	174.74	99.34	312.71	148.45	225.23	507.89	96.32	701.12	58.16	505.98	257.55	139.42	55.47	286.06	42.41	145.89	56.91	140.41	136.5	4930579G24Rik		1.03286	3.14788	1.51721	5.27294	12.055	1.96459	2.51343	6.74511	2.56352	1.02864	3.78412	0.909106
3418.03	5824.18	9109.65	17215	4344.34	4435.4	4091.03	3511.76	1985.24	1238.04	8692.53	1134.06	14752	7528.78	9226.39	7369.6	3637.7	8696.44	7117.92	6424.15	Srsf7		1.70396	1.88976	1.02096	1.16495	1.60353	7.66496	1.95941	1.25195	2.39064	1.10799	2.17581	0.908991
27.12	23.84	37.66	28.23	132.74	113.7	44.27	29.2	30.13	26.31	35.33	33.24	23.78	24.14	37.05	27.44	181.71	30.22	29.26	31.88	Fgf7		1.13758	1.33404	1.16746	1.5161	1.14519	1.06288	1.01514	1.35022	6.01291	1.08954	1.68311	0.908508
111.9	152.33	164.23	271.2	241.84	159.68	257.46	138.65	200.34	153.54	314.68	189.85	153.25	174.24	985.37	137.93	149.9	134.02	104.11	136.25	Tex19.2		1.3613	1.65134	1.51453	1.85691	1.30481	1.65752	1.13697	7.14399	1.11849	1.30871	2.00546	0.908052
76.3	409.96	83.09	743.9	59.03	56.5	87	281.75	169.58	93.05	68.98	116.87	173.51	109.15	68.68	69.33	165.18	83.64	79.49	65.53	Gm2274		5.373	8.95294	1.04478	3.23851	1.82246	1.69426	1.58965	1.00946	1.97489	1.21303	2.7913	0.907895
31.84	56.35	30.55	268.32	51.96	26	30.14	39.41	41.88	121.91	55.49	38.31	144.79	54.66	45.61	28.64	28.07	44.27	40.86	38.39	Pip5k1b		1.76979	8.78298	1.99846	1.30756	2.91094	1.44845	2.64892	1.59253	1.57713	1.06434	2.51011	0.907637
2668.9	2144.31	463.52	3087.98	7115.55	6485.49	1103.15	1460.28	3012.53	1942.47	910.1	1598.39	1676.6	1747.6	3679.87	4295.29	1457.27	968.48	1740.11	2361.31	Gm5580		1.24464	6.66202	1.09715	1.32374	1.55088	1.75628	1.04235	1.16724	1.5047	1.35699	1.8706	0.907586
2434.18	2794.14	4616.65	2207.87	4318.73	5937.99	4530.45	3740.75	6606.5	813.93	5918.68	3334.67	5434.23	3226.42	2273.55	1426.76	7492.75	2183.58	5507.95	6159.85	Asf1a		1.14788	2.091	1.37494	1.21111	8.11679	1.77489	1.68429	1.59351	3.43141	1.11836	2.35442	0.907074
18.24	23.87	22.82	18.52	17.69	21.61	30.26	25.91	19.49	23.84	23.93	161.08	29.4	45.39	65.34	24.26	25.01	29.01	23.51	22.7	Phxr1		1.30866	1.23218	1.22159	1.16789	1.22319	6.7313	1.54388	2.69332	1.15994	1.03568	1.93176	0.907053
37.21	148.88	53.04	531.59	818.92	324.49	43.09	52.3	308.32	75.69	218.7	169.2	54.89	49.01	38.84	44.25	213.41	622.61	580.23	344.53	Lrrc75a		4.00107	10.0224	2.52371	1.21374	4.07346	1.29255	1.11998	1.13929	2.91744	1.68412	2.99878	0.906705
477.07	41.57	41.85	47.88	19.98	19.21	23.41	211.47	30.48	35.16	103.09	72.56	242.47	34.71	167.36	26.23	36	109.61	27.15	31.5	Magea1		11.4763	1.14409	1.04008	9.03332	1.15354	1.42076	6.98559	6.38048	3.04472	1.16022	4.28391	0.90626
23.18	22.94	24.29	30.26	22.16	32.54	24.96	26.64	26.03	28.15	37.52	26.16	21.67	124.53	25.88	25.11	23.61	22.61	24.49	24.15	Anxa3		1.01046	1.24578	1.46841	1.06731	1.08144	1.43425	5.74665	1.03067	1.04423	1.01408	1.61433	0.905699
227.54	375.26	127.44	385.23	654.79	576.67	113.56	448.75	797.05	422.43	216.17	340.55	352.29	3749.65	393.22	271.38	199.24	648.14	296.02	124	Brf2		1.6492	3.02283	1.13547	3.95166	1.88682	1.57538	10.6436	1.44896	3.25306	2.38726	3.09543	0.905171
476.57	250.44	360.5	229.31	1265.25	650.33	136.05	1365.53	670.18	883.91	530.04	182.11	86.57	404.3	343.95	244.82	757.37	329.76	555.88	868.98	Tmem97		1.90293	1.57211	1.94555	10.037	1.31891	2.91055	4.67021	1.40491	2.29673	1.56325	2.96221	0.904339
922.18	1303.03	829.68	2087.9	444.63	445.36	564.09	511.06	613.83	445.94	443.29	863.7	1189.27	162.06	832.48	1140.7	194.33	1198.24	586.21	630.57	Fam216a		1.41299	2.51651	1.00164	1.10376	1.37649	1.94839	7.33845	1.37024	6.16601	1.07567	2.53102	0.903737
49.03	80.27	39.78	62.29	135.99	340.95	265.97	121.05	136.55	168.86	80.96	43.62	43.51	367.78	363.03	321.32	298.79	169.72	51.74	400.94	1700029P11Rik		1.63716	1.56586	2.50717	2.19719	1.23662	1.85603	8.45277	1.12981	1.76049	7.74913	3.00922	0.903577
21.35	25.25	24.98	29.58	24.06	25.8	194.92	32.29	27.46	28.95	24.33	30.92	24.33	27.63	22.57	25.26	25.11	50.15	24.26	23.02	Calcrl		1.18267	1.18415	1.07232	6.03654	1.05426	1.27086	1.13564	1.11918	1.99721	1.05387	1.71067	0.903403
85.54	99.16	37.85	38.24	47.72	366.05	89.42	102.58	82.89	34.37	100.76	132.05	128.27	32.35	31.06	30	77.16	28.62	35.61	34.97	Nt5dc2		1.15922	1.0103	7.67079	1.14717	2.4117	1.31054	3.96507	1.03533	2.69602	1.0183	2.34244	0.903183
1422.79	1350.22	1599.35	908.23	581.42	631.36	1223.45	1821.9	3848.77	1212.06	667.28	993.93	1434.09	311.65	501.62	213.62	253.29	2355.67	938.53	552.07	Nup160		1.05375	1.76095	1.08589	1.48915	3.1754	1.48952	4.6016	2.34819	9.30029	1.70002	2.80048	0.90302
155.64	218.11	174.07	137.69	944.48	272.33	400.13	135	440.23	102.61	107.68	70.02	593.17	53.72	126.65	60.39	361.69	132.25	243.22	157.59	Phlpp2		1.40137	1.26422	3.46815	2.96393	4.29032	1.53785	11.0419	2.0972	2.7349	1.54337	3.23432	0.902725
305.52	207.12	398.42	958.01	238.32	108.71	444.16	48.19	479.24	450.62	392.51	193.33	390.17	309.41	400.65	124.3	320.29	693.28	131.95	88.73	Uqcrh		1.47509	2.40452	2.19225	9.21685	1.06351	2.03026	1.26101	3.22325	2.16454	1.4871	2.65184	0.90224
14675.8	10657.4	11105.4	12540	5111.78	5744.28	17932.3	2032.05	7001.22	3950.53	7954.25	4572.38	6879.13	4691.49	3952.34	14597.4	5977.6	8722.4	6736.25	1684.77	Haus6		1.37705	1.12918	1.12373	8.82471	1.77222	1.73963	1.4663	3.69335	1.45918	3.99832	2.65837	0.901713
428.1	499.32	608.56	505.21	332.2	300.93	1670.22	800.94	318.87	266.52	596.8	286.61	973.89	252.15	436.86	167.56	1345.8	784.87	95.74	833.81	Ints9		1.16636	1.20457	1.10391	2.08532	1.19642	2.08227	3.86234	2.60719	1.71468	8.70911	2.57322	0.901535
2790.62	1896.35	806.99	3201.12	4928.56	1367.81	4953.29	396.04	7795.9	4221.91	7212.03	1369.29	2112.64	952.36	2429.78	1800.73	3050.1	2830.87	3036.66	706.25	4933406J08Rik		1.47157	3.96674	3.60325	12.507	1.84653	5.26699	2.21832	1.34933	1.07744	4.2997	3.76069	0.901403
170.18	181.88	67.85	64.76	116.09	160.84	245.94	171.18	588.42	61.02	106.34	166.68	247.92	78.92	215.11	58.36	177.62	98	101.25	475.02	Ttll12		1.06875	1.04771	1.38548	1.43673	9.64307	1.56743	3.14141	3.68592	1.81245	4.69156	2.94805	0.901079
65.01	64.02	36.11	257.31	70.42	54.2	71.21	35.76	42.69	53.64	67.45	45.21	44.88	32.45	70.64	40.13	98.2	51.34	39.18	38.65	Hacd1		1.01546	7.12573	1.29926	1.99133	1.2565	1.49193	1.38305	1.76028	1.91274	1.01371	2.025	0.90095
438.43	99.89	89.54	37.7	53.46	476.96	252.72	356.51	72.59	136.39	63.69	65.23	362.72	91.05	76.39	64.83	99.83	127.52	72.48	79.75	Cntnap1		4.38913	2.37507	8.92181	1.41069	1.87891	1.02418	3.98375	1.17831	1.27737	1.1003	2.75395	0.900347
347.22	54.5	51.2	98.42	53.28	48.9	45.56	43.46	36.18	37.47	89.08	61.13	56.86	38.12	73.07	44.79	35.1	33.92	56.8	54.4	Ythdc2		6.37101	1.92227	1.08957	1.04832	1.03566	1.45722	1.49161	1.63139	1.03479	1.04412	1.81259	0.900152
416.89	362.1	318.37	309.18	366.88	320.21	502.39	63.48	467.26	534.95	303.28	333.98	559.01	130.43	194.28	1267.39	192.32	106	609.39	291.28	1110037F02Rik		1.15131	1.02972	1.14575	7.91415	1.14487	1.10123	4.2859	6.52352	1.81434	2.09211	2.82029	0.899414
80.37	12.76	14.97	16.09	16.24	14.02	20.22	16.78	13.5	16.4	14.11	16.92	13.82	15.1	13.97	15.14	21.18	14.86	13.47	30.29	Gm5615		6.29859	1.07482	1.15835	1.20501	1.21481	1.19915	1.09262	1.08375	1.4253	2.2487	1.80011	0.899334
58.13	40.35	51.9	53.64	583.22	129.02	45.06	49.71	111.33	39.38	49.33	73.92	342.36	37.14	155.26	43.76	46.04	41.27	95.13	49.88	Gm6232		1.44064	1.03353	4.52038	1.1032	2.82707	1.49848	9.21809	3.54799	1.11558	1.90718	2.82121	0.898915
54.7	53.64	42.74	58.46	86.15	68.52	40.14	56.21	318.71	50.27	42.43	53.66	51.74	50.92	37.88	36.04	38	39.39	108.53	40.65	Rab3b		1.01976	1.36781	1.2573	1.40035	6.33996	1.26467	1.0161	1.05105	1.03658	2.66986	1.84234	0.898191
42.52	44.33	36.24	62.56	40	43.5	44.68	172.36	43.61	45.17	38.13	52.57	42.03	49.38	41.65	39.48	52.32	42.01	254.88	38.86	Dtwd1		1.04257	1.72627	1.0875	3.85765	1.03577	1.3787	1.17488	1.05496	1.24542	6.55893	2.01627	0.898163
23.01	32.71	21.07	23.16	16.43	17.25	18.99	20.43	18.97	103.46	49.94	22.65	26.87	179.01	21.53	22.67	19.84	30.78	20.81	17.51	Bbox1		1.42156	1.09919	1.04991	1.07583	5.45387	2.20486	6.66208	1.05295	1.55141	1.18846	2.27601	0.898092
96.2	79.93	67.23	247.77	48.55	101.09	194.98	46.97	55.4	97.04	489.93	49.88	444.19	279.64	101.06	156.19	50.07	34.42	55.02	29.48	Krt18		1.20355	3.68541	2.08218	4.15116	1.75162	9.82217	1.58844	1.54552	1.45468	1.86635	2.91511	0.897999
701.29	582	1391.37	139.6	270.3	622.13	1628.62	691.12	592.18	367.97	101.63	279.26	1181.68	1752.54	1194.25	400.95	321.96	992.3	546.63	612.71	Prpf8		1.20497	9.96683	2.30163	2.35649	1.60932	2.74781	1.48309	2.97855	3.08206	1.12089	2.88516	0.897643
1029.08	458.14	689.89	741.25	309.19	673.49	1699.64	826.68	1084.23	414.45	1696.05	849.2	1182.05	113.16	1081.51	1311.71	1239.74	216.68	692.07	1558.85	Arl5a		2.24621	1.07445	2.17824	2.05598	2.61607	1.99723	10.4458	1.21285	5.72152	2.25245	3.18008	0.897234
542.79	596.51	765.69	333.54	549.67	853.77	150.4	313.47	716.12	345.56	458.16	593.9	1019.56	131.62	529.24	364.43	535.08	453.98	382.83	277.86	Nrd1		1.09897	2.29565	1.55324	2.08424	2.07235	1.29627	7.74624	1.45224	1.17864	1.37778	2.21556	0.896703
5730.48	8336.93	5458.39	12927.9	8791.72	6702.39	1824.9	13556.2	9703.57	6232.74	4782.34	2541.3	9280.2	11071.2	5592.82	3382.47	14565	11770.7	8907.1	7914.71	Gm7964		1.45484	2.36845	1.31173	7.42849	1.55687	1.88185	1.19299	1.65347	1.2374	1.12539	2.12115	0.896659
133.14	21.81	22.38	30.25	21.76	18.55	22.47	23.47	23.66	23.78	23.88	23.64	21.97	63.15	23.65	29.3	21.65	24.45	23.45	24.91	Stoml3		6.10454	1.35165	1.17305	1.0445	1.00507	1.01015	2.87437	1.2389	1.12933	1.06226	1.79938	0.89636
70.78	64.59	34.24	223.58	49.28	108.4	486.55	45.49	64.22	68.58	102.73	176.78	79.49	40.73	48.37	33.84	72.68	271.36	287.19	77.48	Cxcl16		1.09584	6.52979	2.19968	10.6958	1.06789	1.72082	1.95163	1.42937	3.73363	3.70663	3.4131	0.896249
430.99	327.48	655.59	676.23	126.5	281.41	96.34	414.04	590.18	380.6	1829.72	3150.34	226.43	104.95	386.1	41.98	546.33	484.91	749.84	2172.53	B2m		1.31608	1.03148	2.22458	4.2977	1.55066	1.72176	2.1575	9.19724	1.12666	2.89732	2.7521	0.896215
128.72	118.05	48.23	74.71	404.34	42.19	401.31	71.71	394.33	74	153.48	72.54	104.82	51.13	154.79	116.14	126.41	91.17	73.76	96.53	Alg8		1.09039	1.54904	9.58379	5.59629	5.32878	2.1158	2.05007	1.33279	1.38653	1.3087	3.13422	0.896206
29.81	40.24	38.98	42.14	85.17	132.23	40.99	30.42	26.88	20.96	61.45	56.21	30.36	27.69	28.14	179.38	35.5	35.74	67.98	323.52	Gm21151		1.34988	1.08107	1.55254	1.34747	1.28244	1.09322	1.09642	6.37456	1.00676	4.75905	2.09434	0.896014
29.81	40.24	38.98	42.14	85.17	132.23	40.99	30.42	26.88	20.96	61.45	56.21	30.36	27.69	28.14	179.38	35.5	35.74	67.98	323.52	Gm20932		1.34988	1.08107	1.55254	1.34747	1.28244	1.09322	1.09642	6.37456	1.00676	4.75905	2.09434	0.896014
29.81	40.24	38.98	42.14	85.17	132.23	40.99	30.42	26.88	20.96	61.45	56.21	30.36	27.69	28.14	179.38	35.5	35.74	67.98	323.52	Gm21076		1.34988	1.08107	1.55254	1.34747	1.28244	1.09322	1.09642	6.37456	1.00676	4.75905	2.09434	0.896014
29.81	40.24	38.98	42.14	85.17	132.23	40.99	30.42	26.88	20.96	61.45	56.21	30.36	27.69	28.14	179.38	35.5	35.74	67.98	323.52	Gm21155		1.34988	1.08107	1.55254	1.34747	1.28244	1.09322	1.09642	6.37456	1.00676	4.75905	2.09434	0.896014
29.81	40.24	38.98	42.14	85.17	132.23	40.99	30.42	26.88	20.96	61.45	56.21	30.36	27.69	28.14	179.38	35.5	35.74	67.98	323.52	Gm20861		1.34988	1.08107	1.55254	1.34747	1.28244	1.09322	1.09642	6.37456	1.00676	4.75905	2.09434	0.896014
2520.41	2203.57	394.56	2217.49	2307	2522.26	1492.72	2301.77	894.45	789.3	3358.4	966.43	902.5	220.98	727.67	619.49	159.61	1499.6	2868.74	1646.59	Gm13867		1.14378	5.62016	1.09331	1.542	1.13322	3.47506	4.08408	1.17463	9.3954	1.74223	3.04039	0.895771
1434.06	1249.49	906.92	1415.84	987.97	1253.1	145.48	1273.31	791.37	2005.88	1363.39	636.33	872.61	518.39	1076.07	559.65	959.94	1413.37	1599.51	4195.28	Acat1		1.14772	1.56115	1.26836	8.75247	2.53469	2.14258	1.68331	1.92276	1.47235	2.62285	2.51082	0.895698
53.74	39.75	38.29	316.84	25.28	31.52	79.42	26.71	79.98	40.32	110.12	118.84	52.91	383.69	45	31.08	27.19	67.93	37.7	30.56	Gm1140		1.35195	8.27475	1.24684	2.97342	1.98363	1.07919	7.25175	1.44788	2.49834	1.23364	2.93414	0.895614
53.74	39.75	38.29	316.84	25.28	31.52	79.42	26.71	79.98	40.32	110.12	118.84	52.91	383.69	45	31.08	27.19	67.93	37.7	30.56	Gm1140		1.35195	8.27475	1.24684	2.97342	1.98363	1.07919	7.25175	1.44788	2.49834	1.23364	2.93414	0.895614
249.64	147.92	202.58	189.51	234.87	170.19	350.71	42.98	83.48	59.08	200.92	270.55	531.11	89.27	124.18	91.68	108.95	257.32	239.2	486.07	Copb1		1.68767	1.06897	1.38005	8.15984	1.413	1.34656	5.94948	1.35449	2.36182	2.03207	2.67539	0.895413
278.69	232.79	426.07	134.42	131.18	182.48	88.92	212.47	67.32	61.31	233.04	567.89	123.09	1078.09	122.72	59.08	175.95	143.59	207.64	118.73	Maob		1.19717	3.16969	1.39107	2.38945	1.09803	2.43688	8.75855	2.07718	1.22536	1.74884	2.54922	0.895199
60.52	45.51	43.7	26.58	41.83	35.98	61.96	60.61	70.34	214.79	33.34	55.29	48.74	61.12	36.53	27.5	45.13	318.43	45.67	40.19	Gm14352		1.32982	1.64409	1.16259	1.02227	3.0536	1.65837	1.254	1.32836	7.05584	1.13635	2.06453	0.895079
29.19	202.87	25.47	23.89	20.42	26.9	19	25.38	23.31	23.92	66.54	34.36	25.63	36.8	20.93	44.29	23.11	39.12	27.1	28.53	Esp4		6.94998	1.06614	1.31734	1.33579	1.02617	1.93655	1.43582	2.1161	1.69277	1.05277	1.99294	0.893799
17.97	18.97	18.91	23.51	20.62	19.29	19.01	24.35	19.75	24.95	20.88	25.54	20.38	18.87	19.94	111.52	20.79	20.73	19.7	19.82	Adgrf4		1.05565	1.24326	1.06895	1.2809	1.26329	1.22318	1.08002	5.59278	1.00289	1.00609	1.5817	0.893646
501.66	116.44	90.59	858.87	69.64	47.37	98.65	133.28	162.52	78.87	614.72	294.55	495.02	145.36	123.56	64.79	117.07	86.43	62.31	64.92	Gm15085		4.30831	9.48085	1.47013	1.35104	2.06061	2.08698	3.40548	1.90708	1.35451	1.04189	2.84669	0.892957
73.85	79.02	60.07	199.65	75.88	84.32	71.91	96.3	82.96	67.86	533.1	80.7	71.45	83.06	63.8	77.28	66.01	110.64	209.6	202.33	Cr1l		1.07001	3.32362	1.11123	1.33917	1.22252	6.60595	1.16249	1.21129	1.67611	1.03593	1.97583	0.892939
338.9	316.95	469.56	56.54	421.24	78.24	66.88	220.85	186.89	113.85	174.54	123.75	36.72	45.3	79.16	158.24	345.62	353.55	41.43	59.16	Vps28		1.06925	8.30492	5.38395	3.30218	1.64155	1.41042	1.23366	1.99899	1.02294	1.42795	2.67958	0.892651
19.68	24.99	24.95	30.13	22.83	19.53	20.67	23.22	50.47	67.24	25.28	20.71	24.02	24.98	21.78	22.38	25.08	143.98	27.51	24.52	Otop1		1.26982	1.20762	1.16897	1.12337	1.33228	1.22067	1.03997	1.02755	5.74083	1.12194	1.6253	0.891647
296.01	803.61	602.75	45.83	488.07	95.52	99.44	243.4	58.42	103.55	95.25	35.39	343.92	86.67	447.4	49.55	487.66	750.94	485.99	492.49	Zfp750		2.71481	13.1519	5.10961	2.44771	1.77251	2.69144	3.96816	9.02926	1.53988	1.01337	4.34386	0.890963
1025.43	627.14	764.89	330.57	1478.5	1148.57	594.98	321.9	103.94	370.53	124.22	1141.37	883.54	334.02	588.39	358.13	806.96	494.17	442.51	495.1	4833439L19Rik		1.63509	2.31385	1.28725	1.84834	3.56485	9.18829	2.64517	1.64295	1.63296	1.11884	2.68776	0.890934
2187.4	2095.66	926.56	1257.25	1403.05	1267.28	890.1	843.22	761.67	888.72	1592.26	1920.77	3477.44	1958.47	2629.06	393.59	1819.61	1231.69	2832.11	1137.26	Rqcd1		1.04378	1.3569	1.10713	1.0556	1.1668	1.20632	1.77559	6.67969	1.47733	2.49029	1.93594	0.890755
259.39	391.71	74.94	795.76	761.57	430.84	330.72	187.02	319.66	1038.4	387.14	190.27	261.98	115.18	230.4	577.43	229.84	121.74	429.54	150.17	Sec61a2		1.51012	10.6186	1.76764	1.76837	3.24845	2.03469	2.27453	2.50621	1.88796	2.86036	3.04769	0.890535
1257.93	2066.72	1889.59	159.58	361.3	1142.41	1875.07	847.76	1032.61	749.8	1535.35	255.78	582.36	139.49	580.71	292.45	1887.93	1981.39	924.05	315.3	Ascc3		1.64295	11.841	3.16194	2.21179	1.37718	6.00262	4.17492	1.98567	1.0495	2.9307	3.63783	0.890517
1298.72	598.11	2077.76	226.68	619.61	2797.9	237.14	2384.96	1738.18	1396.99	723.93	508.91	1933.31	575.33	588.12	365.06	1902.78	886.07	2131.18	1701.73	Rundc3b		2.17137	9.16605	4.51558	10.0572	1.24423	1.42251	3.36035	1.61102	2.14744	1.25236	3.69481	0.890322
383.31	98.51	79	698.32	64.79	48.97	87.88	124.25	136.88	77.82	444.15	227.95	386.3	113.87	115.8	71.68	111.42	84.88	76.15	70.7	Gm15107		3.89108	8.83949	1.32305	1.41386	1.75893	1.94845	3.39247	1.61551	1.31268	1.07709	2.65726	0.889744
434.3	83.88	46.91	496.01	177.01	221.9	62.89	116.16	590.44	1636.88	197.13	604.76	164.01	165.91	707.26	220.99	195.16	171.2	371.43	827.13	Gm14694		5.17763	10.5737	1.2536	1.84703	2.77231	3.06782	1.01158	3.20042	1.13995	2.22688	3.22709	0.888996
71.68	202.26	64.15	198.75	154.55	158.76	142.06	280.15	64.91	672.33	537.3	163.59	219.05	505.3	470.49	380.87	368.17	122.73	1468.08	136.93	Acbd7		2.82171	3.09821	1.02724	1.97205	10.3579	3.28443	2.30678	1.2353	2.99984	10.7214	3.98248	0.88884
374.18	164.24	845.24	361.79	207.31	425.12	409.75	43.15	655.99	342.68	168.14	545.59	252.32	156.62	323.16	245.32	299.33	475.96	128.11	80.09	Mrpl47		2.27825	2.33627	2.05065	9.49594	1.91429	3.24486	1.61103	1.3173	1.59008	1.59958	2.74383	0.887357
1032.38	1241.98	5741.57	7151.45	1829.76	1611.96	1406.21	1160.66	3601.57	547.21	1147.84	2198.07	1941.33	415.44	3165.86	3313.55	2837.9	2673.4	1150.98	816.54	Cct2		1.20303	1.24556	1.13512	1.21156	6.5817	1.91496	4.67295	1.04665	1.06153	1.40958	2.14826	0.886423
50.19	44.82	153.92	71.32	57.01	124.67	37.2	256.79	53.26	71.5	57.05	66.63	49.49	70.66	51.98	63.82	68.71	60.28	139.84	108.48	Tmem261		1.11981	2.15816	2.18681	6.90296	1.34247	1.16792	1.42776	1.22778	1.13985	1.28909	1.99626	0.886204
330.7	82.14	266.14	368.64	160.09	162.08	45.61	39.83	335.23	271.32	89.28	88.36	352.28	46.72	160.24	41.34	185.22	184.38	126.83	243.52	Ccnh		4.02605	1.38514	1.01243	1.14512	1.23555	1.01041	7.54024	3.87615	1.00456	1.92005	2.41557	0.886143
73.6	128.66	120.69	81.41	144.64	147.61	98.16	69.96	94.66	106.87	139.09	188.23	153.69	61.86	127.09	54.87	166.93	139.24	412.65	55.71	9930021J03Rik		1.7481	1.4825	1.02053	1.40309	1.12899	1.3533	2.48448	2.3162	1.19887	7.40711	2.15432	0.886135
37.77	40.57	40.55	41.77	248.07	38.46	34.94	47.28	53.97	37.02	67.23	33.64	32.98	41.14	49.53	36.5	40.57	42.53	60.13	39.92	Pate2		1.07413	1.03009	6.45008	1.35318	1.45786	1.99851	1.24742	1.35699	1.04831	1.50626	1.85228	0.885726
158.02	119.62	261.47	199.94	1338.09	944.58	153.18	1282.1	228.81	107.58	979.33	86.17	506.32	886.33	5097.87	1572.5	690.29	1926.06	1316.28	255.19	Gm6346		1.32102	1.30774	1.4166	8.36989	2.12688	11.3651	1.75053	3.24189	2.79022	5.15804	3.88479	0.884476
3989.99	2659.96	4619.4	4196.18	10472.1	3811.7	8936.35	702.31	7909.66	1839.3	14049.9	1839.92	3030.06	5670.73	2155.77	1833.98	2042.44	8923.78	8329.07	2322.03	Sar1a		1.50002	1.10086	2.74735	12.7242	4.30036	7.63614	1.87149	1.17546	4.36918	3.58698	4.10121	0.884242
606.87	723.92	691.75	230.76	399.16	900.79	1231.43	2012.84	319.53	448.39	1130.44	935.49	1780.24	200.06	1066.41	297.71	883.06	1693.94	1381.29	1023.33	Arhgap19		1.19287	2.9977	2.25671	1.63455	1.40328	1.20839	8.89853	3.58204	1.91826	1.3498	2.64422	0.884237
2264.47	1966.73	1517.68	3577.71	2177.44	2607.79	881.84	1191.73	1881.46	1811.71	1313.4	1965.77	8178.61	1214.55	1733.82	1645.11	1959.65	1553.4	609.64	1176.37	Atg101		1.15139	2.35735	1.19764	1.35141	1.0385	1.4967	6.73386	1.05392	1.26152	1.92961	1.95719	0.883763
9.78	12.15	13.44	12.16	10.82	14.61	12.3	17.26	13.12	13.34	14.46	13.41	75.3	12.41	11.16	20	12.19	9.8	11.55	12.68	Zg16		1.24233	1.10526	1.35028	1.40325	1.01677	1.0783	6.06769	1.79211	1.24388	1.09784	1.73977	0.883565
245.92	829.08	328.05	40.51	286.87	292.94	38.8	163.86	103.46	30.51	259.89	126.53	554.53	667.98	405.8	29.85	36.19	308.57	189.72	245.35	Itfg1		3.37134	8.098	1.02116	4.2232	3.39102	2.05398	1.20459	13.5946	8.52639	1.29322	4.67775	0.882473
128.71	50.49	160.19	27.97	157.21	63.71	73.71	24.49	134.49	199.71	52.5	26.11	236.69	76.71	106.4	384.73	44.31	197.37	464.61	32.1	Tex43		2.54922	5.72721	2.46759	3.0098	1.48494	2.01072	3.08552	3.61588	4.4543	14.4738	4.2879	0.88212
135.74	22.92	28.51	29.79	18.46	18.71	17.97	24.89	27.35	31.78	29.48	35.2	23.44	48.33	29.49	25.75	20.68	24.79	21.98	21.91	Efcab9		5.92234	1.0449	1.01354	1.38509	1.16197	1.19403	2.06186	1.14524	1.19874	1.00319	1.71309	0.882007
304.44	1133.31	246.84	2494.77	87.08	175.39	545.11	303.12	719.24	301.93	736.39	83.56	819.64	1295.94	527.11	215.1	1004.49	552.97	330.28	431.1	Cir1		3.72261	10.1068	2.01412	1.79833	2.38214	8.81271	1.58111	2.45053	1.81654	1.30526	3.59902	0.881643
1600.92	285.47	755.53	921.44	853.81	1766.81	214.79	142.93	309.96	504.18	50.7	353.89	596.2	681.94	404.21	669.59	380.73	426.35	1374.33	163.45	Fgd6		5.60801	1.21959	2.06932	1.50276	1.6266	6.98008	1.14381	1.65654	1.11982	8.40826	3.13348	0.881483
1077.71	901.89	612.44	587.39	404.44	1087.84	405.4	391.24	1920.77	214.56	702.98	224.26	1254.72	576.84	483.75	338.49	272.68	924.79	372.33	663.49	Zfp930		1.19495	1.04265	2.68974	1.03619	8.95213	3.13467	2.17516	1.42914	3.39148	1.78199	2.68281	0.880907
441.22	1213.23	1075.49	120.16	453.28	619.12	414.16	318.1	264.44	1038.43	365.6	314.35	777.43	428.75	459.36	778.72	566.18	1180.02	1512.98	899.91	Rpe		2.74972	8.95048	1.36587	1.30198	3.9269	1.16303	1.81325	1.69523	2.08418	1.68126	2.67319	0.880657
13.92	15.25	15.44	14.99	13.04	13.35	88.47	16.71	15.77	15.05	14.88	16.93	13.69	15.4	12.61	16.55	14.38	14.39	13.28	14.15	Cybrd1		1.09555	1.03002	1.02377	5.29443	1.04784	1.13777	1.12491	1.31245	1.0007	1.06551	1.51329	0.87989
43.55	21.42	22.74	47.14	21.26	26.53	19.95	24.71	164.76	22.62	92.91	175.89	21.69	25.83	22.89	25.68	119.89	20.71	22.2	20.87	Lcn9		2.03315	2.073	1.24788	1.2386	7.28382	1.89312	1.19087	1.12189	5.78899	1.06373	2.4935	0.87971
1150.72	790.71	654.91	39.63	3774.84	427.48	404.73	1871.71	1122.51	763.19	120.97	937.17	886.13	76.09	483.47	420.57	1528.28	344.29	556.28	751.16	Nol10		1.4553	16.5256	8.83045	4.62459	1.47081	7.74713	11.6458	1.14956	4.43893	1.35033	5.92385	0.879523
370.4	289.15	215.2	137.41	197.51	267.02	107.89	149.98	487.72	71.12	116.19	300.04	71.25	63.45	154.98	191.35	199.08	127.93	472.63	71.07	Bub1b		1.281	1.56612	1.35193	1.39012	6.85771	2.58232	1.12293	1.23468	1.55616	6.6502	2.55932	0.87836
861.38	1914.56	1870.39	187.61	913.34	1069	88.41	193.34	462.37	437.22	344.47	142.48	301.14	499.46	292.7	954.29	308.92	853.91	302.4	769.2	Mansc1		2.22267	9.96956	1.17043	2.18686	1.05752	2.41767	1.65856	3.2603	2.76418	2.54365	2.92514	0.878079
755.59	1894.45	183.34	433.26	2149.8	1151.14	1249.62	354.25	1908.68	388.91	954.67	71.99	1135.51	472.57	656.19	272.99	1620.2	1340.17	5257.09	636.36	9130409I23Rik		2.50725	2.36315	1.86754	3.52751	4.90777	13.2611	2.40284	2.40371	1.20895	8.26119	4.27111	0.878063
1825.68	2932.08	1698.96	879.14	2350.37	2359.07	3732.17	484.94	1233.51	1245.84	456.99	1110.65	4199	3660.34	1091.03	853.14	3245.98	2072.32	583.02	2237.08	Btbd18		1.60602	1.93252	1.0037	7.69615	1.01	2.43036	1.14716	1.27884	1.56635	3.83706	2.35082	0.878021
479.74	281.38	75.26	96.51	272.84	73.05	133.66	213.92	325.29	630.88	66.74	116.2	94.3	92.87	82.52	69.84	607.8	69.23	402.57	98.61	Dctn4		1.70495	1.28235	3.73498	1.60048	1.93944	1.74108	1.0154	1.18156	8.77943	4.08245	2.70621	0.877836
28.58	34.94	114.95	37.21	34.42	50.19	44.46	37.84	33.25	72.73	80.02	34.73	27.39	205.74	44.64	43.56	32.97	36.12	25	33.86	Proser1		1.22253	3.08922	1.45816	1.17495	2.18737	2.30406	7.5115	1.02479	1.09554	1.3544	2.24225	0.877829
41.93	431.22	22.52	22.48	290.74	31.57	24.93	25.22	25.88	28.16	23.3	26.15	45.57	24.12	23.52	236.49	166.05	24.84	26.31	358.34	Cyp2b23		10.2843	1.00178	9.20938	1.01163	1.0881	1.12232	1.8893	10.0548	6.68478	13.6199	5.59663	0.87673
2152.74	647.32	504.26	44.35	2635.88	546.76	605.12	47.47	76.88	512	1295.51	1296.59	799.7	589.68	429.32	532.69	85.67	37.44	2168.48	660.63	BC048502		3.32562	11.37	4.82091	12.7474	6.65973	1.00083	1.35616	1.24078	2.28819	3.28244	4.80921	0.875446
235.9	416.02	983.14	113.74	412.64	284.5	197.3	375.47	186.1	253.76	244.17	108.71	463.8	645.69	360.85	132.4	298.65	621.42	473.51	306.15	Zfp108		1.76354	8.64375	1.4504	1.90304	1.36357	2.24607	1.39217	2.72545	2.08076	1.54666	2.51154	0.874984
834.46	639.54	807.35	176.99	202.2	397.11	352.03	443.13	708.33	865.38	349.7	303.77	436.32	1013.02	225.35	1696.22	860.18	1156.55	96.3	115.38	Lemd3		1.30478	4.56156	1.96395	1.25878	1.22172	1.1512	2.32174	7.52705	1.34454	1.19813	2.38534	0.874492
3474.79	2851.09	1390.58	643.41	2392.16	2666.87	989.11	823.53	1524.76	185.06	379.68	1476.48	1862.46	1153.74	1109.34	1314.01	3086.72	987.41	695.04	1079.17	Ints3		1.21876	2.16127	1.11484	1.20106	8.23927	3.88875	1.61428	1.1845	3.12608	1.55267	2.53015	0.874148
1369.72	1352.71	709.45	1777.41	742.97	532.04	1676.28	1735.13	939.68	444.16	2879.1	787.53	1161.56	555.52	1625.71	187.48	1711.7	812.83	2819.81	4012.96	Plpp1		1.01257	2.50534	1.39646	1.03511	2.11563	3.65586	2.09094	8.67138	2.10585	1.42313	2.60123	0.874071
57.73	94.63	337.99	67.68	56.49	75.17	420.1	786.58	97.94	63.87	127.06	42.45	103.24	89.97	305.47	36.06	171.16	200.36	74.52	44.25	Rbm4		1.63918	4.99394	1.33068	1.87236	1.53343	2.99317	1.14749	8.47116	1.1706	1.68407	2.68361	0.873719
324.28	212.41	529.5	238.35	230.18	587.88	882.72	607.5	59.8	44.15	99.62	203.15	517.39	52.82	242.73	71.77	151.03	206.76	20.44	144.26	Gm20608		1.52667	2.22152	2.554	1.45304	1.35447	2.03925	9.79534	3.38205	1.369	7.05773	3.27531	0.873634
320.41	243.66	533.88	90.79	226.91	237.28	195.01	309.48	141.66	115.38	82.7	85.66	55.99	74.85	173.54	179.64	173.75	179.72	200.65	135.7	Ogdh		1.31499	5.88038	1.0457	1.587	1.22777	1.03579	1.33685	1.03515	1.03436	1.47863	1.69766	0.873582
1108.95	733.68	1167.63	237.39	906.4	686.44	345.08	146.55	1089.24	131.77	842.57	1083.29	682.81	628.02	1049.57	151.02	884.57	685.25	1207.89	771.85	Atp6v1b2		1.51149	4.91861	1.32044	2.35469	8.26622	1.2857	1.08724	6.94987	1.29087	1.56493	3.05501	0.872996
149.02	153.45	631.71	841.97	64.28	161.23	288.31	268.41	3234.26	360.48	644.4	210.8	164.03	217.19	1060.93	382.07	368	549.85	88.36	335.87	Gm7421		1.02973	1.33284	2.50825	1.07414	8.97209	3.05693	1.32409	2.77679	1.49416	3.80115	2.73702	0.872778
518.95	505.51	72.04	554.42	789.79	946.51	239.04	685.65	308.15	66.22	551.83	466.56	122.12	209.54	399.81	657.64	442.44	455.15	410.25	668.83	Dcbld1		1.02659	7.696	1.19843	2.86835	4.65343	1.18276	1.71585	1.64488	1.02873	1.6303	2.46453	0.872624
290.13	555.46	603.91	542.43	102.59	132.11	106.35	891.35	813.11	304.65	167.51	526.74	293.9	396.38	1170.43	143.78	381.21	285	262.78	621.77	Oxa1l		1.91452	1.11334	1.28775	8.38129	2.669	3.14453	1.34869	8.14042	1.33758	2.36612	3.17032	0.872007
275.56	234.73	541.33	56.38	293.39	991.33	238.69	231.16	328.11	72.07	93.49	162.15	116.14	485.59	69.45	187.98	190.05	162.88	91.94	90.99	Zswim1		1.17394	9.60145	3.37888	1.03257	4.55266	1.73441	4.18107	2.7067	1.16681	1.01044	3.05389	0.87123
18.31	56.75	20.55	29.75	21.55	18.69	22.42	23.06	21.8	17.41	20.69	134.15	20.47	19.05	25.68	17.43	19.77	22.58	24.04	17.37	Gm15279		3.0994	1.44769	1.15302	1.02855	1.25215	6.48381	1.07454	1.47332	1.14213	1.384	1.95386	0.871018
314.67	573.87	105.95	859.33	202.55	354.48	80.89	121.65	95.82	118.13	188.43	257.52	164.84	139.33	642.5	207.4	373.05	111.19	341.64	303.18	Atpaf1		1.82372	8.11071	1.75009	1.50389	1.23283	1.36666	1.18309	3.09788	3.35507	1.12686	2.45508	0.870117
557.15	632.69	275.76	533.87	750.5	496.3	344.66	442.98	336.39	162.25	124.03	224.22	219.58	177.36	964.47	123.06	377.84	1154.03	271.35	202.62	Ercc3		1.13558	1.936	1.51219	1.28527	2.07328	1.80779	1.23805	7.8374	3.05428	1.33921	2.3219	0.869816
23.7	17.33	66.04	14.95	29.01	29.06	15.29	23.65	17.47	19.64	59.41	24.66	17.49	21.96	15.02	17.57	16.34	17.38	125.4	18.34	Fam46d		1.36757	4.41739	1.00172	1.54676	1.12421	2.40916	1.25557	1.16977	1.06365	6.83751	2.21933	0.86829
62.57	31.18	32.01	40.7	169.61	66.89	315.69	351.04	162.22	39.25	40.5	381.31	27.14	33.65	96.43	32.3	128.48	40.27	33.13	35.83	Slc35e3		2.00674	1.27148	2.53566	1.11198	4.13299	9.41506	1.23987	2.98545	3.19046	1.0815	2.89712	0.867903
968.76	790.05	1763.62	351.34	1642.41	1697.25	1210.07	960.85	228.89	738.54	2995.12	339.98	1377.3	918.83	1706	1206.75	654.71	2237.28	2061.76	1346.55	Gm14326		1.2262	5.0197	1.03339	1.25937	3.22662	8.80969	1.49897	1.41371	3.41721	1.53114	2.8436	0.867628
572.07	394.03	89.63	70.93	107.31	154.05	136.43	100.46	272.25	163.11	103.92	85.97	110.35	62.01	191.99	70.54	78.3	211.45	88.51	703.82	Ccbl2		1.45184	1.26364	1.43556	1.35805	1.66912	1.20879	1.77955	2.72172	2.70051	7.95187	2.35407	0.867578
15.48	19.15	16.87	21.98	50.96	41.21	19.39	39.65	19.58	30.3	25.36	19.3	20.06	20.72	14.76	59.49	22.1	19.12	25.18	175.33	Gm21774		1.23708	1.3029	1.23659	2.04487	1.5475	1.31399	1.0329	4.03049	1.15586	6.96307	2.18652	0.867527
126.36	22.98	13.21	14.41	12.06	21.32	10.31	12.38	50.52	13.69	12.58	90.7	14.23	16.03	17.73	12.99	15.31	12.17	20.76	18.56	Nudt7		5.49869	1.09084	1.76783	1.20078	3.69028	7.20986	1.12649	1.3649	1.25801	1.11853	2.53262	0.867236
268.97	94.85	563.79	144.38	1494.22	188.71	307.73	385.61	124.35	138.68	391.04	358.5	259.39	407.68	346.63	132.5	322.47	276.81	319.96	386.27	Btbd9		2.83574	3.9049	7.91808	1.25308	1.11524	1.09077	1.57169	2.61608	1.16495	1.20724	2.46778	0.867202
156.05	261.45	896.04	99.93	565.83	500.74	266.79	461.37	117.29	180.2	73.14	182.37	1127.39	454.39	347.3	234.03	460.39	163.12	118.71	243.44	Gm1840		1.67542	8.96668	1.12999	1.72934	1.53636	2.49344	2.48111	1.484	2.8224	2.05071	2.63694	0.86706
22.47	24.39	24.87	26.78	24.41	22.86	26.32	25.4	27.35	27.09	22.87	25.47	22.79	23.77	22.06	29.7	22.75	118.07	22.76	23.45	Olfm5		1.08545	1.0768	1.0678	1.03622	1.0096	1.11369	1.043	1.34633	5.18989	1.03032	1.49991	0.866746
74.73	65.23	146.12	97.88	55.46	72.63	87.03	89.37	147.21	106.35	80.9	62.19	122.42	239.34	81.68	537.35	148.48	80.58	85.52	73.65	5830454E08Rik		1.14564	1.49285	1.30959	1.02689	1.3842	1.30085	1.95507	6.57872	1.84264	1.16117	1.91976	0.86659
435.57	694.96	177.14	313.34	618.35	248.06	210.93	53.38	112.52	97.42	1373.26	135.6	123.13	46.79	622.61	269.56	1666.74	1114.4	204.27	556.38	Gm8394		1.59552	1.76888	2.49274	3.95148	1.155	10.1273	2.63155	2.30973	1.49564	2.72375	3.02516	0.866203
212.68	33.55	45.01	35.82	90.42	46.92	35.23	40.66	43.64	33.07	40.4	212.7	41.89	36.25	37.74	32.97	55.63	71.96	76.23	57.91	Galc		6.3392	1.25656	1.92711	1.15413	1.31963	5.26485	1.15559	1.14468	1.29355	1.31635	2.21716	0.865791
497.92	368.75	410.25	271.48	647.51	93.16	975.44	410.03	595.86	273.51	458.17	922.29	525.26	59.26	292.33	267.12	520.87	456.42	319.28	1070.54	Snapc5		1.35029	1.51116	6.95052	2.37895	2.17857	2.01299	8.86365	1.09438	1.14121	3.35298	3.08347	0.865524
40.19	41.21	43.68	51.67	47.69	34.3	44.25	257.24	41.27	41.05	40.98	43.63	53.87	44.39	62.42	35.19	53.28	39.74	36.98	41.51	5430405H02Rik		1.02538	1.18292	1.39038	5.81333	1.00536	1.06467	1.21356	1.7738	1.34071	1.1225	1.69326	0.865468
145.99	103.35	155.98	260.28	536.05	678.95	1814.3	254.23	441.26	91.6	395.13	212.1	226.96	85.81	156.4	87.29	860.8	93.04	313.98	309.29	Dpagt1		1.41258	1.66868	1.26658	7.13645	4.81725	1.86294	2.64491	1.79173	9.25193	1.01516	3.28682	0.865257
2720.49	3778.06	3589.95	3029.47	10475	4578.98	6347.71	4834.7	6806.23	970.52	4855.15	3249.43	4438.11	4596.85	3203.43	2691.27	2033.21	4474.59	5431.78	8454.36	Anapc10		1.38874	1.18501	2.28764	1.31295	7.01297	1.49415	1.03577	1.1903	2.20075	1.55646	2.06648	0.865002
400.86	46.1	5069.75	258.9	152.95	284.05	553.47	88.3	2509.61	539.14	482.74	35.97	270.42	171.14	99.18	54.58	180.09	2512.54	83.93	151.71	Ccdc36		8.69544	19.5819	1.85714	6.26806	4.65484	13.4206	1.58011	1.81715	13.9516	1.80758	7.36344	0.864963
80.12	126.95	185.62	94.51	294.26	222.3	1035.42	196.11	55.77	441.42	1312.96	111.1	194.3	65.84	567.79	270.03	784.27	311.65	97.61	211.82	Gm10424		1.5845	1.96402	1.32371	5.27979	7.91501	11.8178	2.95109	2.10269	2.51651	2.17006	3.96252	0.86388
42.44	35.63	31.9	41.35	36.05	192.3	39.95	33.42	64.67	39.55	152.88	54.79	258.94	31.43	43.03	51.2	114.75	33.87	41.15	35.96	Slc35b4		1.19113	1.29624	5.33426	1.19539	1.63515	2.79029	8.23863	1.18987	3.38795	1.14433	2.74032	0.863786
13.83	18.56	17.45	20.01	34.35	37.34	16.97	32.5	19.21	29.05	22.89	19.62	17.69	19.47	15	55.42	22.78	17.25	20.86	141.38	Gm21751		1.34201	1.1467	1.08705	1.91514	1.51223	1.16667	1.10062	3.69467	1.32058	6.77756	2.10632	0.863731
13.83	18.56	17.45	20.01	34.35	37.34	16.97	32.5	19.21	29.05	22.89	19.62	17.69	19.47	15	55.42	22.78	17.25	20.86	141.38	Gm21918		1.34201	1.1467	1.08705	1.91514	1.51223	1.16667	1.10062	3.69467	1.32058	6.77756	2.10632	0.863731
13.83	18.56	17.45	20.01	34.35	37.34	16.97	32.5	19.21	29.05	22.89	19.62	17.69	19.47	15	55.42	22.78	17.25	20.86	141.38	Gm21908		1.34201	1.1467	1.08705	1.91514	1.51223	1.16667	1.10062	3.69467	1.32058	6.77756	2.10632	0.863731
13.83	18.56	17.45	20.01	34.35	37.34	16.97	32.5	19.21	29.05	22.89	19.62	17.69	19.47	15	55.42	22.78	17.25	20.86	141.38	Gm21753		1.34201	1.1467	1.08705	1.91514	1.51223	1.16667	1.10062	3.69467	1.32058	6.77756	2.10632	0.863731
13.83	18.56	17.45	20.01	34.35	37.34	16.97	32.5	19.21	29.05	22.89	19.62	17.69	19.47	15	55.42	22.78	17.25	20.86	141.38	Gm21810		1.34201	1.1467	1.08705	1.91514	1.51223	1.16667	1.10062	3.69467	1.32058	6.77756	2.10632	0.863731
13.83	18.56	17.45	20.01	34.35	37.34	16.97	32.5	19.21	29.05	22.89	19.62	17.69	19.47	15	55.42	22.78	17.25	20.86	141.38	Gm21745		1.34201	1.1467	1.08705	1.91514	1.51223	1.16667	1.10062	3.69467	1.32058	6.77756	2.10632	0.863731
13.83	18.56	17.45	20.01	34.35	37.34	16.97	32.5	19.21	29.05	22.89	19.62	17.69	19.47	15	55.42	22.78	17.25	20.86	141.38	Gm21724		1.34201	1.1467	1.08705	1.91514	1.51223	1.16667	1.10062	3.69467	1.32058	6.77756	2.10632	0.863731
135.47	128.07	55.19	435.69	226.3	296.84	498.59	94.18	54.93	72.33	205.34	267.58	378.02	364.7	59.87	92.34	585.59	126.48	63.31	128.78	Carhsp1		1.05778	7.89436	1.31171	5.29401	1.31677	1.30311	1.03652	1.54234	4.6299	2.03412	2.74206	0.863497
321.72	518.17	291.58	239.04	145.76	323.06	1364.37	328.84	202.4	100.88	245.05	765.94	537.67	273.36	1647.54	169.93	625.96	878.7	902.9	472.01	9130011E15Rik		1.61062	1.2198	2.21638	4.14904	2.00634	3.12565	1.96689	9.6954	1.40376	1.91288	2.93068	0.863329
41.18	52.06	75.41	897.92	440.18	136.21	130.67	47.64	61.78	51.72	68.28	286.66	164.17	48.18	71.53	228.79	222.74	69.68	179.77	119.05	Apmap		1.26421	11.9072	3.23163	2.74286	1.19451	4.1983	3.40743	3.19852	3.19661	1.51004	3.58513	0.863265
47.55	55.71	147.57	129.6	59.28	41.32	103.6	224.33	65.02	73.67	55.79	63.25	235.47	82.76	78.78	85.02	65.14	73.24	54.94	358.99	Dhrs11		1.17161	1.13866	1.43466	2.16535	1.13304	1.13372	2.84522	1.07921	1.12435	6.53422	1.976	0.862793
578.75	622.07	486.97	991.43	1078.03	1234.47	853.6	111.46	1347.01	401.53	1269	381.21	795.6	540.32	629.54	834.12	965.87	724.32	593.26	621.1	Zdhhc20		1.07485	2.03592	1.14512	7.65835	3.35469	3.32887	1.47246	1.32497	1.33349	1.04693	2.37756	0.862735
450.22	350.39	201.9	187.68	388.34	62.04	49.72	95.16	187.99	107.96	156.83	216.07	42.5	48.46	63.82	79.44	57.99	394.52	1063.9	492.17	Gm11784		1.28491	1.07577	6.25951	1.91392	1.74129	1.37773	1.14024	1.24475	6.80324	2.16165	2.5003	0.862702
31.57	43.93	46.83	46.55	93.89	150.46	46.04	32.7	33.52	25.59	74.74	66.15	34.08	34.98	32.28	193.65	40.9	40.86	78.33	369.02	Gm21462		1.39151	1.00602	1.60251	1.40795	1.30989	1.12986	1.02641	5.99907	1.00098	4.71109	2.05853	0.862249
184.83	479.16	693.65	137.91	287.71	363.26	347.26	166.53	835.65	90.09	674.7	767.45	323.99	99.4	229.26	144.15	322.13	538.53	248.27	343.15	Polr3g		2.59244	5.02973	1.26259	2.08527	9.27572	1.13747	3.25946	1.59043	1.67178	1.38216	2.9287	0.862151
705.37	363.87	904.53	167.35	727.97	918.13	567.21	273.52	390.24	585.07	1340.76	877.41	988.93	266.04	1738.64	187.4	1190.09	663.52	1307.61	995.93	Erlin1		1.93852	5.40502	1.26122	2.07374	1.49926	1.52809	3.71722	9.27769	1.7936	1.31295	2.98073	0.862121
24.09	23.46	26.9	28.56	223.32	39.67	30.1	53.85	27.47	27.04	24.32	28.43	26.82	26.58	25.14	27.54	26.86	25.5	39.8	23.49	St3gal3		1.02685	1.06171	5.62944	1.78904	1.0159	1.169	1.00903	1.09547	1.05333	1.69434	1.65441	0.861891
75.46	260.75	525.42	472.78	144.14	166.14	451.46	258.02	598.2	73.35	924.56	329.14	145.92	168.99	371.23	253.34	226.93	190.03	137.91	49.15	Hesx1		3.45547	1.11134	1.15263	1.74971	8.15542	2.80902	1.1581	1.46534	1.19418	2.8059	2.50571	0.861806
43.42	61.31	176.84	130.57	400.57	37.68	87.52	149.74	249.39	49.29	28.94	103	74.2	28.87	56.7	68.94	63.27	251.44	37.51	68.98	Uqcr10		1.41202	1.35437	10.6308	1.71092	5.05965	3.55909	2.57014	1.21587	3.97408	1.83898	3.3326	0.861785
566.43	535.3	473.19	517.33	77.71	550.18	215.52	610.17	445.4	428.2	445.65	460.23	351.42	642.27	166.99	421.2	538.71	514.32	415.44	205.81	Sdad1		1.05815	1.09328	7.07991	2.83115	1.04017	1.03272	1.82764	2.52231	1.04742	2.01856	2.15513	0.861609
27.17	28.01	25.6	130.79	22.85	23.48	25.52	27.74	28.31	27.13	28.57	27.93	25.27	28.23	26.98	30.63	23.82	25.86	27.65	31.76	F11		1.03092	5.10898	1.02757	1.08699	1.04349	1.02291	1.11713	1.13529	1.08564	1.14864	1.48076	0.861487
474.73	2405.35	1074.68	814.43	1890.1	2572.12	736.04	1127.49	85.43	51.91	776.83	84.29	1184.67	141.13	555.53	78.86	183.25	272.45	208.3	192.66	Stom		5.06677	1.31955	1.36084	1.53183	1.64573	9.21616	8.39418	7.04451	1.48677	1.08118	3.81475	0.861486
670.46	95.58	27.78	31.22	28.42	165.61	38.78	27.77	33.33	26.17	25.86	32.9	59.79	36.22	35.32	31.7	219.44	34.93	43.81	28.45	Cldn34c2		7.01465	1.12383	5.82723	1.39647	1.2736	1.27224	1.65075	1.1142	6.28228	1.53989	2.84951	0.861391
143.09	232.17	300.12	51.36	137.92	284.58	120.53	151.28	248.75	153.66	171.85	214.06	169.36	155.52	55.37	87.78	155.56	41.9	832.27	99.05	Cyp20a1		1.62255	5.84346	2.06337	1.25512	1.61883	1.24562	1.08899	1.58534	3.71265	8.40252	2.84385	0.861286
17.88	15.97	29.34	42.45	1429.86	212.69	391.3	96.18	26.36	32.54	28.2	23.58	23.93	30.43	38.57	61.19	28.11	26.36	42.15	25.78	AA413626		1.1196	1.44683	6.72274	4.06841	1.23445	1.19593	1.27163	1.58647	1.06639	1.63499	2.13474	0.861234
656.1	1054.99	335.08	332.41	1281.9	278.09	538.04	384.08	537.08	255.51	1224.32	843.68	436.28	325.73	108.65	755.52	275.4	318.11	580.91	536.71	Gm5930		1.60797	1.00803	4.60966	1.40085	2.10199	1.45117	1.33939	6.9537	1.15508	1.08235	2.27102	0.861064
29.15	43.8	36.33	39.96	75.68	116.32	41.94	29.34	31.14	31.25	62.29	55.16	32.52	31.37	29.24	176.59	36.9	36.31	65.74	284.5	Gm21344		1.50257	1.09992	1.537	1.42945	1.00353	1.12926	1.03666	6.03933	1.01625	4.32765	2.01216	0.860426
1480.39	2024.58	4506.71	2009.48	1826.42	3125.97	1254.69	1827.75	2772.04	959.66	1682.58	1059.31	1435.61	1961.38	2786.73	344.42	1767.18	1138.32	1116.77	1851.16	2700049A03Rik		1.3676	2.24272	1.71153	1.45673	2.88856	1.58837	1.36623	8.09108	1.55245	1.6576	2.39229	0.859807
18.21	22.94	22.64	25.13	23.04	18.12	19.62	19.46	20.99	22.66	16.52	97.88	32.41	17.9	26.02	19.31	16.64	22	23.91	20.01	Gm10401		1.25975	1.10998	1.27152	1.00822	1.07956	5.92494	1.81061	1.34749	1.32212	1.1949	1.73291	0.859435
51.52	191.41	31.31	49.16	60.67	55.73	61.79	40.2	54.24	53.73	46.67	33.57	362.81	56.64	28.54	28.9	43.18	29.9	76.49	73.92	Vcpkmt		3.71526	1.57011	1.08864	1.53706	1.00949	1.39023	6.40554	1.01261	1.44415	1.03477	2.02079	0.859413
1068.71	688.99	1503.37	211.73	3234.98	2242.4	1482.27	171.92	299.95	218.36	535.7	2887.29	4198.56	389.38	2361.23	708.9	269.65	260.8	1498.44	1644.43	Mctp2		1.55113	7.10041	1.44264	8.62186	1.37365	5.38975	10.7827	3.33084	1.03393	1.09743	4.17243	0.859389
147.14	75.92	306.93	34.28	25.4	34.9	33.95	304.8	43.68	37.74	83.4	34.66	33.73	120.53	118.1	34.8	56.64	32.41	39.43	28.52	Kcnmb3		1.93809	8.95362	1.37402	8.97791	1.15739	2.40623	3.57338	3.39368	1.74761	1.38254	3.49045	0.859294
511.28	280.89	162.33	1328.06	881.24	773.32	115.89	578.02	1408.27	1133.38	799.48	1030.04	587.82	367.01	942.44	421.54	429.47	957.4	1340.3	2001.48	Xlr5b		1.82021	8.18124	1.13955	4.98766	1.24254	1.28839	1.60165	2.23571	2.22926	1.49331	2.62195	0.858887
515.4	74.02	366.44	28.17	384.35	334.38	168.24	67.29	283.4	524.43	396.77	45.58	511.02	853.04	25.06	34.26	965.05	375.57	566.33	73.93	Prr32		6.96298	13.0082	1.14944	2.50022	1.85049	8.70491	1.66929	1.36712	2.56956	7.66035	4.74425	0.85858
795.79	111.36	54.89	75.59	47.99	44.62	48.82	140.84	61.2	74.16	384.4	51.74	343.42	115.3	51.7	55.24	528.63	61.29	74.36	55.73	Pet2		7.1461	1.37712	1.07553	2.88488	1.21176	7.42945	2.97849	1.06847	8.62506	1.33429	3.51312	0.858532
1255.14	1308	866.32	791.77	972.29	2239.89	576.78	944.61	2039.75	1250.97	386.57	3858.6	1297.41	213.06	1548.56	449.1	2391.04	1027.62	827.62	2452.32	LOC215866		1.04211	1.09416	2.30373	1.63773	1.63053	9.98163	6.08941	3.44814	2.32677	2.9631	3.25173	0.8576
13.75	10.55	12.78	12.35	11.18	11.93	12.08	14.66	12.55	11.39	11.14	10.2	11.52	12.57	11.25	11.24	11.62	61.14	105.56	121.45	C2cd4b		1.30332	1.03482	1.06708	1.21358	1.10184	1.09216	1.09115	1.00089	5.26162	1.15053	1.5317	0.857544
632.41	724.04	115.14	1049.82	1172.92	1703.82	2165.61	231.58	2348.46	846.91	882.43	836.43	124.46	339.99	554.41	250.39	1723.82	1000.67	157.29	878.99	Ankrd37		1.14489	9.11777	1.45263	9.35146	2.77297	1.055	2.73172	2.21419	1.72267	5.58834	3.71516	0.857515
6845.59	34282.4	3755.19	1778	39347.1	19234	4862.93	5449.36	7040.39	6524.36	3213.41	4188.48	15899.2	7120.29	10413	1831.37	13764.1	2654	18945.1	1696.42	Gm14822		5.00795	2.11203	2.04571	1.12059	1.07909	1.30344	2.23295	5.68591	5.18616	11.1677	3.69416	0.857477
468.86	232.34	368.43	149.39	178.77	361.24	284.33	364	221.26	126.85	267.38	72.71	155.32	107.07	269.87	107.41	187.58	243.18	56.06	515.79	Farp1		2.01799	2.46623	2.0207	1.2802	1.74426	3.67735	1.45064	2.51252	1.29641	9.20068	2.7667	0.857413
390.78	790.16	2194.03	2700.39	1849.14	689.72	832.37	1031.17	1600.81	537.37	715.9	768.49	1319.49	160.3	1259.82	330.8	1737.39	1278.86	1155.09	1091.76	Pomp		2.02201	1.23079	2.681	1.23884	2.97897	1.07346	8.23138	3.8084	1.35855	1.05801	2.56814	0.857276
1489.16	1124.54	2212.22	296.17	3917.78	3003.63	2496.5	1183.84	1605.34	1208.71	1260.93	2176.37	1568.6	186	1998.33	437.62	1385.79	1047.1	2575.99	1238.22	Ktn1		1.32424	7.46943	1.30435	2.10882	1.32814	1.726	8.43333	4.56636	1.32346	2.0804	3.16645	0.85668
44.95	49.23	32.13	38.54	55.23	24.61	41.35	35.37	40.22	53.29	52.12	44.29	37.66	63.02	44.83	42.46	33.09	33.69	295.48	48.77	Fer		1.09522	1.1995	2.24421	1.16907	1.32496	1.17679	1.67339	1.05582	1.01813	6.05864	1.80157	0.855599
2426.16	4039.89	6481.04	667.33	7391.49	2875.78	13698	1952.1	3349.13	2059.63	2166.93	2955.45	4202.41	1867.43	7044.93	2093.74	1802.83	3411.31	1272.98	1825.15	Ccdc115		1.66514	9.7119	2.57026	7.01707	1.62608	1.36389	2.25037	3.36476	1.8922	1.43376	3.28954	0.855361
313.18	94.57	76.72	410.9	82.81	126.65	71.98	498.43	115.56	110.56	203.7	326.81	326.62	236.43	310.49	520.58	142.38	68.44	68.58	681.28	Fam102b		3.31162	5.35584	1.5294	6.92456	1.04522	1.60437	1.38147	1.67664	2.08036	9.93409	3.48436	0.855302
21.9	20.13	21.31	27.15	21.39	20.13	21.36	24.46	20.54	23.02	24	30.41	19.72	21.8	20.13	25.53	21.98	21.29	20.13	108.86	Bpifb9a		1.08793	1.27405	1.06259	1.14513	1.12074	1.26708	1.10548	1.26826	1.03241	5.40785	1.57715	0.855281
36287.1	41967.9	57369.7	8525.33	73396.8	60394.1	29264.2	19639	23281.4	13083	32305.5	16473.6	28858.3	27811	18206.8	8905.8	25839.7	20266.8	41106.8	33831.8	Pla2g4c		1.15655	6.72932	1.2153	1.49011	1.77952	1.96104	1.03766	2.04438	1.27498	1.21504	1.99039	0.855133
55.29	92.02	341.35	63.59	53.86	72.23	368.92	749.86	94.49	61.22	121.77	40.32	96.34	87.56	284.39	34.48	164.04	192.13	71.15	41.77	Rbm4		1.66432	5.36798	1.34107	2.03258	1.54345	3.02009	1.10027	8.24797	1.17124	1.70338	2.71923	0.854476
33.01	47.42	38.76	45.15	95.28	135.46	42.6	33.86	26.61	26.46	69.75	65.39	34.73	30.81	35.37	198.2	38.46	38.89	74.78	349.89	Gm21201		1.43653	1.16486	1.4217	1.25812	1.00567	1.06668	1.12723	5.60362	1.01118	4.67892	1.97745	0.853833
14.83	139.98	21.77	30.04	14.26	14.49	98.59	17.76	21.14	23.35	81.42	25.81	12.15	26.55	16.26	29.54	15.89	84.39	18.63	23.43	Hypm		9.43898	1.37988	1.01613	5.55124	1.10454	3.15459	2.18519	1.81673	5.31089	1.25765	3.22158	0.853825
405.68	292.49	455.31	1691.73	494.84	320.31	529.48	458.73	2037.55	1491	518.37	423.96	400.77	778.14	424.95	346.24	612.42	276.75	1060.89	140.37	Timm10		1.38699	3.71556	1.54488	1.15423	1.36657	1.22269	1.94161	1.22733	2.2129	7.55781	2.33306	0.853338
432.94	536.42	484.43	104.6	416.61	468.87	337.92	627.22	504.78	254.85	171.27	176.23	546.55	223.5	120.9	1009.48	253.1	280.07	521.75	173.15	Smg5		1.23902	4.63126	1.12544	1.85612	1.98069	1.02896	2.44541	8.34971	1.10656	3.01328	2.67765	0.853276
185.18	369.06	1871.19	164.36	265.96	267.37	98.95	751.31	421.71	130.81	857.01	329.58	187.49	330.29	293.43	534.39	76.17	817.26	1001.09	298.26	Nlrp4b		1.99298	11.3847	1.0053	7.59282	3.22384	2.60031	1.76164	1.82118	10.7294	3.35643	4.54686	0.853262
165.99	118.63	329.93	72.68	307.2	164.12	122.52	1254.73	67.24	49.16	76.42	56.34	48.22	66.83	167.28	45.16	51.95	186.55	225.95	582.63	Asz1		1.39922	4.53949	1.8718	10.241	1.36778	1.35641	1.38594	3.70416	3.59095	2.57858	3.20354	0.853077
2135.24	1259.74	43.89	173.73	55.32	23.08	831.72	1323.43	215.09	66.28	2912.78	1752.66	935.22	105.38	1313.62	1071.06	7976.83	5186.44	42.42	51.53	Gm9		1.69498	3.9583	2.39688	1.5912	3.24517	1.66192	8.87474	1.22647	1.53802	1.21476	2.74024	0.852619
18.25	15.35	21.59	25.4	13.98	16.59	130.88	21.95	24.2	26.82	21.69	29.45	20.91	21.91	20.63	27.44	28.6	20.71	34.64	19.47	Gm15844		1.18893	1.17647	1.1867	5.96264	1.10826	1.35777	1.04782	1.3301	1.38098	1.77915	1.75188	0.852609
193.95	394.63	617.88	80.27	749.85	394.31	186.74	547.29	106.41	134.88	439.36	240.69	230.23	332.87	253.99	224.91	407.57	388.98	357.35	194.75	Myo9a		2.0347	7.69752	1.90168	2.93076	1.26755	1.82542	1.44582	1.1293	1.04779	1.83492	2.31154	0.852322
38.59	51.73	606.29	247.44	2438.99	1576.6	40.9	66.15	76.4	79.5	60.17	62.28	54.81	46.55	1452.57	221.48	37.94	47.93	1272.23	1961.19	LOC100039905		1.3405	2.45025	1.54699	1.61736	1.04058	1.03507	1.17744	6.55847	1.26331	1.54154	1.95715	0.852117
4594.62	3501.31	3438.21	480.15	4276.01	8481.48	5945.45	3684.06	2889.97	3473.47	823.9	1671.61	4122.8	2174.89	2329.11	1613.99	3159.45	2426.09	2422.45	2915.32	Phf1		1.31226	7.1607	1.9835	1.61383	1.20191	2.0289	1.89564	1.44308	1.30228	1.20346	2.11455	0.851887
205.28	26.13	84.15	233.02	40.77	47.95	35.37	41.37	68.19	38.75	51.34	36.84	89.54	32.18	31.76	32.83	39.91	41.56	25.72	97.43	Ctrl		7.8561	2.7691	1.17611	1.16964	1.75974	1.39359	2.78247	1.03369	1.04134	3.7881	2.47699	0.851814
2670.64	1657.53	4638.97	618.09	5666.37	3132.09	8311.54	2143.14	6853.05	4797.44	4634.8	3260.96	2560.2	1221.83	2860.97	3212.45	2130.45	1826.62	2030.68	1570.02	Zfp616		1.61122	7.50533	1.80913	3.87821	1.42848	1.4213	2.09538	1.12285	1.16633	1.29341	2.33316	0.851809
24.57	37.19	39.46	39.73	83.43	117.16	33.37	29.58	25.11	27.34	64.43	66.76	29.28	29.87	27.92	150.17	35.37	34.54	57.8	264.79	Gm20935		1.51363	1.00684	1.40429	1.12813	1.08881	1.03616	1.02015	5.37858	1.02403	4.58114	1.91818	0.85168
26.32	33.2	30.11	31.45	24.59	149.49	19.64	27.04	34.53	36.73	25.04	47.3	31.11	34.39	25.53	41.44	28.56	21.84	29.01	24.23	Gm9985		1.2614	1.0445	6.0793	1.37678	1.06371	1.88898	1.10543	1.62319	1.30769	1.19728	1.79483	0.851507
239.21	270.29	190.71	306.29	153.87	126.05	326.05	161.65	364.25	217.98	622.41	89.63	87.59	343.45	286.2	252.31	280.29	259.41	108.66	136.88	Mnat1		1.12993	1.60605	1.22071	2.01701	1.67102	6.94422	3.92111	1.13432	1.08049	1.25971	2.19846	0.85115
49.04	17.68	248.42	22.76	13.55	30.85	16.22	198.04	18.35	21.01	20.71	154.67	15.11	76.64	83.5	121.88	21.8	17.26	67.02	20.47	Mapk1ip1		2.77376	10.9148	2.27675	12.2096	1.14496	7.46837	5.07214	1.45964	1.26304	3.27406	4.78571	0.851102
441.77	5395.2	4649.92	5382.98	5056.59	1154.86	25286.9	5001.66	585.92	1471.64	435.66	1423.72	8842.26	11291.6	5008.25	905.9	7561.73	5780.63	2088.27	4890.21	Gm12845		12.2127	1.15765	4.37853	5.05569	2.51167	3.26796	1.277	5.52848	1.30812	2.34175	3.90395	0.850373
43.21	39.36	197.06	32.04	34.85	32.15	57.03	43.88	69.03	28.25	36.44	33.87	31.17	33.34	39.97	46.75	35.98	67.3	45.04	35.76	Klhl7		1.09782	6.15044	1.08398	1.29968	2.44354	1.07588	1.06962	1.16963	1.87048	1.25951	1.85206	0.850331
114.09	234.82	217.9	626.91	181.06	135.03	839.82	104.07	504.46	123.59	164.13	264.8	157.44	253.01	196.67	245.59	261.99	230.04	242.81	189.26	Mylpf		2.0582	2.87705	1.34089	8.06976	4.08172	1.61336	1.60702	1.24874	1.13889	1.28294	2.53186	0.849948
136320	95859.2	139143	21314.2	201272	172850	102998	83672.7	52167.7	61275.4	84026.7	48355.8	74082.8	32992.9	55430.8	38485	47522.1	62828.9	115800	103068	Bmp15		1.42209	6.52818	1.16443	1.23096	1.17458	1.73768	2.24541	1.44032	1.3221	1.12354	1.93893	0.849934
1708.89	1200.07	386.55	518.36	1335.07	1056.85	1619.22	275.42	2072.98	428.28	1964.21	225.78	520.42	575.33	1907.23	1007.58	592.64	1182.16	2165.18	1179.69	Gm6712		1.42399	1.34099	1.26325	5.87909	4.84024	8.69966	1.10551	1.89288	1.99474	1.83538	3.02757	0.849893
39.88	51.5	162.98	37.66	102.62	95.63	195.66	296.87	189.8	35.82	203.63	65.34	82.17	170.7	264.03	25.88	195.7	76.29	60.19	41.82	Gm21992		1.29137	4.32767	1.07309	1.51727	5.29872	3.11647	2.0774	10.2021	2.56521	1.43926	3.29086	0.849825
444.49	1367.56	319.66	78.32	491.66	3550.36	130.07	217.59	1362.11	117.54	421.36	368.71	363.01	204.47	127.56	177.96	571.03	196.25	901.46	260.23	Ppme1		3.07669	4.08146	7.22117	1.67287	11.5885	1.1428	1.77537	1.39511	2.90971	3.46409	3.83277	0.849142
4428.83	9305.45	11200.5	14665.1	5960.47	3652.35	6254.07	1523.59	15074.7	6720.39	16955.1	1944.64	12503.8	10991.8	4195.07	1564.41	8353.99	14316.3	12546.1	9504.34	Psmb1		2.10111	1.30932	1.63195	4.10482	2.24313	8.71888	1.13756	2.68157	1.71371	1.32004	2.69621	0.849018
349.14	268.5	175.66	142.12	334.94	232.15	206.57	256.25	189.13	140.69	340.49	454.7	370.74	223.39	71.9	458.29	266.09	164.09	196.25	232.09	Lpcat1		1.30034	1.236	1.44277	1.2405	1.3443	1.33543	1.65961	6.37399	1.62161	1.18262	1.87372	0.848184
63.91	114.54	70.65	75.14	550.14	187.8	100.8	138.96	60.64	203.11	152.23	93.55	110.39	118.14	789.98	245.28	278.5	236.14	941.3	113.23	---		1.79221	1.06355	2.92939	1.37857	3.34944	1.62726	1.07021	3.22073	1.17939	8.31317	2.59239	0.848101
19.33	19.54	22.16	32.32	81.38	72.96	25.73	27.61	26.5	23.33	23.67	39.66	17.34	27.85	18.97	98.11	17.49	20.07	59.31	344.88	Gm21435		1.01086	1.45848	1.11541	1.07307	1.13588	1.67554	1.60611	5.17185	1.14751	5.81487	2.12096	0.848015
3203.32	7601.56	2520.2	1490.91	10963.6	6827.16	5045.07	2139.38	2490.57	3171.54	1632.85	2135.15	5476.01	1359.09	3361.43	2586.99	3969.14	1741.2	8774.25	1001.34	Plekha8		2.37303	1.69038	1.60588	2.35819	1.27342	1.30762	4.02917	1.29936	2.27954	8.76251	2.69791	0.847693
658.21	619.58	556.06	274.14	937.7	786.81	1136.49	132.92	171.83	129.14	115.54	337.06	198.48	266.59	213.82	39.06	92.19	269.93	155.42	247.04	Plxnc1		1.06235	2.02838	1.19177	8.55018	1.33057	2.91726	1.34316	5.47414	2.92797	1.5895	2.84153	0.847354
28.75	26.15	57.63	27.16	25.78	59.18	33.14	35.34	20.99	30.5	30.86	34.4	175.07	25.12	27.95	62.66	46.22	30.06	75.28	67.45	Mavs		1.09943	2.12187	2.29558	1.06639	1.45307	1.11471	6.96935	2.24186	1.53759	1.11609	2.10159	0.846932
467.98	624.17	344.39	298.34	231.76	1049.12	575.88	520.73	336.5	419.05	991.86	283.81	946.76	577.95	1021.56	525.91	252.47	2020.04	390.38	242.57	Pramef6		1.33375	1.15435	4.52675	1.10591	1.24532	3.4948	1.63813	1.94246	8.00111	1.60935	2.60519	0.846639
30.25	49.39	42.86	47.07	91.96	142.73	44.25	32.25	29.29	25.44	77.89	62.25	32.39	33.63	31.85	190.39	38.95	37.42	72.52	346.92	Gm21864		1.63273	1.09823	1.55209	1.37209	1.15134	1.25124	1.03828	5.97771	1.04089	4.78378	2.08984	0.846406
72895.4	41514.6	55538.9	129155	63682.5	36823	77069.9	9498.61	100301	70525.1	134851	50974.2	141990	75722.8	63664	57590	83903.3	135343	44813.9	72188.9	Gm3851		1.7559	2.32548	1.72942	8.11381	1.4222	2.64548	1.87513	1.10547	1.61308	1.61086	2.41968	0.846109
616.87	954.73	266.88	74.37	1664.7	167.82	38.12	74.8	197.02	146.63	65.16	114.58	114.63	52.51	209.87	60.63	94.85	297.78	624.9	874.94	Tlr3		1.5477	3.58854	9.91956	1.96222	1.34365	1.75844	2.18301	3.46149	3.13948	1.40013	3.03042	0.845951
6341.77	4264.17	1243.94	8022.8	8046.75	10443.2	5357.26	6023.81	8199.44	5304.97	4587.59	7614.43	5713.15	6409.47	8561.1	13808.8	3890.45	2457.66	7002.92	6015.96	Gm8994		1.48722	6.44951	1.29782	1.12442	1.54561	1.65979	1.12188	1.61297	1.58299	1.16406	1.90463	0.845612
421.02	193.39	723.12	581.31	191.95	645.52	852.05	101.73	371.43	747.78	397.28	278.93	66.85	617.5	433.88	805.66	142.53	586.38	150.4	130.12	Gnptab		2.17705	1.24395	3.36296	8.3756	2.01325	1.4243	9.2371	1.85687	4.11408	1.15586	3.4961	0.84548
1811.29	2403.83	634.96	778.73	1456.84	579.57	968.47	532.29	905.97	1449.87	1890.58	238.42	2256.72	1264.81	3937.9	575.39	1542.28	2727.34	800.27	1469.16	Cdc40		1.32714	1.22642	2.51366	1.81944	1.60035	7.92962	1.78424	6.84388	1.76838	1.83583	2.8649	0.845269
22.59	29.2	137.26	31.64	31.41	36.64	22.95	145.9	32.53	32.82	41.32	39.29	30.18	36.42	29.82	63.73	24.5	18.72	37.68	50.91	Setmar		1.29261	4.33818	1.16651	6.3573	1.00891	1.05167	1.20676	2.13716	1.30876	1.35111	2.1219	0.844919
25.92	22.74	28.93	39.06	50.39	56.8	29.54	30.88	29.56	21.56	23.88	43.02	21.36	24.61	23.8	137.09	26.4	24.23	52.74	42.99	Gm20809		1.13984	1.35016	1.12721	1.04536	1.37106	1.80151	1.15215	5.76008	1.08956	1.2268	1.70637	0.844562
23.68	54.21	25.52	28.52	20.31	24.48	24.38	25.15	27.57	30.36	22.01	27.17	28.41	159.46	22.07	26.65	26.23	24.31	25.13	25.82	Zdhhc23		2.28927	1.11755	1.20532	1.03158	1.1012	1.23444	5.61281	1.20752	1.07898	1.02746	1.69061	0.844442
29.71	32.25	64.56	43.1	41.65	59.24	28.61	30.1	25.14	23.53	23.16	50.08	23.75	23.74	26.24	167.49	40.91	27.92	44.99	210.07	Gm20925		1.08549	1.49791	1.42233	1.05208	1.06842	2.16235	1.00042	6.383	1.46526	4.66926	2.18065	0.844322
160.88	304.4	346.39	228.28	794.89	1278.1	522.92	61.52	206.48	185.71	185.82	897.45	421.84	613.86	554.64	1110.28	57.69	270.06	268.05	270.81	Plk2		1.89209	1.51739	1.6079	8.5	1.11184	4.82967	1.4552	2.0018	4.68123	1.0103	2.86074	0.844273
693.13	506.79	285.34	313.67	216.73	287.46	488.79	578.55	276.08	97.17	740.17	92.64	317.19	117.17	346.34	170.52	285.35	165.5	300.61	152.3	Zwilch		1.36769	1.09929	1.32635	1.18364	2.84121	7.98975	2.70709	2.03108	1.72417	1.9738	2.42441	0.844114
425.57	362.96	148.44	1282.02	399.41	205.43	286.16	150.43	178.68	294.82	563.91	206.06	219.88	178.23	438.69	147.2	605.31	213.36	174.99	144.37	Gm11451		1.1725	8.63662	1.94426	1.90228	1.64999	2.73663	1.23369	2.98023	2.83704	1.21209	2.63053	0.843417
263.14	362.63	134.7	181.27	346.72	620.88	609.38	87.33	200.97	219.15	252.18	106.96	348.64	413.01	126.7	165.93	245.93	579.93	286.07	229.89	Wdhd1		1.37809	1.34573	1.79072	6.9779	1.09046	2.3577	1.18463	1.30963	2.35811	1.24438	2.10374	0.843302
665.63	1218.76	1040.67	1192.86	1191.9	388.88	1022.24	2642.14	1044.09	131.54	713.56	1098.07	640.5	1469.47	371.95	371.75	1417.12	909.06	528.58	687.18	Tagap1		1.83099	1.14624	3.06496	2.58466	7.93743	1.53886	2.29425	1.00054	1.55889	1.30005	2.42569	0.843272
3235.7	4576.73	5343.61	4802.47	3151.58	5094.17	3705.78	3737.09	2159.44	2089.35	756.12	2345.05	8466.15	2935.05	2057.99	1727.39	3012.07	1700.1	1716.5	12241.2	Hivep1		1.41445	1.11268	1.61639	1.00845	1.03355	3.10143	2.8845	1.19139	1.7717	7.1315	2.2266	0.843077
171.06	95.62	357.53	19.88	41.85	170	89.72	18.54	73.51	20.59	93.36	23.63	17.74	194.03	25.22	16.44	37.12	118.71	144.49	1369.53	Gm13125		1.78896	17.9844	4.06213	4.83927	3.57018	3.95091	10.9374	1.53406	3.19801	9.47837	6.13437	0.842962
1651.82	2409.19	2502.63	1228.03	1270.37	3326.57	1290.99	1944.83	308.43	1583.21	230.89	1239.07	1810.63	2643.29	682.12	75.65	1278.72	1028.95	2017.87	1878.23	Nlk		1.45851	2.03792	2.61858	1.50646	5.13313	5.36649	1.45987	9.01679	1.24274	1.07435	3.09148	0.842915
17.64	18.6	17.81	20.29	15.7	96.3	20.33	27.66	19.57	18.87	16.75	22.7	64.6	17.71	16.8	17.72	17.16	15.15	18.36	33.3	Lbp		1.05442	1.13925	6.13376	1.36055	1.0371	1.35522	3.64766	1.05476	1.13267	1.81373	1.97291	0.842451
153.14	168.83	637.03	74.73	613.32	524.86	235.05	290.71	39.92	483.12	1594.58	503.84	541.81	92.79	209.12	1023.95	269.6	337.91	1223.59	282.25	Lmbrd2		1.10246	8.52442	1.16854	1.2368	12.1022	3.16485	5.8391	4.89647	1.25338	4.33513	4.36233	0.841886
42.97	44.98	44.06	247.65	90.75	89.09	85.37	53.35	45.33	44.24	89.72	98.6	65.07	81.32	90.78	106.07	88.21	91.83	39.73	78.34	Mppe1		1.04678	5.62074	1.01863	1.60019	1.02464	1.09897	1.24973	1.16843	1.04104	1.97181	1.6841	0.841643
53.82	236.03	266.61	30.58	37.44	90.84	39.06	29.37	23.53	28.14	27.74	22.07	30.62	21.31	30.33	19.22	22.07	174.94	334.95	39.01	Apol7e		4.38554	8.71844	2.42628	1.32993	1.19592	1.25691	1.43688	1.57804	7.9266	8.58626	3.88408	0.841559
226.28	448.83	586.87	3376.24	585.05	460.26	232.33	110.19	85.53	389.96	877.26	398.6	737.65	237.35	140.13	87.34	67.22	587.01	81.91	1029.37	Uprt		1.98352	5.75296	1.27113	2.10845	4.55934	2.20085	3.10786	1.60442	8.73267	12.5671	4.38883	0.840719
95.23	78.28	89.45	467.53	69	96.3	83.31	69.22	71.2	401.06	164.47	87.01	113.95	111.1	80.65	83.99	93.96	77.4	76.52	62.89	Tmem41a		1.21653	5.22672	1.39565	1.20355	5.63287	1.89024	1.02565	1.04141	1.21395	1.21673	2.10633	0.840701
31.72	20.92	23.68	39.63	30.87	28.07	36.34	18.38	29.29	26.26	29.31	27.47	24.95	25.46	26.62	22.97	24.15	22.69	190.71	32.6	Gm10858		1.51625	1.67356	1.09975	1.97715	1.11538	1.06698	1.02044	1.1589	1.06435	5.85	1.75428	0.840483
33.52	235.82	44.66	54.47	92.58	29.13	52.65	54.38	343.29	55.29	93.48	148.31	31.46	44.88	248.49	2260.19	45.43	133.91	43.1	44.84	Slxl1		7.0352	1.21966	3.17817	1.03286	6.2089	1.58654	1.42657	9.0957	2.94761	1.04037	3.47716	0.84037
37.56	237.44	37.34	45.27	138.13	46.95	38.86	39.91	45.1	44.26	43.11	40.29	51.53	109.09	38.86	46.24	48.18	36.17	56.82	78.73	Tmem106c		6.32162	1.21237	2.94207	1.02702	1.01898	1.06999	2.11702	1.18991	1.33204	1.3856	1.96166	0.84
103.15	49.75	69.78	39.58	31.48	209.92	26.74	30.04	58.31	50.08	33.78	41.61	50.35	157.73	35.47	36.4	32.55	48.46	44.65	47.38	Il17ra		2.07337	1.76301	6.66836	1.12341	1.16434	1.23179	3.13267	1.02622	1.48879	1.06114	2.07331	0.838989
139.73	293.33	156.88	31.35	30.66	42.76	28.87	23.26	56.31	28.45	194.98	24.25	133.43	30.02	25.37	30.18	33.29	27.14	25.72	23.79	Tlr8		2.09926	5.00415	1.39465	1.24119	1.97926	8.04041	4.4447	1.18959	1.2266	1.08113	2.77009	0.838965
597.65	800.87	2345.81	305.21	354.58	591.81	445.87	474.12	338.16	617.35	427.96	495.39	1605.86	383.15	427.52	427.96	566.7	1143.78	208.13	572.7	Wwp1		1.34003	7.68589	1.66905	1.06336	1.82562	1.15756	4.1912	1.00103	2.01832	2.75165	2.47037	0.838799
191.61	43.38	23.32	25.73	48.8	154.82	184.42	27.74	21.78	33.46	21.1	19.83	26.24	19.28	24.21	22.12	21.94	33.63	214.16	27.71	Sptssb		4.41701	1.10334	3.17254	6.64816	1.53627	1.06404	1.361	1.09448	1.53282	7.72862	2.96583	0.838447
11.65	11.33	13.27	11.68	16.91	44.82	11.58	15.69	11.97	9.44	16.89	18.51	11.94	17.42	14.17	90.96	21.05	9.09	10.69	10.22	Lrrtm2		1.02824	1.13613	2.6505	1.35492	1.26801	1.09591	1.45896	6.4192	2.31573	1.04599	1.97736	0.837968
10.78	119.74	9.02	39.98	87.89	9.84	6.41	6.41	36.25	28.18	36.87	15.59	45	9.3	32.22	118.04	55.55	31.52	4.48	6.9	Gm17482		11.1076	4.43237	8.93191	1	1.28637	2.36498	4.83871	3.66356	1.76237	1.54018	4.09281	0.837937
32.49	40.88	166.88	30.67	82.24	73.46	162.82	224.34	158.52	29.09	169.11	51.99	67.37	137.17	207.95	20.63	152.48	59.82	47.99	32.63	Gm21992		1.25823	5.44115	1.11952	1.37784	5.4493	3.25274	2.03607	10.08	2.54898	1.47073	3.40345	0.837903
1113.14	2771.17	1308.9	1139.87	1196.91	561.29	1129.15	973.46	692.94	552.43	2649.34	518.64	1008.17	1360.57	1574.04	228.12	1293.37	1241.07	1675.63	2247.93	Ube2t		2.48951	1.14829	2.13243	1.15993	1.25435	5.10824	1.34954	6.90005	1.04214	1.34154	2.3926	0.837635
26.46	29.63	27.57	40.11	34.89	56.03	52.55	37.13	45.38	29.31	246.92	55.47	52.03	49.86	27.69	38.01	266.74	41.04	37.6	31.79	Pgap1		1.1198	1.45484	1.6059	1.4153	1.54828	4.45142	1.04352	1.3727	6.49951	1.18276	2.1694	0.837615
119.07	132.39	238.69	118.91	41.83	147.6	247.21	29.55	92.12	32.19	50.07	42.84	38.98	30.93	70.16	23.07	58.15	65.82	23.05	41.38	Spam1		1.11187	2.00732	3.52857	8.36582	2.86176	1.16877	1.26027	3.04118	1.1319	1.79523	2.62727	0.837514
567.77	226.28	294	157.37	567.02	164.52	453.6	474.06	182.21	177.36	266.9	624.91	138.36	989.92	230.21	257.51	495.54	545.13	500.52	450.26	Rad18		2.50915	1.86821	3.44651	1.04511	1.02735	2.34136	7.15467	1.11859	1.10007	1.11162	2.27226	0.836926
52.97	47.66	93.72	68.1	63.59	90.69	322.6	58.14	55.35	60.86	62.37	58.48	111.09	77.16	66.06	84.41	98.43	105.42	79.91	74.87	Arhgef3		1.11141	1.37621	1.42617	5.54868	1.09955	1.06652	1.43974	1.27778	1.07101	1.06732	1.64844	0.836573
483.09	108.91	1058.31	133.51	199.9	376.33	265.87	173.29	138.34	114.68	190.93	166.28	662.05	232.2	106.52	199.53	232.47	269.56	240.8	154.25	Cptp		4.43568	7.92682	1.88259	1.53425	1.20631	1.14824	2.85121	1.87317	1.15955	1.5611	2.55789	0.836187
2214.81	2170.2	957.26	489.47	2903.08	3356.94	881.97	2791.72	1405.1	800.96	1126.42	758.61	1943.82	1857.63	2217.18	339.54	1357.12	1548.59	2928.61	3392.77	Dennd4c		1.02056	1.95571	1.15634	3.16532	1.75427	1.48485	1.0464	6.52995	1.14109	1.15849	2.0413	0.836086
75.88	73.26	307.31	40.28	98.6	40.02	28.56	43.65	33.36	38.64	71.89	27.83	140.47	35.65	57.22	53.2	54.88	51.87	49.69	100.42	Lipt1		1.03576	7.62934	2.46377	1.52836	1.15827	2.58318	3.94025	1.07556	1.05803	2.02093	2.44935	0.834417
653.04	61.85	55.03	78.22	46.97	327.96	66.61	310.59	235.17	502.86	68.62	132.15	48.87	84.06	204.71	78.1	79.7	96.89	137.28	389.88	Bysl		10.5584	1.42141	6.98233	4.66281	2.13828	1.92582	1.72007	2.62113	1.21568	2.84003	3.6086	0.833548
26.69	32.19	32.62	206.89	33.26	36.94	23.54	29.21	46.47	21.68	30.68	39.88	60.69	46.43	61.3	26.33	24.45	30.12	34.7	31.41	Gm14576		1.20607	6.34243	1.11064	1.24087	2.14345	1.29987	1.30713	2.32814	1.2319	1.10474	1.93152	0.832974
218.48	303.36	121.08	891.68	69.06	145.64	143.3	677.15	326.83	288.94	190.41	88.79	452.25	60.26	600.9	583.02	812.42	381.06	100.04	104.85	Gemin2		1.3885	7.36439	2.10889	4.7254	1.13113	2.1445	7.50498	1.03067	2.132	1.04808	3.05785	0.832642
58.51	59.81	34.59	43.71	262.51	46.02	60.29	44.34	37.82	35.46	36.26	45.7	38.99	40.42	75.74	37.08	47.53	42.24	42.36	32.4	Ssh3		1.02222	1.26366	5.70426	1.35972	1.06655	1.26034	1.03668	2.04261	1.12524	1.30741	1.71887	0.832585
675.77	586.64	1446.76	777.68	962.41	761.01	354.63	1657.03	1607.03	2545.71	572.87	507.72	2328.77	608.05	1846.45	226.48	3673.09	1747.98	719.68	998.18	Ubtd2		1.15193	1.86035	1.26465	4.67256	1.58411	1.12832	3.8299	8.15282	2.10133	1.38698	2.7133	0.831941
19.96	24.05	22.91	23.58	20.39	19.1	118.81	23.84	27.17	23.47	22.88	25.78	18.67	21.72	23.47	23.03	23.64	23.98	25.24	24.08	Slc37a4		1.20491	1.02924	1.06754	4.98364	1.15765	1.12675	1.16336	1.01911	1.01438	1.04817	1.48148	0.831868
304.93	338.41	166.61	296.71	419.08	273.52	445.56	916.74	594.5	307.57	945.32	137.17	774.34	932.28	640.99	262.86	757.69	106.22	635.41	880.34	Mrpl3		1.1098	1.78087	1.53217	2.0575	1.93289	6.89159	1.20397	2.43852	7.13321	1.38547	2.7466	0.831789
38.76	91.81	50.21	34.59	49.01	103.58	43.35	32.25	82.46	91.03	59.37	73	91.24	126.41	75.82	86.31	385.98	55.24	112.3	52.39	Rpusd2		2.36868	1.45158	2.11345	1.34419	1.10393	1.22958	1.38547	1.13835	6.98733	2.14354	2.12661	0.831335
351.2	317.18	471.26	722.24	401.73	405.21	331.87	146.31	475.81	77.17	242.16	243.09	237.3	293.73	199.07	140.45	473.72	412.04	705.69	370.64	Dnajb11		1.10726	1.53257	1.00866	2.26827	6.16574	1.00384	1.2378	1.41737	1.14969	1.90398	1.87952	0.830398
3472.65	1205.17	3810.62	860.01	5257.79	3044.4	2850.36	1536.84	173.52	1526.29	6022.26	576.11	4268.9	1578.46	3633.67	4403.18	2341.36	4428.22	8420.27	3365.65	Gm14305		2.88146	4.4309	1.72704	1.85469	8.79605	10.4533	2.70447	1.21177	1.8913	2.50183	3.84528	0.830368
72.38	119.88	51.31	51.73	52.21	68.26	79.91	51.19	53.48	56.44	56.54	48.13	255.37	44.21	51.97	47.15	54.47	61.55	75.97	48.13	Stx16		1.65626	1.00819	1.30741	1.56105	1.05535	1.17474	5.77629	1.10223	1.12998	1.57843	1.73499	0.829619
333.66	218.28	104.88	297.09	203.71	284.14	1760.93	245.31	766.85	1169.44	639	393.99	1987.86	860.46	447.68	413.09	893.87	650.68	78.61	93.74	Plp2		1.52859	2.83267	1.39483	7.17839	1.52499	1.62187	2.31023	1.08373	1.37375	1.19247	2.20415	0.828726
599.32	367.24	1112.28	146.36	698.92	879.78	261.82	256.1	358.49	98.47	202.5	246.56	258.89	144.99	689.42	330.33	115.2	183.24	383.64	193.19	Edem1		1.63196	7.59962	1.25877	1.02234	3.6406	1.21758	1.78557	2.08706	1.59062	1.98582	2.38199	0.828626
1435.19	1951.14	2125.98	2403.73	1419.3	1278.36	717.71	936.89	1160.42	1012.3	3098.28	633.01	1937.18	338.92	1349.5	661.8	1851.94	1763.47	990.79	872.29	Cdk7		1.3595	1.13065	1.11025	1.30539	1.14632	4.89452	5.71574	2.03914	1.05017	1.13585	2.08875	0.828085
1625.32	1524.36	1656.26	1663.1	1549.18	1606.9	1974.81	1381.7	1242.65	479.54	2069.09	1732.98	2076.3	315.36	1267.72	550.62	1494.49	2942.91	1283.24	1608.93	Naa15		1.06623	1.00413	1.03726	1.42926	2.59134	1.19395	6.5839	2.30235	1.96917	1.2538	2.04314	0.828019
1161.54	928	636.4	2163.14	735.43	466.79	139.81	918.11	466.68	647.59	789.98	589.75	771.4	821.68	909.35	575.29	964.27	700.66	868.8	746.93	Gna13		1.25166	3.39903	1.57551	6.56684	1.38765	1.33952	1.06518	1.58068	1.37623	1.16316	2.07055	0.828019
170.34	340.9	79.98	123.31	774.35	1227.77	996.39	1370.33	1037.35	136.81	471.02	567.99	377.34	574.9	211.15	132.38	127.43	608.13	432.11	248.15	Elac2		2.00129	1.54176	1.58555	1.37529	7.58241	1.20587	1.52356	1.59503	4.77227	1.74133	2.49244	0.827496
162.08	91.25	111.2	1001.22	155.18	232.48	60.33	178.82	151.9	97.37	125.91	281.59	495.58	167.85	44.72	51.44	214.98	1230.83	557.27	56.81	Upk1a		1.77622	9.00378	1.49813	2.96403	1.56003	2.23644	2.95252	1.15027	5.72532	9.80936	3.86761	0.827328
341.59	51.92	925.68	54.8	434.13	540.37	51.57	136.47	577.76	54.75	57.15	681.25	66.4	160.11	603.64	139.68	123.7	61.51	51.29	215.05	Twf1		6.57916	16.892	1.24472	2.64631	10.5527	11.9204	2.4113	4.32159	2.01106	4.19283	6.2772	0.827294
58.02	455.12	22.9	35.98	21.38	102.65	152.7	123.27	47.77	28.09	308.46	31.96	24.49	18.44	55.93	23.15	26.31	82.93	24.56	49.81	Elovl3		7.84419	1.57118	4.80122	1.23874	1.70061	9.65144	1.32809	2.41598	3.15203	2.02809	3.57316	0.827078
19.92	20.48	19.92	17.42	18.97	15.05	21.06	15.62	14.52	20.84	23.05	19.38	14.5	23.28	21.19	121.71	15.5	17.1	19.89	14.65	Gm15982		1.02811	1.14351	1.26047	1.34827	1.43526	1.18937	1.60552	5.74375	1.10323	1.35768	1.72152	0.826914
202.45	165.85	36.23	978.5	1244.48	71.9	886.85	40.37	254.92	31.31	30.23	41.53	244.51	42.67	205.55	32.56	227.41	1677.79	64.41	554.62	Tmem179b		1.22068	27.008	17.3085	21.968	8.14181	1.3738	5.73026	6.31296	7.37782	8.61077	10.5053	0.826775
418.88	288.17	404.88	143.77	980.37	369.41	310.28	258.55	71.7	479.99	249.24	283.63	330.28	335.45	367.12	208.46	163.58	214.61	190.9	191.28	Rspo2		1.45359	2.81616	2.65388	1.20008	6.69442	1.13798	1.01565	1.76111	1.31196	1.00199	2.10468	0.825973
22.77	21.81	63.9	26.8	55.03	22.72	34.75	26.81	27.38	24.7	26.64	28.16	31.02	26.81	115.61	23.36	174.09	26.15	35.08	25.59	Gm19345		1.04402	2.38433	2.4221	1.29616	1.1085	1.05706	1.15703	4.94906	6.65736	1.37085	2.34465	0.825623
547.81	1883.3	435.57	3678.72	958.65	756.09	2063.78	634.64	574.69	515.84	1477.45	454.85	1368.33	971.21	704.91	475.2	698.26	1371.05	516.82	399.98	Gm15443		3.43787	8.44576	1.2679	3.25189	1.11409	3.24821	1.40889	1.4834	1.96352	1.29211	2.69137	0.825275
20339.7	38384.6	46866.2	6229.8	32816.2	44392.9	25582.5	38288.4	25452	16814.2	40602.5	17170.6	50882.8	29595.5	39055.8	19342.7	13160.5	9132.22	31972	22637.4	Cdo1		1.88718	7.5229	1.35277	1.49666	1.51372	2.36465	1.71927	2.01915	1.44111	1.41235	2.27298	0.823708
424.5	309.57	657.17	97.32	1344.6	220.09	228.34	337.49	633.68	96.46	125	261.12	278.09	558.93	308.08	329.82	361.62	309.22	153.28	138.76	Csrnp2		1.37126	6.75267	6.10932	1.47802	6.56936	2.08896	2.00989	1.07057	1.16946	1.10464	2.97241	0.82353
3224.32	2702.33	1328.98	322.58	939.93	1980.64	2104.67	2328.8	391.05	838.02	201.28	1712.83	761.4	2042.98	638.85	783.34	973.22	917.52	169.8	603.22	Slc25a44		1.19316	4.11985	2.10722	1.10649	2.143	8.50969	2.68319	1.22617	1.06071	3.55253	2.7702	0.822971
33.89	55.84	40.29	264.35	29.51	73.35	42.35	40.91	51.76	32.49	59.64	49.96	32.18	44.39	84.02	44.05	29.19	28.82	29.29	39.13	Med18		1.64768	6.56118	2.4856	1.0352	1.59311	1.19376	1.37943	1.90738	1.01284	1.33595	2.01521	0.822358
130.87	364.23	416.07	64.14	421	385.84	50.79	62.76	233.57	176.23	1039.96	178.67	172.24	230.69	59.64	51.17	67.3	42.67	1272.82	752.51	Sept14		2.78314	6.4869	1.09113	1.23568	1.32537	5.82056	1.33935	1.16553	1.57722	1.69143	2.45163	0.822269
467.76	563.82	3274.71	2040.83	1205.14	1889.84	1227.83	706.72	1382.23	319.53	811.98	2392.28	826.68	111.26	1698.95	1736.78	1215.36	815.44	723.49	600.56	Golt1b		1.20536	1.6046	1.56815	1.73736	4.32582	2.94623	7.43016	1.02227	1.49043	1.20469	2.45351	0.822218
534.94	427.85	182.63	1199.89	426.89	440.67	348.69	403.77	573.75	1130.96	578.05	353.19	1048.27	1932.72	1501.75	880.61	3696.72	661.82	891.06	700.75	Ikzf5		1.2503	6.57006	1.03228	1.15796	1.97117	1.63665	1.84372	1.70535	5.58569	1.27158	2.40248	0.822061
81.24	97.31	210.41	52.31	39.54	122.98	89.72	33.96	37.33	109.02	94.13	46.32	54.67	74.13	42.97	411.56	158.29	78.54	67.44	86.34	Crbn		1.19781	4.02237	3.11027	2.64193	2.92044	2.03217	1.35595	9.57785	2.01541	1.28025	3.01544	0.821827
225.15	134.36	32.92	46.72	744.95	259.39	883.11	93.09	129.02	45.41	47.98	125.46	57.27	138.73	100.46	48.99	180.76	244.83	272.22	122.66	Chml		1.67572	1.4192	2.87193	9.48663	2.84122	2.61484	2.42239	2.05062	1.35445	2.21931	2.89563	0.821788
879.57	736.39	861.12	2013.89	856.35	1711.74	382.16	399.65	1302.62	364.05	1717.86	219.27	1744.03	1621.09	2741.18	1918.15	2321.87	657.18	1455.63	1999.94	AU016765		1.19444	2.33869	1.99888	1.04577	3.57813	7.83445	1.07584	1.42907	3.53308	1.37393	2.54023	0.821677
195.79	196.28	1152.57	173.92	567.2	441.03	100.68	105.15	124.38	277.32	68.82	67.37	336.81	51.61	382.99	166.02	275.65	148.86	59.17	136.07	Mylip		1.0025	6.62701	1.28608	1.0444	2.22962	1.02152	6.52606	2.30689	1.85174	2.29965	2.61955	0.821616
26.04	35.86	34.48	37.85	76.2	120.11	36.42	28.92	24.39	24.04	54.93	43.68	28.05	23.65	26.21	112.67	32.62	29.49	45.51	259.91	Gm21741		1.37711	1.09774	1.57625	1.25934	1.01456	1.25755	1.18605	4.29874	1.10614	5.71105	1.98845	0.820705
221.94	120.38	91.52	85.5	329.69	107.83	1019.48	160.15	73.19	53.3	694.52	204.03	481.59	57.77	203.2	333.16	98.19	103.26	64.94	121.55	Vmn2r51		1.84366	1.07041	3.0575	6.36578	1.37317	3.40401	8.33633	1.63957	1.05163	1.87173	3.00138	0.820631
65.65	122.49	40.96	69.38	157.01	498.53	73.04	45.77	44.7	169.65	104.26	49.68	92.07	121.29	50.13	481	118.29	35.29	48.06	76.9	Asb12		1.8658	1.69385	3.17515	1.59581	3.7953	2.09863	1.31737	9.59505	3.35194	1.60008	3.0089	0.820454
8986.04	12192.9	8607.33	4683.04	9499.72	8110.53	1495.25	3318.3	11470.6	1977.76	702.06	643.41	5453.7	5758.23	5009.36	5122.78	8516.18	8861.96	16969.2	13481.8	Gm15145		1.35687	1.83798	1.17128	2.21923	5.79978	1.09115	1.05584	1.02264	1.0406	1.25867	1.7854	0.8201
442.56	119.35	94.24	727.98	72.37	55.87	103.54	138.56	145.23	85.44	538.11	301.51	437.2	151.86	127.59	75.29	125.98	92.98	78.09	68.67	Gm10439		3.70809	7.72475	1.29533	1.33823	1.69979	1.78472	2.87897	1.69465	1.35492	1.13718	2.46166	0.819833
54.86	65.41	58.62	368.99	94.03	105.8	73.68	63.91	102.57	109.45	118.2	64.58	88.01	61.33	93.51	72.2	121.52	466.29	95.26	64.78	Zfp810		1.19231	6.29461	1.12517	1.15287	1.06708	1.83029	1.43502	1.29515	3.83715	1.47052	2.07002	0.81952
46.33	48.09	48.47	54.76	41.38	38.78	310.46	57.27	63.44	60.87	47.35	55.95	43.57	62.1	59.71	54.61	46.41	106.74	47.11	49.31	Efcab8		1.03799	1.12977	1.06704	5.42099	1.04222	1.18163	1.42529	1.09339	2.29994	1.0467	1.6745	0.819191
484.29	442.94	1649.43	511.44	81.55	851.33	2777.17	2349.78	1427.57	159.88	847.78	327.31	370.74	1250.26	1895.85	11234.6	345.51	362.06	1404.99	514.99	AI606181		1.09335	3.22507	10.4394	1.18189	8.92901	2.59014	3.37234	5.92589	1.0479	2.72819	4.05331	0.818854
60.13	164.33	682.82	84.67	180.68	173.12	213.79	54.93	169.73	65.61	241.33	98.39	81.02	57.98	181.73	74.45	74.64	70.6	836.73	91.22	Ing5		2.73291	8.06449	1.04367	3.89204	2.58695	2.45279	1.39738	2.44097	1.05722	9.17266	3.48411	0.818695
4680.93	2835.33	644.77	330.11	326.92	1633.7	2535.62	642.65	632.07	3165.22	267.28	654.09	4392.57	408.44	500.41	393.06	1378.91	912.79	4132.96	2181.6	Pxt1		1.65093	1.9532	4.99725	3.94557	5.0077	2.44721	10.7545	1.27311	1.51065	1.89446	3.54346	0.818662
185.71	178.74	188.71	442.33	217.27	231.69	90.8	89.36	302.81	267.42	86.21	68.12	500.45	88.6	104.24	117.99	88.49	91.31	328.31	174.31	Msrb3		1.039	2.34397	1.06637	1.01611	1.13234	1.26556	5.64842	1.13191	1.03187	1.88348	1.7559	0.818573
96.19	74.15	484.55	66.33	230.82	80.51	78.12	45.09	82.39	203.32	65.77	43	249.06	55.07	63.87	71.14	206.61	162.78	59.79	509.67	Trappc13		1.29724	7.30514	2.86697	1.73253	2.46778	1.52953	4.52261	1.11382	1.26926	8.52434	3.26292	0.818551
116.69	27.61	33.51	338.35	132.73	43.39	97.25	359.92	285.14	32.03	75.7	50	115.5	33.13	27	30.75	105.86	169.83	149.63	165.12	Mrpl55		4.22637	10.097	3.059	3.70098	8.90228	1.514	3.48627	1.13889	1.60429	1.10352	3.88326	0.818193
5378.36	7519.76	90.52	201.94	104.12	104.2	5449.92	20790.5	27528.5	3251.66	2894.7	2351.2	6219.83	1915.02	143.59	125.17	1574.45	5651.47	159.18	101.71	Fthl17d		1.39815	2.23089	1.00077	3.81484	8.46599	1.23116	3.24792	1.14716	3.58949	1.56504	2.76914	0.818123
1415.95	795.28	116.71	113.79	80.38	71.08	1478.33	4778.63	137.54	123.42	26.13	66.18	47.18	44.67	146.28	1221.48	1414.99	7264.26	2825.05	841.77	Ighv1-12		1.78044	1.02566	1.13084	3.23245	1.11441	2.53272	1.05619	8.35029	5.13379	3.35608	2.87129	0.817811
2199.06	3343.14	1719.03	11526.6	2599.94	4000.27	1144.57	1003.76	1713.78	2950.21	1753.73	5608.58	4381.29	4306.65	5266.43	2226.81	5995.86	6363.13	1916.67	2105.49	Glrx5		1.52026	6.70529	1.5386	1.14028	1.72146	3.19809	1.01733	2.36501	1.06125	1.09851	2.13661	0.817249
1401.18	880.84	886.57	1140.48	1314.8	562.49	1476.59	211.79	1299.85	974.6	1531.28	449.36	668.91	578.02	870.1	777.16	621.36	929.59	603.89	413	Haus2		1.59073	1.2864	2.33746	6.97195	1.33373	3.40769	1.15724	1.11959	1.49606	1.4622	2.21631	0.816843
1218.94	824.78	1824.66	381.96	705.96	840.93	1661.21	867.39	1309.69	610.15	1493.12	190.14	819.33	1304.49	210.1	318.74	355.09	930.52	432.17	440.51	Ncbp3		1.4779	4.7771	1.19119	1.91518	2.1465	7.85274	1.59214	1.51709	2.62052	1.0193	2.61097	0.816826
50.75	140.95	37.49	161.26	129.11	110.97	55.31	41.14	92.27	292.87	31.23	230.72	80.49	41.31	51.96	599.13	266.03	36.51	32.92	44.01	---		2.77734	4.30141	1.16347	1.34443	3.17405	7.38777	1.94844	11.5306	7.2865	1.33688	4.22509	0.816649
741.58	576.6	990.24	1146.22	521.93	536.09	1580.4	2069.06	2095.63	1350.25	1057.8	3046.93	2465.8	1186.99	1189.98	3034.87	755.96	5372.66	1158.33	1585.23	Usp39		1.28613	1.15752	1.02713	1.3092	1.55203	2.88044	2.07736	2.55035	7.10707	1.36855	2.23158	0.816398
146.41	165.67	341.08	96.13	163.79	196.65	146.79	171.12	169.14	155.19	524.46	95.44	133.76	122.41	128.37	195.39	156.43	146.03	196.46	194.46	Neil3		1.13155	3.54811	1.20062	1.16575	1.08989	5.49518	1.09272	1.52208	1.07122	1.01028	1.83274	0.816309
48.63	43.79	48.34	62.27	30.03	32.68	43.32	37.12	200.24	39.47	44.95	42.45	40.9	44.87	41.32	34.74	44.62	42.5	36.56	42.9	Stx1b		1.11053	1.28817	1.08825	1.16703	5.07322	1.05889	1.09707	1.18941	1.04988	1.17341	1.52958	0.815362
35.63	36.41	54.74	45.97	30.82	89.35	39.01	77.05	54.62	34.58	56.02	46.27	40.36	40.09	39.85	40.48	49.34	37.07	205.91	33.8	Rpl9-ps9		1.02189	1.19078	2.89909	1.97513	1.57953	1.21072	1.00673	1.01581	1.331	6.09201	1.93227	0.815033
3385.07	2741.16	9559.77	1050.26	1428.39	2101.32	954.17	251.88	1505.48	3403.04	2090.99	705.69	762.25	851.56	1970.9	671.38	1157.57	2651.46	1168.24	1921.26	Gsdmc4		1.2349	9.10229	1.47111	3.78819	2.26044	2.96304	1.11717	2.9356	2.29054	1.64458	2.88079	0.814975
2705.95	679.31	584.03	232.23	577.51	1135.66	3132.89	3238.93	3005.44	914.07	990.71	2587.87	1273.42	143.28	404.61	423.35	870.26	578.7	1100.57	1850.86	Gm11794		3.98338	2.51488	1.96648	1.03385	3.28798	2.61214	8.88763	1.04632	1.50382	1.68173	2.85182	0.814908
207.02	50.13	546.29	73.13	48.76	117.32	63.6	63.5	59.89	94.01	62.26	68.38	270.39	65.03	60.74	114.39	54.04	55.77	63.12	59.98	Ift22		4.12966	7.47012	2.40607	1.00157	1.56971	1.0983	4.15793	1.88327	1.03201	1.05235	2.5801	0.814617
29.32	47.05	39.29	42.19	86.69	125.74	43.42	31.52	27.46	28.81	65.12	51.19	32.84	33.33	31.76	175.14	37.29	34.81	72.36	329.59	Gm20808		1.60471	1.07381	1.45046	1.37754	1.04916	1.27212	1.01492	5.51448	1.07124	4.55486	1.99833	0.814609
29.32	47.05	39.29	42.19	86.69	125.74	43.42	31.52	27.46	28.81	65.12	51.19	32.84	33.33	31.76	175.14	37.29	34.81	72.36	329.59	Gm20791		1.60471	1.07381	1.45046	1.37754	1.04916	1.27212	1.01492	5.51448	1.07124	4.55486	1.99833	0.814609
1961.31	1055.44	3507.87	1343.03	3544.66	3737.51	5591.77	3611.34	3058.21	447.03	3081.27	2259.6	4422.88	4726.64	2921.59	1235.44	4399.27	3425.1	3005.69	2276.53	Cphx2		1.85829	2.61191	1.05441	1.54839	6.84117	1.36364	1.06868	2.36482	1.28442	1.32029	2.1316	0.8146
37.16	183.52	57.87	57.79	116.12	33.9	52.47	57.43	342.05	63.51	98.84	173.16	35.74	66.88	245.87	2239.08	62.85	154.31	54.65	54.46	Gm16430		4.93864	1.00138	3.42537	1.09453	5.38577	1.75192	1.87129	9.10676	2.45521	1.00349	3.20344	0.814356
22.04	22.14	23.83	32.18	23.57	19.47	25.63	33.96	27.93	145.39	28.82	22.05	22.87	23.3	25.15	28.23	22.58	24.78	22.78	25.1	Pctp		1.00454	1.3504	1.21058	1.32501	5.20551	1.30703	1.0188	1.12247	1.09743	1.10184	1.57436	0.814243
218.73	426.23	111.88	189.37	416.26	145.15	310.55	464.34	384.39	52.07	102.49	370	89.86	105.41	996.07	462.9	155.35	119.47	509.57	59.82	Papolb		1.94866	1.69262	2.86779	1.49522	7.38218	3.61011	1.17305	2.1518	1.30033	8.51839	3.21401	0.814079
1652.69	641.75	274.65	2022.56	524.6	420.53	579.83	1910.85	3000.65	3051.52	628.56	595.14	267.45	507.11	216.3	384.05	1081.97	859.92	577.06	1107.25	Rpp30		2.57529	7.36414	1.24747	3.29553	1.01695	1.05615	1.89609	1.77554	1.25822	1.91878	2.34042	0.814017
132.21	899.27	97.73	1285.09	755.74	405.46	1430.23	249.87	1264.76	521.22	77.09	247.48	95.81	98.4	898.02	95.51	254.24	1008.16	84.02	91.87	Hist1h4i		6.80183	13.1494	1.86391	5.7239	2.42654	3.21027	1.02703	9.40237	3.96539	1.09343	4.86641	0.813824
618.36	985.71	416.29	283.45	371.58	656.52	543.18	470.78	1165.49	163.67	920.53	491.43	769.62	808.98	1228.46	935.92	244.17	485.79	1025.56	374.77	Rnf19a		1.59407	1.46865	1.76683	1.15379	7.12098	1.87317	1.05114	1.31257	1.98956	2.73651	2.20673	0.812691
559.95	981.22	1629.51	1429.93	1679.98	606.8	1441.87	185.11	778.36	553.29	1102.88	408.38	667.26	687.85	1738.27	1187.6	2297.15	946.46	453.27	853.7	Psma4		1.75234	1.13957	2.76859	7.78926	1.40678	2.70062	1.03086	1.46368	2.4271	1.88342	2.43622	0.812585
66.35	47.8	185.82	44.5	36.04	65.72	50.75	321.99	42.62	41.84	84.16	166.49	41.28	43.16	43.07	65.55	44.69	44.64	38.7	47.1	Rnd1		1.38808	4.17573	1.82353	6.34463	1.01864	1.97826	1.04554	1.52194	1.00112	1.21705	2.15145	0.812476
13.45	20.11	11.35	11.17	9.98	8.39	9.7	19.24	53.44	9.68	9.47	8.64	19.94	15.29	9.8	10.29	11.04	12.3	8.97	10.5	H2bfm		1.49517	1.01611	1.18951	1.98351	5.52066	1.09606	1.30412	1.05	1.11413	1.17057	1.69398	0.811686
930.6	2446.97	122.73	161.99	63.96	183.66	572.54	444.96	587.58	85.79	790.17	88.97	789.32	78.75	102.67	121.04	180.67	1591.17	948.89	1300.05	Cox7a1		2.62945	1.31989	2.87148	1.28672	6.84905	8.88131	10.0231	1.17892	8.80705	1.37007	4.52171	0.811506
30.51	47.79	39	46.99	88.56	135.84	35.41	39.95	26.94	28.32	67	66	30.25	36	32.59	178.56	36.03	34.55	70.5	300.62	Gm21785		1.56637	1.20487	1.53388	1.12821	1.05122	1.01515	1.19008	5.47898	1.04284	4.26411	1.94757	0.810801
30.51	47.79	39	46.99	88.56	135.84	35.41	39.95	26.94	28.32	67	66	30.25	36	32.59	178.56	36.03	34.55	70.5	300.62	Gm21881		1.56637	1.20487	1.53388	1.12821	1.05122	1.01515	1.19008	5.47898	1.04284	4.26411	1.94757	0.810801
600.81	1143.78	107.11	902.46	81.4	628.01	643.79	306.36	144.07	114.22	418.95	136.37	417.83	1039.12	394.21	301.47	365.93	938.08	1734.29	1160.05	Rabl2		1.90373	8.42554	7.71511	2.10142	1.26134	3.07216	2.48694	1.30763	2.56355	1.49501	3.23324	0.810105
3090.08	4300.03	2139.01	6622.41	1128.98	1136.75	773.39	3820.48	4315.64	417.17	4324.84	1153.42	1996.6	3007.67	3455.19	691.83	8846.06	3460.1	9357.58	12046.7	Gm20305		1.39156	3.09602	1.00688	4.93991	10.345	3.74958	1.5064	4.99428	2.55659	1.28737	3.48736	0.809957
4297.35	2441.61	2754.38	239.74	4391.05	5934.25	2712.07	5625.01	2750.37	495.92	2045.52	1449.41	6621.21	1012.33	1008.7	3080.65	8848.95	4458.12	4028.79	922.28	Zfp599		1.76005	11.489	1.35144	2.07407	5.546	1.41128	6.54056	3.05408	1.98491	4.36829	3.95797	0.809751
4585.08	6616.67	2134.29	438.39	1846.4	2885.61	1707.71	127.61	2160.64	1770.83	509.82	2692.09	1906.04	420.72	2951.19	911.95	1824.42	6103.28	590.73	6017.46	Gm11554		1.44309	4.86847	1.56283	13.3823	1.22013	5.28047	4.53042	3.23613	3.34533	10.1865	4.90556	0.809695
64.64	115.14	63.47	53.8	55.24	70.9	320.77	63.74	272.84	57	382.78	77.15	48.82	31.84	146.62	36.39	518.86	49.84	431.69	478.36	Rnf128		1.78125	1.17974	1.28349	5.03248	4.78667	4.9615	1.53329	4.02913	10.4105	1.10811	3.61062	0.809542
23.75	77.31	32.67	37.04	49.87	28.29	46.62	31.9	27.64	35.6	228.27	31.78	24.51	31.66	71.46	31.99	38.74	29.13	53.51	30.26	Cyp2c69		3.25516	1.13376	1.76281	1.46144	1.28799	7.18282	1.29172	2.23382	1.3299	1.76834	2.27078	0.808913
247.14	233.7	78.64	156.85	782.68	158.11	97.78	116.89	204.16	147.71	113.81	236.53	69.78	458.98	86.3	73.05	188.84	205.2	84.38	153.75	Arl14epl		1.05751	1.99453	4.95022	1.19544	1.38217	2.07829	6.57753	1.18138	1.08663	1.82211	2.33258	0.808521
25.95	31.63	35.36	36.36	125.16	30.36	141.84	33.6	40.11	29.52	32.14	159.01	31.15	44.16	43.8	56.5	35.91	298.22	64.3	37.97	Kdm8		1.21888	1.02828	4.12253	4.22143	1.35874	4.94742	1.41766	1.28995	8.30465	1.69344	2.9603	0.808512
330.21	98.23	96.69	111.73	140.51	222.77	257.51	42.32	49.03	65.05	43.7	52.85	85.67	89.55	257.99	48	42.22	48.74	41.85	54.01	Limd1		3.3616	1.15555	1.58544	6.08483	1.32674	1.20938	1.04529	5.37479	1.15443	1.29056	2.35886	0.808496
184.94	25.26	29.1	32.84	28.02	32.92	29.76	52.18	86.82	31.21	34.67	29.26	159.51	32.37	27.24	32.75	27.19	98.6	28.68	29.39	Tmem255a		7.32146	1.12852	1.17488	1.75336	2.7818	1.18489	4.92771	1.20228	3.62633	1.02476	2.6126	0.8084
41.91	50.91	49.72	52.78	355.44	56.07	33.18	53.59	82.36	53.15	58.54	61.28	42.12	76.73	45.25	57.2	68.85	48.47	114.3	50.95	Vti1a		1.21475	1.06154	6.33922	1.61513	1.54958	1.04681	1.8217	1.26409	1.42047	2.24338	1.95767	0.808316
29.95	39.91	36.21	47.6	68.95	100.26	45.76	33.37	31.09	39.28	38.88	42.31	31.44	41.31	38.14	88.4	36.67	35.75	41.84	249.72	Gm21912		1.33255	1.31455	1.4541	1.37129	1.26343	1.08822	1.31393	2.31778	1.02573	5.96845	1.845	0.808209
29.95	39.91	36.21	47.6	68.95	100.26	45.76	33.37	31.09	39.28	38.88	42.31	31.44	41.31	38.14	88.4	36.67	35.75	41.84	249.72	Gm21819		1.33255	1.31455	1.4541	1.37129	1.26343	1.08822	1.31393	2.31778	1.02573	5.96845	1.845	0.808209
961.82	390.02	468.42	56.74	1014.54	535.89	87.95	386.04	285.17	245.32	82.22	167.94	224.3	487.54	205.03	209.54	344.83	322.81	353.51	136.87	Atxn7l3		2.46608	8.25555	1.89319	4.38931	1.16244	2.04257	2.17361	1.022	1.06821	2.58282	2.70558	0.807787
565.58	448.4	648.8	397.53	380.64	308.35	156.75	1208.37	1880.67	453.59	423.97	550.44	895.19	594.53	366.96	723.05	509.24	227.91	599.87	1217.98	Mrpl24		1.26133	1.63208	1.23444	7.7089	4.14619	1.2983	1.50571	1.97038	2.23439	2.03041	2.50221	0.807422
68.25	55.08	849.16	126.87	79.01	160.85	65.03	67.37	53.26	86.14	91.98	137.35	139.35	740.06	194.22	245.62	736.82	436.12	47.81	80.68	Efhd1		1.23911	6.69315	2.03582	1.03598	1.61735	1.49326	5.3108	1.26465	1.68949	1.68751	2.40671	0.807364
107.64	25.04	16.05	17.48	12.69	13.3	15.63	12.91	22.31	16.14	17.53	16.81	14.44	17.61	13.72	16.44	22.68	13.91	225.09	40.91	Apobec4		4.29872	1.0891	1.04807	1.21069	1.38228	1.04283	1.21953	1.19825	1.63048	5.50208	1.9622	0.807221
17.46	13.73	13.29	14.86	16.86	10.58	14.38	18.89	177	258.3	16.01	23.14	73.96	13	13.66	14.57	12.78	13.69	13.21	17.49	Insl6		1.27167	1.11813	1.59357	1.31363	1.45932	1.44535	5.68923	1.06662	1.07121	1.324	1.73527	0.806901
15.81	18.18	164.62	28.16	17.71	14.09	22.25	26.27	19.75	25.45	73.99	19.4	16.55	22.11	43.33	33.56	18.77	16.58	19.24	26.26	Bcl2l15		1.14991	5.84588	1.25692	1.18067	1.28861	3.81392	1.33595	1.29112	1.13209	1.36486	1.96599	0.80642
1507.05	640.8	1036.91	140.96	801.6	937.1	686.36	231.53	225.09	293.97	233.49	343.32	1758.67	411.22	944.54	574.57	1326.91	1233.73	677.35	594.54	Ago3		2.35183	7.35606	1.16904	2.96445	1.30601	1.47038	4.27671	1.64391	1.07553	1.13928	2.47532	0.806183
127.15	145.33	71.56	473.19	119.81	161.88	147.67	96.76	84.81	186.53	96.7	75.29	109.94	132.56	200.11	104.72	107.93	162.19	86.95	141.83	Slc2a3		1.14298	6.61249	1.35114	1.52615	2.19939	1.28437	1.20575	1.91091	1.50273	1.63117	2.03671	0.805375
17.75	20.57	15.19	53.55	15.17	16.5	21.29	18.01	18.08	87.07	15.73	22.52	53.29	16.66	135.61	18.47	21.81	17.06	20.74	17.28	Gm13426		1.15887	3.52535	1.08767	1.18212	4.81582	1.43166	3.19868	7.34218	1.27843	1.20023	2.6221	0.80454
23.77	25.17	34.18	83.13	22.04	19.42	56	35.11	24.03	51.06	239.56	31.66	21.83	72.57	71.22	27.84	27.54	38.11	40.06	35.82	Gm12308		1.0589	2.43212	1.13491	1.59499	2.12484	7.56665	3.32432	2.55819	1.38381	1.11837	2.42971	0.80422
1863.26	1151.9	2255.81	335.13	1733.32	2251.8	984.39	1018.53	568.2	476.65	504.52	936.49	1499.71	2421.56	740.54	322.46	1424.72	1046.81	946.36	517.9	Sh3rf1		1.61755	6.73115	1.29913	1.03468	1.19207	1.8562	1.61469	2.29653	1.36101	1.8273	2.08303	0.803822
137.49	84.08	106.2	299.47	592.76	142.25	836.08	93.27	176.43	51.57	827.28	756.49	81.28	45.83	41.25	60.73	116.74	75.19	238.27	109.43	Cd36		1.63523	2.81987	4.16703	8.96408	3.42118	1.09358	1.77351	1.47224	1.5526	2.17737	2.90767	0.803816
4217.03	3482.12	4215.62	692.81	2394.44	7210.33	4357.15	3927.76	3191.26	1976.77	2464.79	2358.49	2927.64	3842.77	2458.84	1817.17	3029.01	2008.47	1945.12	2298	Abl2		1.21105	6.08481	3.01128	1.10932	1.61438	1.04507	1.31258	1.35312	1.50812	1.18142	1.94312	0.803805
1495.21	5757.99	924.42	942.39	1236.61	1145.88	1359.64	207.56	1538.84	4544.54	1197.15	214.23	2734.67	3324.93	823.85	84.63	4491.93	3273.03	3692.98	1397.55	Pnldc1		3.85096	1.01944	1.07918	6.55059	2.95322	5.58815	1.21584	9.73473	1.37241	2.64247	3.6007	0.803599
1127.76	899.8	1177.73	1842.22	984.75	1260.67	1470.57	736.25	1581.85	215.86	295.14	601.96	819.71	673.4	1845.17	678.86	1872.21	1460.58	853.23	381.36	Atg13		1.25335	1.56421	1.28019	1.99738	7.32813	2.03957	1.21727	2.71804	1.28183	2.23733	2.29173	0.803347
1267.44	858.19	889.74	143.61	2052.28	1229.32	474.32	623.33	567.35	370.39	398.86	338.92	611.97	722.76	723.56	453.73	431.21	542.16	662.72	429.61	Myo5b		1.47688	6.19553	1.66944	1.31416	1.53176	1.17686	1.18104	1.59469	1.2573	1.54261	1.89403	0.803342
45.2	75.39	58.37	65.13	42.13	80.79	78.05	47.68	47.16	81.37	253.83	38.44	36.27	58.48	44.59	50.15	61.01	41.4	39.37	54.72	Gm15786		1.66792	1.11581	1.91764	1.63695	1.7254	6.60328	1.61235	1.12469	1.47367	1.38989	2.02676	0.803274
24.17	53.22	19.89	129.31	21.06	27.96	27.96	29.13	27.83	33.72	21.33	28.44	25.21	80.18	34.8	23.1	21.41	29.6	25.44	30.44	Gm17434		2.2019	6.50126	1.32764	1.04185	1.21164	1.33333	3.18048	1.50649	1.38253	1.19654	2.08837	0.803226
32.1	35.67	36.83	37.73	41.41	28.58	31.71	38.44	31.07	50.92	52.28	38.93	42.68	73.74	42.62	38.4	33.02	186.83	31.3	27.9	Gorab		1.11121	1.02444	1.44892	1.21224	1.63888	1.34292	1.72774	1.1099	5.65809	1.12186	1.73962	0.803158
113.24	143.54	305.66	263.32	1696.78	267.28	228.16	642.64	122.82	485.47	180.83	219.73	109.52	106.9	201.95	286.79	215.68	243.47	340.16	245.81	Itpa		1.26757	1.16079	6.34832	2.81662	3.9527	1.21512	1.02451	1.4201	1.12885	1.38383	2.17184	0.803033
1186.34	2058.3	2522.82	1066.97	541.75	5458.81	2440.09	558.64	721.77	573.28	1308.64	521.6	3353.08	644.68	1299.68	606.17	2818.24	2584.11	1042.36	2901.84	Gpm6a		1.735	2.36447	10.0763	4.36791	1.25902	2.5089	5.20115	2.14408	1.0906	2.78391	3.35313	0.802969
5350.84	574.87	4426.59	5934.17	669.34	881.73	10933.2	3860.63	1810.51	2687.65	1890.38	198.92	4122.2	500.95	3438.25	1016.19	2817.5	2260.63	2077.24	197.96	Cbwd1		9.30791	1.34057	1.31731	2.83198	1.48447	9.50322	8.22877	3.38347	1.24633	10.4932	4.91373	0.802887
618.06	80.63	305.87	731.3	194.19	392.91	172.59	1048.96	81.68	117.61	240.18	449.37	157.86	118.02	201.8	209.29	92.57	219.82	391.23	247.99	Zfp626		7.66539	2.39089	2.02333	6.07776	1.43989	1.87097	1.33757	1.03712	2.37464	1.5776	2.77951	0.802842
21.21	26.11	26.23	28.86	58.93	89.26	27.9	23.34	17.43	15.59	42.56	33.73	21.5	21.47	19.5	105.78	23.95	23.33	48.12	179.22	Gm21282		1.23102	1.10027	1.51468	1.19537	1.11802	1.26178	1.0014	5.42462	1.02658	3.72444	1.85982	0.80267
864.4	427.12	1484.26	179.53	387.23	1026.8	765.93	334.14	727.34	332.36	446.75	408.45	686.11	416.65	449.56	245.83	627.03	226.33	417.1	377.95	Ippk		2.02379	8.26748	2.65165	2.29224	2.18841	1.09377	1.64673	1.82874	2.77042	1.10359	2.58668	0.802261
614.25	2152	651.77	2695.37	170.66	2071.16	1195.3	267.22	1087.99	108.86	2367.24	1006.22	1430.99	72.76	1423.33	683.83	4714.47	851.81	425.23	85.54	Wdyhv1		3.50346	4.13546	12.1362	4.47309	9.9944	2.35261	19.6673	2.08141	5.53465	4.97112	6.88496	0.802202
1375.8	1556.54	508.26	3069.63	1203.66	2118.84	556.43	961.1	1069.41	1196.79	631.82	584.02	2430.23	1832.34	1598.23	932.01	1341.32	2131.88	923.13	1048.62	Tuba1a		1.13137	6.03949	1.76033	1.72726	1.11911	1.08185	1.3263	1.71482	1.58939	1.13594	1.86259	0.802031
23.67	35.51	30.62	40.23	51.19	52.38	26.65	23.23	24.22	21.55	34.47	45.49	25.66	24.09	24.64	139.48	31.79	27.47	61.59	194.47	Gm21804		1.50021	1.31385	1.02325	1.14722	1.1239	1.3197	1.06517	5.66071	1.15726	3.15749	1.84688	0.801534
24.41	28.17	37.46	42.42	149.92	28.26	23.61	23.97	29.82	29.91	21.03	28.16	24.4	30.35	24.48	26.91	27.92	25.98	22.05	49.24	Eps8l3		1.15404	1.13241	5.30502	1.01525	1.00302	1.33904	1.24385	1.09926	1.07467	2.23311	1.65997	0.801459
1349.96	1724.39	1402.3	250.04	2498.94	1353.95	1067.91	960.05	1241.87	1277	1607.26	1220.05	1131.73	981.29	788.97	532.14	1349.61	1701.59	1525.62	1294.04	Ckap5		1.27736	5.6083	1.84567	1.11235	1.02829	1.31737	1.15331	1.48264	1.2608	1.17896	1.7265	0.8012
372.63	163.85	641.43	60.08	32.69	205.05	185.16	39.49	229.01	75.65	37.07	56.67	282.36	418.32	184.95	238.31	229.45	33.57	670.51	51.62	Vamp7		2.27421	10.6763	6.27256	4.68878	3.02723	1.52873	1.48151	1.28851	6.83497	12.9893	5.10621	0.800968
165.96	272.42	353.58	351.83	167.28	299.05	161.1	59.88	76.59	546.55	95.49	95.1	221.91	78.64	146.96	110.09	280.9	190.84	94.54	170.4	Cdk4		1.64148	1.00497	1.78772	2.69038	7.13605	1.0041	2.82185	1.33491	1.47191	1.80241	2.26958	0.800679
36.05	176.29	38.14	40.12	29.43	82.91	35.22	38.46	34.46	40.81	32.32	37.45	36.91	35.47	31.51	35.94	31.31	33.13	37.49	191.93	Il20		4.89015	1.05191	2.81719	1.09199	1.18427	1.15873	1.0406	1.14059	1.05813	5.1195	2.05531	0.80053
242.2	271.08	219.41	457.57	29.73	224.7	33.1	63.75	59.06	77.75	60.13	69.01	177.54	33.65	36.14	261.92	243.47	480.58	421.6	46.16	Gm14843		1.11924	2.08546	7.55802	1.92598	1.31646	1.14768	5.27608	7.24737	1.97388	9.13345	3.87836	0.800488
10793.1	1537.33	20053	3656.2	20935.5	14416.4	39244.7	54770.1	12868.3	10815.7	24481.9	12808.2	12952.6	35149.1	7188.23	10337.7	8553.27	11985.6	18914.4	13347.5	Snora34		7.02067	5.48465	1.4522	1.3956	1.18978	1.91143	2.71368	1.43815	1.40128	1.41708	2.54245	0.800294
263.31	215.49	282.68	258.14	213.83	430.35	1058.59	129.2	241.83	664.47	241.28	72.07	492.09	186.87	113.69	80.96	604.25	230.82	123.42	135.91	Numb		1.22191	1.09506	2.01258	8.19342	2.74767	3.34786	2.63333	1.40427	2.61784	1.1012	2.63752	0.799707
301.18	480.92	61.01	271.64	891.94	792.87	247.31	1640.27	114.1	1008.38	75.98	165.87	756.41	1192.13	771.93	418.93	353.05	646.61	878.45	386.21	Fa2h		1.59679	4.45238	1.12495	6.63245	8.83769	2.18307	1.57604	1.84262	1.8315	2.27454	3.2352	0.79969
36.26	120.05	100.92	58.47	72.57	39.95	128.23	61.38	38.9	118.7	36.71	37.83	58.58	488.63	74.9	45.07	95.33	39.38	58.12	67.24	Shcbp1		3.31081	1.72601	1.81652	2.08912	3.05141	1.03051	8.34124	1.66186	2.42077	1.15692	2.66052	0.799604
57.89	60	48.79	56.66	76.73	69.2	63.94	70.33	66.93	78.61	42.25	52.1	44.46	242.4	68.8	48.07	79.67	222.63	88.71	84.7	Card6		1.03645	1.1613	1.10882	1.09994	1.17451	1.23314	5.45209	1.43125	2.7944	1.04734	1.75392	0.799097
81.92	145.87	206.2	56.77	488.97	70.86	111.8	118.59	156.17	135.03	111.8	78.15	86.82	82.83	71.46	114.08	76.17	111.8	55.14	146.47	Yes1		1.78064	3.6322	6.90051	1.06073	1.15656	1.43058	1.04817	1.59642	1.46777	2.65633	2.27299	0.798974
209.21	188.78	237.27	374.67	311.47	63.52	193.71	221.87	715.43	384.82	1623.3	453.02	182.79	125.39	533.39	77.32	394.71	47.23	122.35	68.38	Cmtm8		1.10822	1.57909	4.90349	1.14537	1.85913	3.58329	1.45777	6.89847	8.35719	1.78927	3.26813	0.798731
409	197.83	114.48	879.5	439.99	510.1	89.85	350.89	983.08	1064.25	508.24	748	411.56	307.73	933.87	376.35	296.23	668.52	888.28	1441.13	Xlr5a		2.06743	7.68256	1.15934	3.90529	1.08257	1.47175	1.33741	2.48139	2.25676	1.62238	2.50669	0.798592
7850.89	10062.2	4347.23	10053.4	6258.45	5641.37	11497.2	12085.4	5751.01	9471.72	4239.12	5083.13	7981.2	1259.94	4614.76	11038.6	6924.77	7194.06	10027.3	5988.79	Gm13988		1.28166	2.31259	1.10938	1.05117	1.64697	1.1991	6.33459	2.39202	1.03889	1.67434	2.00407	0.798466
25.38	27.93	28.3	30.62	18.95	135.18	19.23	32.72	25.02	28.23	203.27	38.86	114.4	35.37	24.02	23.27	18.11	23.36	103.18	27.5	Olfr206		1.10047	1.08198	7.13351	1.70151	1.1283	5.23083	3.23438	1.03223	1.2899	3.752	2.66851	0.798442
169.43	152.3	235.76	212.9	2195.45	539.78	129.25	159.04	246.14	125.35	140.7	184.36	1000.67	139.84	550.99	117.43	135.8	123.92	329.43	158.79	Gm6234		1.11248	1.10737	4.06731	1.23048	1.96362	1.31031	7.15582	4.69207	1.09587	2.07463	2.581	0.798269
169.43	152.3	235.76	212.9	2195.45	539.78	129.25	159.04	246.14	125.35	140.7	184.36	1000.67	139.84	550.99	117.43	135.8	123.92	329.43	158.79	Gm4666		1.11248	1.10737	4.06731	1.23048	1.96362	1.31031	7.15582	4.69207	1.09587	2.07463	2.581	0.798269
1527.34	1611.46	1171.34	3480.84	2792.15	2188.95	1005.34	616.92	3123.09	742.25	1810.56	213.12	3985.62	10118	4157.58	1317.08	578.86	604.93	1320.02	2360.19	Nanos1		1.05508	2.97167	1.27557	1.62961	4.2076	8.4955	2.53863	3.15666	1.04504	1.788	2.81633	0.79823
124.22	544.96	280.82	164.37	160.84	482.64	163.44	82.17	208.1	119.71	61.11	704.42	1178.72	241.1	526.74	246.64	363.12	750.63	409.29	47.16	Wrap53		4.38706	1.70846	3.00075	1.98905	1.73837	11.5271	4.88893	2.13566	2.06717	8.67875	4.21213	0.797899
167.41	116.14	61.73	60.39	187.6	451.43	205.63	203.2	477.97	54.17	333.62	111.13	301.24	859.31	254.04	128.01	244.64	553.25	418.32	115.57	Sacm1l		1.44145	1.02219	2.40634	1.01196	8.82352	3.00207	2.85258	1.98453	2.26149	3.61962	2.84257	0.797859
526.61	2086.79	2038.21	4969.83	5101.51	2071.4	1301.02	1981.53	870.93	8065.17	2511.48	5366.78	7088.58	4061.06	2654.64	2351.6	8870.81	1419.5	2467.46	4027.64	Hacd2		3.96269	2.43833	2.46283	1.52306	9.26041	2.1369	1.7455	1.12887	6.24925	1.6323	3.25401	0.796829
89.33	200.03	62.19	454.59	82.14	82.04	80.67	132.55	134.83	92.73	130.26	61.54	72.98	118.54	132.59	108.13	69.66	121.51	253.13	99.54	Rpain		2.23923	7.3097	1.00122	1.64311	1.45401	2.11667	1.62428	1.22621	1.74433	2.543	2.29017	0.796473
1972.24	349.32	160.34	118.82	230.07	527.06	1024.54	101.67	86.47	773.29	477.04	159.35	146.34	80.04	218.18	272.96	290.49	202.29	286.83	58.56	Fank1		5.64594	1.34944	2.29087	10.0771	8.94287	2.99366	1.82834	1.25108	1.43601	4.89805	4.07134	0.796463
4416.35	4206.17	6159.17	9843.6	6718.06	3582.55	1622.73	1763.58	3182.36	684.97	2290.04	4311.46	2810.71	1924.05	3719.54	589.53	4398.09	4754.18	8555.94	6253.59	Armc1		1.04997	1.5982	1.87522	1.0868	4.64598	1.8827	1.46083	6.30933	1.08096	1.36816	2.23582	0.795595
34.43	100.5	38.1	48.1	34.53	22.99	38.8	47.22	115.76	43.16	50.22	41.07	99.69	49.22	42.58	61.25	43.73	42.53	43.22	297.21	Gm5129		2.91897	1.26247	1.50196	1.21701	2.68211	1.22279	2.0254	1.43847	1.02822	6.87668	2.21741	0.793865
24.75	21.59	32.04	182.14	41.23	41.21	29.17	32.21	23.72	17.28	37.72	87.33	22.95	26.09	22.58	19.56	20.09	20.28	81.3	35.13	Hsf5		1.14636	5.68477	1.00049	1.10422	1.37269	2.31522	1.13682	1.1544	1.00946	2.31426	1.82387	0.793077
53.72	264.95	99.18	120.93	53.05	52.64	51.8	56.21	51.05	56.42	47.24	236.69	93.83	52.38	50.53	59.06	49.41	38.2	48.72	271.12	Impact		4.93206	1.2193	1.00779	1.08514	1.10519	5.01037	1.79133	1.16881	1.29346	5.56486	2.41783	0.793015
302.43	227.05	173.58	292.57	230.04	199.74	53.17	57.11	47.47	55.35	43.73	55.26	219.1	77.19	44.51	319.06	380	98.57	209.32	81.12	Pou2f3		1.332	1.68551	1.1517	1.0741	1.166	1.26366	2.83845	7.16828	3.85513	2.58037	2.41152	0.792343
20.57	67.29	19.51	113.14	21.82	20.2	21.05	21.95	69.71	23.42	23.84	21.8	22.55	21.84	21.17	35.61	21.3	21.12	23.02	22.7	Tm6sf1		3.27127	5.79908	1.0802	1.04276	2.97652	1.09358	1.03251	1.6821	1.00852	1.0141	2.00006	0.791928
406.09	721.34	791.47	85.68	657.8	278.28	115.33	63.45	113.87	60.78	72.36	573.5	1040.67	2489.46	85.93	181.98	134.71	77.82	392.86	108.6	Ogfod1		1.77631	9.23751	2.36381	1.81765	1.87348	7.92565	2.39217	2.11777	1.73105	3.6175	3.48529	0.79169
17.64	18.06	86.59	18.96	21.45	85.89	18.82	18.24	19.12	20.98	18.61	20.48	18.46	21.1	19.98	18.42	17.35	17.6	16.83	18.78	Cyp4f40		1.02381	4.56698	4.0042	1.0318	1.09728	1.10048	1.14301	1.08469	1.01441	1.11586	1.71825	0.791637
559.6	553.33	689.34	923.98	595.76	415.24	721.81	553.04	598.25	395.27	642.13	368.85	813.31	683.41	780.87	136.8	436.26	407.23	593.35	431.8	Atox1		1.01133	1.34038	1.43474	1.30517	1.51352	1.7409	1.19008	5.70811	1.07129	1.37413	1.76896	0.79154
123.05	118.78	79.76	128.82	65.22	73.46	103.53	91.33	444.17	83.15	164.78	100.17	88.42	109.98	93.23	124.14	106.6	107.6	100.51	90.57	Mfap4		1.03595	1.6151	1.12634	1.13358	5.34179	1.645	1.24384	1.33155	1.00938	1.10975	1.65923	0.791348
205.61	300.65	30.02	50.41	37.02	33.86	116.84	213.54	774.66	116.94	487.94	254.95	1880.23	2375.98	31.94	39.65	183.37	504.22	32.82	38.37	Tex13		1.46223	1.67921	1.09333	1.82763	6.62442	1.91387	1.26366	1.24139	2.74974	1.1691	2.10246	0.791164
159.67	141.99	707.64	90.56	73.34	352.2	119.83	195.01	214.21	109.76	54.25	104.67	254.12	200.06	149.69	94.98	109.49	606.25	102.23	68.7	Opa1		1.12452	7.81405	4.80229	1.62739	1.95162	1.9294	1.27022	1.57602	5.53704	1.48806	2.91206	0.790856
22.59	20.82	13.93	60.26	67.53	39.76	91.32	23.71	143.93	20.46	95.31	20.21	20.81	23.7	17.22	17.23	15.63	49.65	53.06	557.17	Cyct		1.08501	4.32592	1.69844	3.85154	7.0347	4.71598	1.13888	1.00058	3.17658	10.5008	3.85284	0.790801
3209.49	2762.71	4803.13	3037.12	1800.76	1153.35	4613.96	666.69	1835.54	1104.84	1372	1301.37	2336.37	3643.86	3051.01	1270.22	3593.59	2624.71	1819.57	665.88	Slu7		1.16172	1.58148	1.56133	6.9207	1.66136	1.05427	1.55962	2.40195	1.36914	2.73258	2.20042	0.789783
912.66	1566.63	622.86	1513.91	907.9	872.88	7053.92	851.43	1158.33	394.26	1653.67	616.13	4546.75	948.07	1424.32	1098.12	877.04	1493.63	1257.72	1564.18	Akip1		1.71655	2.43058	1.04012	8.28479	2.93799	2.68396	4.7958	1.29705	1.70304	1.24366	2.81335	0.789388
28.79	105.23	104.69	28.26	27.62	207.96	54.63	26.93	35.79	33.1	34.39	35.77	53.13	25.94	36.89	25.09	33.5	26.23	39.56	61.12	Extl3		3.65509	3.70453	7.52933	2.02859	1.08127	1.04013	2.04819	1.47031	1.27716	1.54499	2.53796	0.78916
2063.25	650.35	2147.45	223.4	1014.97	2322.21	1066.57	1424.45	737.24	506.66	386	711.37	2517.51	878.69	979.68	1472.33	942.97	325.55	1388.45	337.53	Kat6a		3.17252	9.61258	2.28796	1.33554	1.4551	1.84293	2.86507	1.50287	2.89654	4.11356	3.10847	0.789111
17.21	20.98	29.31	22.91	45.83	20.74	19.83	122.95	62.59	30.32	23.54	40.3	33.44	26.38	29.42	34.98	95.95	77.05	70.1	61.17	Qpctl		1.21906	1.27935	2.20974	6.2002	2.06431	1.71198	1.26763	1.18899	1.2453	1.14599	1.95325	0.788959
119.89	119.3	136.3	72.76	155.73	372.93	37.39	51.67	62.61	71.55	221.9	1603.59	83.51	62.49	68.25	109.08	78.95	250.16	124.77	56.59	Micu2		1.00495	1.87328	2.39472	1.38192	1.14279	7.22663	1.33637	1.59824	3.16859	2.20481	2.33323	0.78893
108.22	72.93	92.7	86.48	80.44	72.56	96.55	102.46	139.44	90.83	99.79	91.24	80.59	74.05	79.29	432.51	86.95	68.75	146.27	77.18	Zfp933		1.48389	1.07192	1.1086	1.06121	1.53518	1.09371	1.08832	5.45479	1.26473	1.89518	1.70575	0.788807
114.23	79.15	73.67	47.62	53.72	71.81	42.18	60.76	120.17	55.11	40.28	72.09	44.26	69.52	224.79	37.66	75.26	51.04	43.03	285.1	Dnajc10		1.44321	1.54704	1.33675	1.44049	2.18055	1.78972	1.57072	5.96893	1.47453	6.62561	2.53775	0.788779
61.79	81.13	175.21	41.7	49.49	73.8	74.39	67.86	55.78	46.67	63.15	51.89	35.71	47.47	50.08	36.65	366.63	66.31	55.54	57.66	Peo1		1.313	4.20168	1.49121	1.09623	1.1952	1.217	1.32932	1.36644	5.52903	1.03817	1.97773	0.788403
16.98	19.04	20.42	27.01	15.44	17.72	18.26	22.5	22	19.8	18.78	21.53	17.79	20.86	120.13	24.08	18.97	21.45	19.52	20.1	Ptx4		1.12132	1.32272	1.14767	1.2322	1.11111	1.14643	1.17257	4.98879	1.13073	1.02971	1.54033	0.78823
879.35	499.09	209.66	312.59	415.26	664.55	482.56	67.3	235.08	501.26	698.98	439.83	431.14	150.97	258.86	325.25	517.82	298.15	279.68	251.25	Cenpt		1.76191	1.49094	1.60032	7.17028	2.1323	1.5892	2.8558	1.25647	1.73678	1.11315	2.27072	0.787818
906.04	547.38	478.74	66.32	637.65	238.47	584.59	317.11	92.53	110.96	966.44	170.45	614.73	207.64	375.78	841.95	386.57	597.47	1633.67	166.84	Stil		1.65523	7.21864	2.67392	1.84349	1.19918	5.66993	2.96056	2.24054	1.54557	9.79184	3.67989	0.787707
533.55	1210.45	784.62	1606.28	1254.82	1024.4	594.87	489	1699.54	430.96	478.32	150.2	662.88	437.36	652.91	87.6	1003.7	1288.64	935.93	928.33	Zcchc17		2.26867	2.04721	1.22493	1.2165	3.94361	3.18455	1.51564	7.45331	1.28389	1.00819	2.51465	0.787467
39.75	50.87	39.52	43.42	33.14	57.18	59.16	40.76	39.48	229.9	72.52	51.26	37.31	42.49	43.25	54.09	37.8	48.27	75.16	46.06	Pyroxd1		1.27975	1.09868	1.72541	1.45142	5.8232	1.41475	1.13884	1.25064	1.27698	1.63178	1.80915	0.787416
841.17	406.92	435.33	368.06	362.12	300.88	209.11	124.35	424.43	63.77	236.08	279.51	234.99	96.87	360.45	167.58	427.97	308.16	461.66	392.6	Atp6v1h		2.06716	1.18277	1.20354	1.68162	6.65564	1.18396	2.42583	2.15091	1.38879	1.1759	2.11161	0.787409
14.1	18.12	18.57	28.96	16.9	87.04	14.7	15.61	23.53	27.38	21.39	24.14	18.33	25.03	24.63	22.48	18.28	20.75	23.61	22.72	Olfr92		1.28511	1.5595	5.1503	1.0619	1.16362	1.12856	1.36552	1.09564	1.13512	1.03917	1.59845	0.78714
311.9	267.8	495.93	562.01	251.37	211.46	56.67	216.55	147.35	61.95	87.28	126.43	726.22	113.92	398.43	594.59	432.55	263.11	302.37	300.28	Actg-ps1		1.16468	1.13324	1.18874	3.82125	2.37853	1.44856	6.37482	1.49233	1.64399	1.00696	2.16531	0.786583
158.09	859.38	2442.75	179.74	439.43	2964.12	1172.51	2736.36	968.5	412.71	869.3	292.16	916.97	531.18	3384.86	1392.57	2019.31	351.61	592.29	1527.63	Gm4778		5.43602	13.5905	6.74537	2.33376	2.34668	2.97542	1.72629	2.43066	5.74304	2.57919	4.59069	0.786532
827.25	659.05	410.96	276.39	695.34	725.58	434.52	324.92	993.29	178.11	449.06	545.1	529.35	569.12	690.67	594.49	531.44	664.83	838.93	393.68	Scaf11		1.25522	1.48688	1.04349	1.33731	5.57683	1.21387	1.07513	1.16179	1.251	2.13099	1.75325	0.786454
1200.63	1303.31	1075.79	308.04	2581.35	1062.64	1741.88	1062.1	1362.42	1157.73	3886.38	799.3	907.29	224.76	2965.6	355.27	1469.31	2105.88	1741.14	1870.87	Sycp2		1.08552	3.49237	2.42919	1.64003	1.1768	4.86223	4.03671	8.34745	1.43324	1.07451	2.95781	0.786369
493.74	578.97	425.49	119.49	721.45	518.4	154.65	966.67	340.32	380.94	108.4	211.59	508	512.11	223.59	154.2	744.03	358.92	390.59	386.86	Map1b		1.17262	3.56088	1.39169	6.2507	1.11936	1.95194	1.00809	1.45	2.07297	1.00964	2.09879	0.786322
64.5	46.65	139.24	527.28	110.1	57.56	397.5	46.84	40.5	74.38	304.61	79.26	74.65	81.09	126.37	172.1	62.1	205.97	80.91	118.84	Gm12281		1.38264	3.78684	1.91279	8.48634	1.83654	3.84317	1.08627	1.36187	3.31675	1.46879	2.8482	0.786317
18.04	19.83	21.17	23.94	19.4	17.35	19.71	20.56	19.88	22.51	22.86	21.67	19.64	21.3	20.51	96.36	18.23	19.29	19.46	21.31	Slc15a1		1.09922	1.13085	1.11816	1.04313	1.13229	1.05491	1.08452	4.6982	1.05815	1.09507	1.45145	0.786263
992.94	1400.14	1272.02	218.16	3098.86	1909.2	804.25	1303.36	1868.95	1119.33	750.12	775.72	2149.76	1631.3	621.4	849.14	1015.43	870.67	1031.39	1156.38	Samhd1		1.4101	5.83067	1.62312	1.62059	1.6697	1.03413	1.31782	1.3665	1.16626	1.12119	1.81601	0.78619
24.85	41.22	28.99	45.07	61.13	57.05	28.13	24.69	24.25	19.15	39.61	41.35	27.41	26.45	26.45	145.86	31.07	30.03	63.92	223.59	Gm20895		1.65875	1.55467	1.07152	1.13933	1.26632	1.04393	1.03629	5.51456	1.03463	3.49797	1.8818	0.78595
24.85	41.22	28.99	45.07	61.13	57.05	28.13	24.69	24.25	19.15	39.61	41.35	27.41	26.45	26.45	145.86	31.07	30.03	63.92	223.59	Gm21476		1.65875	1.55467	1.07152	1.13933	1.26632	1.04393	1.03629	5.51456	1.03463	3.49797	1.8818	0.78595
24.85	41.22	28.99	45.07	61.13	57.05	28.13	24.69	24.25	19.15	39.61	41.35	27.41	26.45	26.45	145.86	31.07	30.03	63.92	223.59	Gm20893		1.65875	1.55467	1.07152	1.13933	1.26632	1.04393	1.03629	5.51456	1.03463	3.49797	1.8818	0.78595
157.73	145.42	37.82	186.29	113.05	23.28	28.13	36.74	35.91	52.11	143.62	44.48	39.32	38.54	109.88	528.54	56.13	563.26	127.12	1183.33	Ppil6		1.08465	4.9257	4.8561	1.30608	1.45113	3.22887	1.02024	4.81016	10.0349	9.30876	4.20266	0.78584
112.4	61.65	21.85	94.76	30.2	87.93	48.8	29.3	33.1	27.94	24.01	21.77	22.26	40.7	104.72	28.62	177.45	21.84	29.9	26.05	Cldn34c3		1.8232	4.33684	2.91159	1.66553	1.18468	1.10289	1.82839	3.65898	8.125	1.14779	2.77849	0.785479
3360.17	2652.16	2657.79	1599.9	2645.97	1635.2	1739.2	2058.45	2642.82	2222.03	1506.86	1395.1	1862.39	1711.96	1496.29	1680.44	797.02	2681.25	4427.33	763.04	Usp33		1.26696	1.66122	1.61813	1.18356	1.18937	1.08011	1.08787	1.12307	3.36409	5.80223	1.93766	0.785469
427.3	415.4	234.43	1477.85	336.73	357.32	1263.47	357.6	529.83	583.57	910.18	766.01	638.44	559.24	1211.4	499.01	1246.44	339.6	568.88	600.81	Mettl6		1.02865	6.30401	1.06115	3.53319	1.10143	1.18821	1.14162	2.42761	3.67032	1.05613	2.25123	0.785398
46.77	48.08	385.37	47.94	241.99	530.62	339.77	339.19	356.22	89.97	223.44	419.19	366.5	258.15	398.24	87.14	286.44	684.92	295.32	200.94	Uba6		1.02801	8.03859	2.19274	1.00171	3.95932	1.87607	1.41972	4.57012	2.39115	1.46969	2.79471	0.785375
34.98	44.31	36.09	44.79	86.31	121.77	38.77	34.72	29.52	29.66	71.63	62.91	32.88	32.98	36.02	186.37	33.48	35.51	68.47	242.98	Gm21271		1.26672	1.24106	1.41084	1.11665	1.00474	1.13861	1.00304	5.17407	1.06063	3.54871	1.79651	0.785211
34.98	44.31	36.09	44.79	86.31	121.77	38.77	34.72	29.52	29.66	71.63	62.91	32.88	32.98	36.02	186.37	33.48	35.51	68.47	242.98	Gm21832		1.26672	1.24106	1.41084	1.11665	1.00474	1.13861	1.00304	5.17407	1.06063	3.54871	1.79651	0.785211
58.6	99.53	318.14	41.38	49.46	33.69	263.44	54.21	35.42	40.18	83.96	52.64	64.11	84.39	73.85	35.59	49.77	73.87	184.28	49.47	Siae		1.69846	7.68826	1.46809	4.85962	1.13439	1.59498	1.31633	2.07502	1.48423	3.72509	2.70445	0.785092
172.96	35.91	555.96	37.57	230.21	129.31	384.42	33.89	52.6	39.59	146.42	174.63	271.86	42.47	323.52	32.62	453.48	45.13	45.32	69.8	Psmg4		4.81649	14.798	1.7803	11.3432	1.32862	1.19266	6.40122	9.91784	10.0483	1.54016	6.31667	0.784274
94.31	183.63	118.1	50.71	227.72	112.91	398.14	46.34	54.01	258.31	69.48	113.47	100.05	44.43	65.16	54.01	79.69	39.75	72.06	125.33	Kdsr		1.94709	2.32893	2.01683	8.59171	4.78263	1.63313	2.25186	1.20644	2.00478	1.73925	2.85026	0.784262
79.58	484.77	53.31	48.08	37.75	107.78	289.21	123.32	455.54	119.97	162.13	135.77	311.24	31.36	67.75	32.2	170.24	199.63	210	37.84	Tmem138		6.09161	1.10878	2.8551	2.3452	3.79712	1.19415	9.92474	2.10404	1.17264	5.54968	3.61431	0.784205
72.47	92.52	28.97	36.03	30.15	67.13	74.14	22.67	25.82	167.13	81.66	69.56	79.42	150.1	36.32	25.08	36.67	37.74	28.19	35.52	Gm2573		1.27667	1.2437	2.22653	3.2704	6.47289	1.17395	1.88995	1.44817	1.02918	1.26002	2.12915	0.784185
192.77	439.17	309.74	485.41	119.21	429.29	227.93	158.77	273.02	203.38	186.11	199.19	461.6	167.05	642.16	93.5	444.25	399.42	135.88	141.55	Tmod3		2.27821	1.56715	3.60112	1.4356	1.34241	1.07028	2.76324	6.86802	1.11224	1.04173	2.308	0.784185
55.51	64.23	48.64	64.91	60.95	40.53	50.81	296.37	38.97	64.39	60.6	152.83	86.76	100.1	68.91	68.6	71.53	84.64	48.09	37.62	Gm9059		1.15709	1.3345	1.50382	5.83291	1.6523	2.52195	1.15376	1.00452	1.18328	1.27831	1.86224	0.784101
670.83	1168.64	3194.47	668.13	1222.98	2327.78	1750.58	3396.61	257.94	2110.95	1250.58	1348.47	2487.31	808.19	1097.69	541.23	675.62	1084.02	1985.12	1409.94	Adam10		1.74208	4.78121	1.90337	1.94028	8.18388	1.07828	3.07763	2.02814	1.60448	1.40795	2.77473	0.783822
157.66	52.64	687.82	111.79	559.37	92.35	118.78	356.5	677.17	64.09	272.04	161.55	818.7	662.93	123.77	94.04	560.7	239.33	204.04	83.75	Gm1848		2.99506	6.15279	6.05707	3.00135	10.5659	1.68394	1.23497	1.31614	2.34279	2.4363	3.77863	0.783572
17.94	118.52	19.58	39.34	21.93	19.03	30.06	19.12	104.39	23.11	69.52	27.75	16.14	22.67	26.54	19.5	20.73	23.28	22.49	21.19	Gm7073		6.60647	2.00919	1.15239	1.57218	4.51709	2.50523	1.40458	1.36103	1.12301	1.06135	2.33125	0.783522
83.19	136.08	104.2	92.56	82.07	48.82	65.52	95.28	82.07	55.46	75.77	78.9	500.41	82.23	175.57	55.86	75.36	81.99	95.77	79.64	Bbs2		1.63577	1.12576	1.68107	1.45421	1.47981	1.04131	6.08549	3.14304	1.08798	1.20254	1.9937	0.78334
10620.8	10995.1	13518.9	2102.57	23328.2	11992	9377.91	8432.06	7049.13	3771.52	11286.5	5232.7	12191.3	4102.79	7694.38	8977.64	4972.55	3965.26	12233.6	11507.5	Nlrp4f		1.03524	6.4297	1.94531	1.11217	1.86904	2.15692	2.97146	1.16678	1.25403	1.0631	2.10038	0.783246
102.2	152.55	763.14	97.65	122.94	166.04	56.99	561.54	432.1	79.86	91.12	264.35	463.63	107.88	156.28	194.8	122.8	299.49	138.42	214.57	Cited2		1.49266	7.81505	1.35058	9.85331	5.41072	2.90112	4.29765	1.24648	2.43884	1.55014	3.83565	0.782903
266.56	292.32	393.59	126.53	219.27	246.19	446.83	66.18	257.26	275.75	311.3	182.17	202.31	160.65	296.64	69.78	166.1	172.95	232.32	586.47	Bcap29		1.09664	3.11065	1.12277	6.75174	1.07187	1.70884	1.25932	4.25107	1.04124	2.52441	2.39386	0.782793
454.34	535.67	29.53	28.28	30.28	20.56	342.68	2057.88	1008.21	230.12	1062.1	1025.44	1790.19	375.6	26.24	29.8	1363.54	2541.81	24.12	28.51	Pramel3		1.17901	1.0442	1.47276	6.00525	4.38124	1.03575	4.76621	1.13567	1.86413	1.18201	2.40662	0.782787
215.6	387.58	147.87	184.17	100.66	955.17	80.55	280.19	84.55	492.96	436.55	993.69	573.2	63.74	99	70.19	113.28	81.46	1859.26	470.45	Gm13930		1.79768	1.24549	9.48907	3.47846	5.8304	2.27623	8.99278	1.41046	1.39062	3.95209	3.98633	0.782651
148.11	89.21	199.48	298.15	1308.57	573.65	140.66	1334.82	267.33	85.54	941.62	111.92	1001.13	1295.15	4202.73	1495.47	723.76	1538.02	1234.89	260.68	Gm7647		1.66024	1.49464	2.28113	9.48969	3.1252	8.41333	1.29369	2.81031	2.12504	4.73719	3.74305	0.782579
148.11	89.21	199.48	298.15	1308.57	573.65	140.66	1334.82	267.33	85.54	941.62	111.92	1001.13	1295.15	4202.73	1495.47	723.76	1538.02	1234.89	260.68	---		1.66024	1.49464	2.28113	9.48969	3.1252	8.41333	1.29369	2.81031	2.12504	4.73719	3.74305	0.782579
35.85	40.59	41.13	45.36	97.95	134.62	46.39	36.81	35.41	35.07	71.83	55.59	31.78	37.28	32.43	147.42	39.82	32.79	56.83	275.74	Gm21823		1.13222	1.10284	1.37437	1.26026	1.00969	1.29214	1.17306	4.54579	1.21439	4.85201	1.89568	0.782146
322.74	623.42	186.5	1425.54	219.48	774.49	75.02	418.53	425.4	462.57	174.26	259.78	632.93	564.69	472.67	377.59	380.5	870.29	528.52	254.95	Gm6682		1.93165	7.64365	3.52875	5.57891	1.08738	1.49076	1.12085	1.25181	2.28723	2.07303	2.7994	0.781934
1722.23	1731.88	2297.1	842.18	2279.42	2212.64	1595.6	3464.78	424.5	1811.64	4462.36	605.32	2336.11	2339.01	2760.19	3732.41	1688.32	3546.03	3347.6	1481.84	Gm14393		1.0056	2.72756	1.03018	2.17146	4.2677	7.3719	1.00124	1.35223	2.10033	2.25908	2.52873	0.781926
2116.8	2174.46	2603.34	5047.03	1768.93	1340.38	4362.05	573.82	2011.31	917.91	3321.41	1126.72	4609.58	3217.56	2400.7	1040.55	3327.7	3539.43	3379.12	1159.31	Ghitm		1.02724	1.93867	1.31972	7.60177	2.19118	2.94786	1.43263	2.30715	1.06363	2.91477	2.47446	0.780924
3742.09	8088.69	11565.4	13830.5	8193.65	8132.2	8996.82	1235.87	9012.55	8583.32	11651.2	3349.22	11900.2	3003.09	4838.25	2939.65	10566.6	11833.4	5319.41	12089.1	Orc6		2.16154	1.19585	1.00756	7.27975	1.05001	3.47878	3.96266	1.64586	1.11988	2.27264	2.51745	0.780781
869	78.21	119.33	538.27	107.47	338.74	31.21	32.82	38.77	152.51	153.95	41.53	81.36	42.23	39.73	305.96	63.89	33.8	132.91	94.61	Mlh3		11.1111	4.51077	3.15195	1.05159	3.93371	3.70696	1.92659	7.70098	1.89024	1.40482	4.03887	0.780777
108.74	277.31	31.4	52.94	74.51	252.98	42.06	31.51	31.65	103.32	44.38	76.89	58.96	38.09	70.81	249.09	222.07	24.93	153.19	193.48	LOC102637418		2.55021	1.68599	3.39525	1.33481	3.26445	1.73254	1.54791	3.51772	8.90774	1.26301	2.91996	0.780664
4532.34	4842.65	8029.09	3668.18	4209.72	3836.09	1725.87	3054.46	5395.5	904.41	871.27	507.01	3298.99	3400.69	4076.82	2630.44	5146.66	5256.11	8181.45	5195.87	Gm11402		1.06847	2.18885	1.0974	1.76981	5.96577	1.71845	1.03083	1.54986	1.02127	1.57461	1.89853	0.780379
490.72	662.17	137.57	291.06	262.34	387.5	281.44	394.45	115.73	499.3	363.75	441.55	416.69	416.13	615.5	238.45	258.1	319.31	134.88	905.33	Dctpp1		1.34938	2.11572	1.47709	1.40154	4.31435	1.21388	1.00135	2.58125	1.23716	6.71211	2.34038	0.780168
24.92	27.02	33.16	34.55	20.36	29.21	25.65	25.53	29.65	149.49	30.62	30.11	31.58	24.23	35.38	29.63	48.22	31.67	27.37	24.28	Npy		1.08427	1.04192	1.43468	1.0047	5.04182	1.01694	1.30334	1.19406	1.52258	1.12727	1.57716	0.780062
310.41	200.21	603.26	716.38	241.43	217.79	1174.22	166.65	258.15	205.23	353.92	279.25	599.1	464.47	534.69	190.87	221.29	734.17	486.02	176.56	Cd9		1.55042	1.18751	1.10854	7.04602	1.25786	1.26739	1.28986	2.80133	3.31768	2.75272	2.35793	0.77912
419.07	245.18	129.46	126.43	83.33	573.21	142.57	99.05	181	140.39	99.54	152.7	248.75	223.05	479.73	172.12	375.94	189.59	277.2	110.54	Pde3a		1.70923	1.02397	6.8788	1.43937	1.28927	1.53406	1.11522	2.78718	1.98291	2.50769	2.22677	0.778158
111.3	151.02	1141.3	185.9	117.98	139.86	256.62	459.11	189.49	158.83	485.17	210.25	142.96	141.29	148.23	171.4	487.82	151.22	146.54	166.91	Zfp938		1.35687	6.13932	1.18546	1.78907	1.19304	2.30759	1.01182	1.15631	3.2259	1.13901	2.05044	0.778089
768.81	351.68	2614.83	368.89	1855.7	1423.23	574.57	625.27	1090.47	716.3	1055.87	819.53	937.67	1885.85	1324.08	402.52	712.61	812.07	1298.09	3027.25	Tra2a		2.18611	7.08837	1.30387	1.08824	1.52236	1.28838	2.01121	3.28948	1.13957	2.33208	2.32497	0.777834
13.04	13.36	30.25	15.92	13.68	83.2	16.27	14.95	17.27	15.02	11.75	14.68	13.93	27.13	16.26	18.29	99.16	39.75	21.32	13.72	Gm9958		1.02454	1.90013	6.08187	1.08829	1.1498	1.24936	1.9476	1.12485	2.49459	1.55394	1.9615	0.777606
23.31	32.54	29.28	31.21	60.93	94.25	30.33	28.89	20.21	20.72	37.73	43.84	25.61	24.96	24.31	94.1	29.89	26.46	40.26	203.7	Gm21922		1.39597	1.06592	1.54686	1.04984	1.02524	1.16194	1.02604	3.87084	1.12963	5.05961	1.83319	0.777579
21.95	21.65	21.38	26.22	19.19	20.32	20.55	26.6	22.19	26.16	21.45	28.09	107.06	21.8	19.21	20.66	22.29	18.66	20.63	21.92	Scnn1g		1.01386	1.22638	1.05888	1.2944	1.17891	1.30956	4.91101	1.07548	1.19453	1.06253	1.53255	0.77745
830.38	340.56	714.1	5693.38	747.54	810.01	2027.07	436.09	1845.36	1423.05	2173.1	2490.91	608.87	1513.8	1443.64	1219.23	2514.75	738.97	1163.5	2439.7	Ddx43		2.43828	7.9728	1.08357	4.64828	1.29676	1.14625	2.48625	1.18406	3.40305	2.09686	2.77562	0.776509
229.05	1302.64	162.83	73.69	220.44	811.23	43.95	61.82	1252.14	132.04	718.64	771.44	83.29	85.45	206.41	102.39	260.9	43.55	404.41	1106.77	Tbc1d19		5.68714	2.20966	3.68005	1.4066	9.48304	1.07347	1.02593	2.01592	5.99082	2.73675	3.53094	0.776459
1759.99	2004.52	1376.39	319.65	1734.75	2117.64	158.47	988.77	1414.41	197.23	343.67	847.18	955.09	1133.19	898.68	1264.74	861.26	2313.34	416.26	492.99	Cpeb4		1.13894	4.30593	1.22072	6.23948	7.17137	2.4651	1.18647	1.40733	2.68599	1.18433	2.90057	0.776348
65.18	49.05	39.09	40.14	160.56	54.18	42.91	40.22	285.91	41.75	116.33	56.4	50.96	34.44	125.94	72.06	165.14	91.66	61.83	344.89	Btbd1		1.32885	1.02686	2.96346	1.06688	6.84814	2.06259	1.47967	1.74771	1.80166	5.57804	2.59039	0.776313
16.74	15.82	17.55	21.87	16.65	16.57	18.89	19.99	18.52	20.67	17.86	20.2	15.24	19.7	86.26	18.07	16.63	18.04	16.74	19.15	Zdhhc11		1.05815	1.24615	1.00483	1.05823	1.11609	1.13102	1.29265	4.77366	1.08479	1.14397	1.49095	0.775816
143.14	305.34	498.83	433.58	66.86	456.1	1199.9	616.79	99.61	84.72	86.52	193.36	847.96	1499.9	950.1	1552.99	1166.64	815.93	64.22	86.91	Enpp3		2.13316	1.15049	6.82172	1.94539	1.17576	2.23486	1.76883	1.63455	1.42983	1.35332	2.16479	0.775797
617.09	4297.43	804.15	91.97	464.03	501.66	301.12	565.31	1251.38	213.14	305.21	25.5	1301.37	517.98	1266.16	151.9	713.97	1012.4	2303.32	1732.87	Gm1527		6.96402	8.74361	1.08109	1.87736	5.87116	11.969	2.51239	8.33548	1.41799	1.32919	5.01013	0.775674
45.14	79.04	124.31	52.98	147.02	91.6	546.99	86.79	48.3	134.07	534.8	71.72	84.53	53.95	146.97	111.69	212.54	145.97	59	101.79	A430089I19Rik		1.751	2.34636	1.60502	6.30245	2.77578	7.45678	1.56682	1.31587	1.45605	1.72525	2.83014	0.775588
84.33	594.85	50.46	62.96	127.58	77.16	50.03	97.53	151.3	68.31	49.01	75.6	48.75	82.99	77.81	186.25	76.69	49.72	48.62	53.62	Usp6nl		7.05384	1.24772	1.65345	1.94943	2.2149	1.54254	1.70236	2.39365	1.54244	1.10284	2.24032	0.775495
36.78	27.88	165.66	30.35	33.96	22	38.56	40.61	28.55	40.17	27.27	27.32	45.93	41.39	40.22	30.07	22.41	43.42	24.56	27.46	Gm8488		1.31923	5.45832	1.54364	1.05316	1.40701	1.00183	1.10969	1.33755	1.93753	1.11808	1.7286	0.77501
569.29	285.54	436.31	61.85	664.72	636.7	318.58	431.22	103.39	242.1	218.59	188.75	793.85	225.24	545.53	567.89	1498.09	472.71	611.32	460	Ubqln2		1.99373	7.05432	1.04401	1.35357	2.34162	1.15809	3.52446	1.04099	3.16915	1.32896	2.40089	0.774973
77.6	64.06	48.41	310.86	43.57	85.68	85.95	50.59	90.41	87.74	72.72	89.02	47.27	143.88	44.13	62.52	92.37	52.37	61.94	75.27	Tyw5		1.21136	6.4214	1.96649	1.69895	1.03043	1.22415	3.04379	1.41672	1.7638	1.21521	2.09923	0.774774
339.07	335.58	269.39	217.4	107.03	132.76	84.05	132.86	137.34	109.81	213.63	98.37	213.64	101.29	130.62	175.89	194.66	165.71	79.76	476.02	Ndel1		1.0104	1.23914	1.2404	1.58073	1.25071	2.1717	2.10919	1.34658	1.1747	5.96815	1.90917	0.774656
137.36	127.8	106.17	82.47	146.41	161.93	65.97	194.57	106.46	74.83	324.06	119.67	499.65	82.68	257.82	204.68	400.94	532.02	160.4	150.95	Mtmr7		1.0748	1.28738	1.106	2.94937	1.42269	2.70795	6.04318	1.25962	1.32693	1.0626	2.02405	0.774554
49.93	66.14	77.18	96.05	72.14	30.52	489.45	71.21	107.9	72.31	55.76	135.14	84.09	55.3	72.97	42.86	52.87	100.8	38.18	34.06	Catsperd		1.32465	1.24449	2.3637	6.87333	1.49219	2.4236	1.52061	1.70252	1.90656	1.12096	2.19726	0.774381
127.23	25.44	26.89	26.58	24.24	26.71	43.04	27.11	35.47	30.78	30.43	32.62	29.6	33.21	29.01	31.08	22.42	32.22	35.14	29.9	Trmt1		5.00118	1.01166	1.1019	1.58761	1.15237	1.07197	1.12196	1.07135	1.43711	1.17525	1.57324	0.774133
76.8	40.37	65.24	371.37	48.28	91.62	35.01	182.43	67.63	48.64	37.12	42.07	59.93	61.16	80.86	46.73	49.01	61.79	48.41	43.8	Hif1an		1.9024	5.69237	1.89768	5.2108	1.39042	1.13335	1.02052	1.73037	1.26076	1.10525	2.23439	0.773959
6026.61	4836.94	2184.7	5142.24	6784.94	5090.21	9126.72	2494.77	3577.14	3287.15	5565.09	3306.18	5334.4	6613.23	5640.2	5915.48	6748.21	5735.41	1358.34	8260.94	Aunip		1.24596	2.35375	1.33294	3.65834	1.08822	1.68324	1.23973	1.04881	1.17659	6.08164	2.09092	0.773774
36.42	39.54	76.2	52.84	59.48	72.63	35.08	36.96	29.59	27.69	28.44	70.22	38.23	28.73	32.22	189.23	62.97	34.66	54.21	257.56	Gm21661		1.08567	1.44209	1.22108	1.05359	1.06862	2.46906	1.33066	5.87306	1.81679	4.75115	2.21118	0.773715
36.42	39.54	76.2	52.84	59.48	72.63	35.08	36.96	29.59	27.69	28.44	70.22	38.23	28.73	32.22	189.23	62.97	34.66	54.21	257.56	Gm20919		1.08567	1.44209	1.22108	1.05359	1.06862	2.46906	1.33066	5.87306	1.81679	4.75115	2.21118	0.773715
2001.51	1841.26	1008.41	4962.12	2877.72	2904.47	2570.69	2615.84	2835.51	2540.15	2357.71	1745.93	2273.3	1655.12	1745.33	1803.83	3014.72	3455.5	2205.52	3098.81	Smek2		1.08703	4.92074	1.0093	1.01756	1.11628	1.3504	1.3735	1.03352	1.14621	1.40502	1.54596	0.773273
46.22	77.34	29.87	41.45	27.43	56	38.34	37.7	187.12	32.14	33.09	29.18	28.47	41	28.34	34.99	77.15	47.4	35.54	39.6	Prss42		1.6733	1.38768	2.04156	1.01698	5.82203	1.134	1.44011	1.23465	1.62764	1.11424	1.84922	0.773271
25.9	25.48	35.35	28.52	38.89	23.65	37.5	31.36	28.56	28.45	35.21	167.78	28.51	29.59	28.45	29.83	26.13	25.27	27.59	26.31	Cd244		1.01648	1.23948	1.6444	1.19579	1.00387	4.76512	1.03788	1.04851	1.03403	1.04865	1.50342	0.773163
423.48	104.03	89.92	655.94	70.48	55.43	97.21	124.17	140.48	81.82	492.64	253.22	378.21	133.55	136.31	77.22	121.12	87.5	86.23	72.04	Gm15093		4.07075	7.29471	1.27151	1.27734	1.71694	1.9455	2.83197	1.76522	1.38423	1.19697	2.47551	0.773144
38085.7	38375.3	34816.9	26383.9	19654.3	20674.4	14200.7	11447.9	28162	28675.7	20244.2	31478.1	22558.8	20333.2	20040.3	3746.09	9745.09	14788.8	24349.8	13689.3	Gm13102		1.0076	1.31963	1.0519	1.24046	1.01824	1.55492	1.10945	5.34967	1.51757	1.77875	1.69482	0.773052
17.76	21.29	22.26	28.54	18.6	19.56	23.12	25.84	23.82	31.97	134.45	26.84	19.53	24.44	20.25	25.33	23.59	20.37	21.35	22.01	Rad21l		1.19876	1.28212	1.05161	1.11765	1.34215	5.00931	1.25141	1.25086	1.15808	1.03091	1.56929	0.772851
39.2	87.34	100.49	55.54	39.47	99.89	41.02	44.37	42.7	148.98	74.37	73.89	39.77	52.34	43.7	43.32	33.91	217.81	49.02	45.99	Ppp1r14a		2.22806	1.80933	2.53078	1.08167	3.48899	1.0065	1.31607	1.00877	6.42318	1.06588	2.19592	0.772838
6084.4	5399.46	6053.48	1612.29	4002.65	3746.69	536.45	1643.84	4693.67	658.22	494.58	263.52	2914.92	2415.66	2545.28	1803.3	3906.15	4278.47	9238.55	3175.53	Gm14969		1.12685	3.75459	1.06832	3.06429	7.13085	1.87682	1.20668	1.41146	1.09532	2.90929	2.46445	0.772818
289.01	277.94	115.08	596.94	360.89	287.91	493.06	614.4	115.77	690.65	270.73	79.16	518.45	244.78	221.87	161.88	318.11	369.5	165.69	175.9	Tuba4a		1.03983	5.18717	1.25348	1.2461	5.96571	3.42004	2.11802	1.37058	1.16155	1.06162	2.38241	0.772452
2303.58	909.7	2908.8	440.41	3150.64	2320.69	1819.01	1077.08	340.85	992.42	3781.6	500.84	2008.2	1552.91	2800.6	1825.37	1135.75	2256.64	3826.37	2154.19	Gm14295		2.53224	6.60475	1.35763	1.68883	2.9116	7.55052	1.29319	1.53426	1.98692	1.77625	2.92362	0.772202
28.32	59.99	29.17	26.79	125.48	26.87	25.55	23.72	27.63	25.7	46.93	25.52	26.05	30.07	151.54	26.87	30.11	26.24	36.98	23.98	Gtf2a1l		2.11829	1.08884	4.66989	1.07715	1.0751	1.83895	1.15432	5.63975	1.14748	1.54212	2.13519	0.771498
653.16	258.88	357.6	2041.32	495.41	350.15	214.23	211.1	467.99	492.24	268.26	290.75	301.45	449.76	131.28	159.01	430.66	758.75	641.94	803.18	Smdt1		2.52302	5.70839	1.41485	1.01483	1.05182	1.08384	1.49199	1.21123	1.76183	1.25118	1.8513	0.771372
291.16	282.2	263.05	1675.43	475.57	1056.33	495.18	525.78	264.63	211.01	419.6	325.54	193.02	363.61	1748.5	506.62	357.46	219.64	517.9	412.39	Lamtor3		1.03175	6.36925	2.22119	1.0618	1.25411	1.28894	1.88379	3.4513	1.62748	1.25585	2.14455	0.771273
786.04	1262.27	1597.91	584.08	2637.93	1378.08	241.61	876.93	583.59	307.54	774.31	534.54	1347.01	178.93	176.53	105.1	1440.58	1838.69	868.93	741.81	Ndc80		1.60586	2.73577	1.91421	3.62953	1.89761	1.44855	7.52814	1.67964	1.27635	1.17136	2.4887	0.77127
234.92	430.22	234.16	123.76	201.76	117.13	314.64	325.5	256.71	274.38	202.95	233.19	357.33	245.22	287.63	47.37	323.58	297.4	531.53	243.25	Gsr		1.83135	1.89205	1.72253	1.03452	1.06883	1.149	1.45718	6.07199	1.08803	2.18512	1.95006	0.771242
585.99	585.43	740.74	76.56	692.49	885.48	60.18	173.49	1185.11	200.52	321.21	310.94	446.16	63.82	675.62	219.71	141.53	492.53	469.08	1008.61	Il23r		1.00096	9.67529	1.27869	2.88285	5.91018	1.03303	6.99091	3.07505	3.48004	2.15019	3.74772	0.771117
318.88	266.02	263.09	301.32	157.42	277.51	218.66	134.49	396.37	251.8	172.43	201.42	514.61	84.23	264.53	137.68	220.57	309.15	190.29	271.01	Wwp2		1.19871	1.14531	1.76286	1.62585	1.57415	1.16813	6.10958	1.92134	1.4016	1.42419	1.93317	0.770775
36.23	31.45	27.25	33.83	27.06	31.64	55.33	40.54	30.92	159.38	25.46	134.09	36.12	25.23	26.84	68.04	28.1	31.16	23.57	27.16	Tspan33		1.15199	1.24147	1.16925	1.36482	5.15459	5.26669	1.43163	2.53502	1.1089	1.15231	2.15767	0.770647
20.83	16.05	16.7	22.59	15.31	16.8	25.9	21.79	16.08	29.2	19.44	99.97	18.43	17.37	19.51	20.28	21.51	21.06	15.73	20.3	Gm10654		1.29782	1.35269	1.09732	1.18862	1.81592	5.14249	1.06102	1.03947	1.02137	1.29053	1.63073	0.770162
930.67	701.82	938.73	525.86	945.21	1477.33	797.99	968.03	1028.7	465.93	1773.67	251.99	1902.51	787.96	680.08	469.03	674.23	469.21	1128.43	557.05	Gpn2		1.32608	1.78513	1.56296	1.21309	2.20784	7.03865	2.41448	1.44997	1.43695	2.02572	2.24609	0.770115
2376.53	4911.78	3312.95	7490.62	1974.91	3392.52	4759.16	641.83	2096.79	793.98	1202.99	1276.19	3377.64	3415.57	1227.54	1921.26	1877.48	4941.39	3371.09	2023.55	Ngdn		2.06679	2.26101	1.71781	7.41499	2.64086	1.06085	1.01123	1.56513	2.63193	1.66593	2.40365	0.769823
505.69	472.87	387.77	180.53	182.52	293.07	116.86	388.36	394.83	328.88	217.08	99.99	513.51	186.88	728.71	83.56	412.33	163.69	131.54	389.54	Ppp6c		1.06941	2.14795	1.60569	3.32329	1.20053	2.17102	2.74781	8.7208	2.51897	2.96138	2.84668	0.769772
51.35	304.67	80.39	91.38	162.84	39.24	82.8	76.33	539.87	95.47	160.47	290.99	57.39	91.25	366.31	3123.89	91.75	260.29	76.27	76.71	Gm16430		5.9332	1.13671	4.14985	1.08476	5.65487	1.81336	1.59	8.528	2.83695	1.00577	3.37335	0.769726
35.64	36.55	926.05	485.76	2660.44	2194.84	29.09	31.06	51.52	57.21	40.14	60.93	42.24	36.78	2242.67	440.57	30.62	31.35	1816.67	2045.05	LOC100861914		1.02553	1.90639	1.21213	1.06772	1.11044	1.51794	1.14845	5.09038	1.02384	1.12571	1.62285	0.769697
35.64	36.55	926.05	485.76	2660.44	2194.84	29.09	31.06	51.52	57.21	40.14	60.93	42.24	36.78	2242.67	440.57	30.62	31.35	1816.67	2045.05	LOC100862270		1.02553	1.90639	1.21213	1.06772	1.11044	1.51794	1.14845	5.09038	1.02384	1.12571	1.62285	0.769697
349.46	300	167.59	324.57	1234.34	621.5	297.15	154.17	638.42	176.38	446.76	141.42	1011.51	129.58	249.03	373.03	308.65	206.55	486.94	365.55	Slc25a15		1.16487	1.93669	1.98607	1.92742	3.61957	3.1591	7.80607	1.49793	1.49431	1.33207	2.59241	0.769641
126.83	705.8	184.59	87.52	97.43	683.61	757.65	740.38	210.05	165.25	212.06	303.59	855.71	144.47	434.62	213.5	359.7	169.14	237.99	261.06	Eif3d		5.56493	2.10912	7.01642	1.02333	1.2711	1.43162	5.9231	2.03569	2.12664	1.09694	2.95989	0.769619
16.23	13.93	13.76	20.07	16.51	11.89	16.47	19	17.36	20.65	20.05	18.34	19.05	17.44	19.97	20.6	16.29	17.04	20.98	103.64	Cd48		1.16511	1.45858	1.38856	1.15361	1.18952	1.09324	1.09232	1.03155	1.04604	4.93994	1.55585	0.769553
708.3	587.88	1299.9	1151.89	130.19	877.31	712.35	1318.26	722.69	622.85	412.18	580.84	1359.21	501.16	840.85	364.46	1163.75	599.72	429.01	612.63	Prcc		1.20484	1.12849	6.73869	1.85058	1.1603	1.40919	2.71213	2.30711	1.94049	1.42801	2.18798	0.769351
69.6	280.09	534.84	58.03	57.23	147.45	225.97	154.39	379.15	47.43	242.43	91.96	90.13	313.15	135.97	340.56	172.21	199.37	84.1	66.35	Tsx		4.02428	9.21661	2.57645	1.46363	7.99389	2.63625	3.47443	2.50467	1.15771	1.26752	3.63154	0.768964
84.38	54.53	390.06	55.91	170.69	46.67	187.35	163.78	31.53	39.35	46.77	54.48	25.95	52.72	27.16	160.84	106.26	33.77	39.42	39.6	Trdmt1		1.54741	6.97657	3.65738	1.14391	1.24802	1.16485	2.0316	5.92194	3.14658	1.00457	2.78428	0.768923
1310.89	1354.03	2689.42	575.67	1613.1	1825.48	883.92	1063.73	963.12	1087	451.23	441.69	2103.1	2475.53	1550.65	1619.79	1495.35	1737.76	1768.12	1935.58	Cstf1		1.03291	4.67181	1.13166	1.20342	1.12862	1.0216	1.17709	1.04459	1.16211	1.09471	1.46685	0.768881
2477.14	2476.97	1155.68	939.18	2453.8	2582.67	2152.09	2592.36	1379.12	748.04	4609.17	909.56	1818.87	1580.99	6014.25	6331.01	459.23	2261.52	2904.67	1362.54	Zscan4d		1.00007	1.23052	1.05252	1.20458	1.84364	5.06747	1.15046	1.05267	4.92459	2.13181	2.06583	0.768815
55.09	47.46	55.48	58.03	43.68	220.59	37.94	25.85	32.64	33.4	37.52	39.37	28.27	53.71	40.9	43.89	46.97	37.99	35.94	32.48	Gm12641		1.16077	1.04596	5.05014	1.4677	1.02328	1.04931	1.89989	1.07311	1.23638	1.10653	1.61131	0.768458
85.02	105.53	128.4	358.95	37.81	24.99	192.16	123.27	92.2	84.15	325.27	46.11	306.29	86.07	89.51	32.06	157.03	214.57	100.2	106.5	Gm19807		1.24124	2.79556	1.51301	1.55885	1.09566	7.05422	3.55862	2.79195	1.36643	1.06287	2.40384	0.768427
366.14	79.8	28.41	126.14	1300.82	143.94	43.77	37.03	231.45	57.04	338.87	31.94	108.15	241.41	38.05	48.08	89.91	218.97	282.3	604.23	Gm15694		4.58822	4.43999	9.03724	1.18201	4.05768	10.6096	2.23218	1.2636	2.43544	2.14038	4.19863	0.768367
297.33	63.09	41.26	53.42	166.57	207.64	46.22	42.68	66.96	49.9	151.49	66.32	47.15	44.44	56	319.1	338.55	46.73	361.7	117.12	St8sia6		4.71279	1.29472	1.24656	1.08294	1.34188	2.28423	1.06098	5.69821	7.24481	3.08829	2.90554	0.768133
1562.39	2597.79	1405.93	1498.94	1670.74	2673.21	2179.75	1158.2	2868.14	812.05	2609.27	1150.72	2246.14	1674	2639.78	408.26	2415.41	2398.31	1793.45	1915.56	Atp6v0e		1.6627	1.06616	1.60002	1.88202	3.53197	2.26751	1.34178	6.46593	1.00713	1.06809	2.18933	0.768116
189.65	102.43	58.41	54.12	57.92	91.11	49.5	285.84	63.72	92.52	55.37	51.62	82.23	45.4	84.61	91.44	90.5	52.15	65.51	68.4	Arhgap26		1.85151	1.07927	1.57303	5.77455	1.45198	1.07265	1.81123	1.08072	1.73538	1.04412	1.84744	0.767437
304.29	1770.2	2291.54	1219.67	1691.2	1476.67	1038.96	4166.3	1876.91	1756.98	252.57	1736.14	2317.38	3182.07	592.11	1332.8	2049.41	1689.51	1047.14	1823.32	Wdr77		5.81748	1.87882	1.14528	4.01007	1.06826	6.8739	1.37313	2.25093	1.21302	1.74124	2.73721	0.767196
34.33	28.37	48.56	30.91	46.2	33	30.56	52.88	54.58	35.02	211.85	34.22	63.93	37.53	27.68	74.15	29.24	28.04	30.91	31.64	Mfsd9		1.21008	1.57101	1.4	1.73037	1.55854	6.19082	1.70344	2.67883	1.0428	1.02362	2.01095	0.767086
54.96	51.19	51.51	40.4	179.88	43.82	195.02	34.26	31.7	33.05	61.64	34.19	50.75	33.83	46.74	47.57	47.38	82.82	45.72	36.92	Lins1		1.07365	1.275	4.10497	5.69235	1.04259	1.80287	1.50015	1.01776	1.74799	1.23835	2.04957	0.766934
343.53	345.56	649.33	133.51	750.76	761.88	429.94	491.16	419.85	952.19	871.26	1011.21	856.31	1097.85	222.8	210.76	675.67	1271.17	2743.48	532.41	Hmgn5		1.00591	4.86353	1.01481	1.14239	2.26793	1.16063	1.28207	1.05713	1.88135	5.15295	2.08287	0.766859
151.01	138.73	41.33	57.99	121.32	83.39	134.96	60.74	48.1	134.4	358.11	51.94	96.73	702.61	381.46	477.27	115.04	65.77	271.26	63.94	Narf		1.08852	1.4031	1.45485	2.22193	2.79418	6.89469	7.26362	1.25117	1.74913	4.24241	3.03636	0.76642
111.66	126.63	131.07	160.48	574.45	102.39	116.88	125.45	192.55	128.74	215.15	118.36	166.51	144.62	175.29	175.73	133.38	280.36	217.95	152.51	Gm10144		1.13407	1.22438	5.61041	1.07332	1.49565	1.81776	1.15136	1.00251	2.10196	1.42909	1.80405	0.766299
165.23	19	178.89	107.04	125.7	23.95	35.75	59.67	27.37	21.98	46.01	106.47	252.61	85.15	191.69	69.25	93.59	57.29	50.85	27.27	Tmco2		8.69632	1.67124	5.24843	1.66909	1.24522	2.31406	2.96665	2.76809	1.63362	1.86469	3.00774	0.766221
29.44	56.45	51.45	47.84	152.38	21.55	86.37	39.12	36.97	33.98	71.57	39.65	70.53	60.21	82.66	34.99	45.88	122.73	87.93	53.45	Rbm4		1.91746	1.07546	7.071	2.20782	1.08799	1.80504	1.1714	2.36239	2.67502	1.64509	2.30187	0.765959
61.06	42.2	43.48	139.69	33.36	42.06	315.91	48.45	47.2	52.83	38.2	42.73	35.8	47.25	54.84	48.73	55.27	116.3	171.72	57.82	Maoa		1.44692	3.21274	1.26079	6.52033	1.11928	1.11859	1.31983	1.12538	2.10422	2.96991	2.2198	0.765762
18.85	19.43	19.64	94.61	18.39	19.17	40.37	22.19	18.35	21.53	25.6	19.98	26.32	23.28	21.07	20.76	21.48	20.42	22.12	21.6	F3		1.03077	4.81721	1.04241	1.81929	1.1733	1.28128	1.13058	1.01493	1.05191	1.02407	1.53858	0.765182
796.35	1045.78	448.55	196.43	910.19	927.27	439.1	1068.9	654.1	591.31	125.05	709.76	793.16	776.85	498.72	388.32	1031.89	1096.83	1080.97	717.54	Atxn7		1.31322	2.28351	1.01877	2.4343	1.10619	5.67581	1.021	1.2843	1.06293	1.50649	1.87065	0.765163
20.39	22.59	26.44	21.66	54.48	83.07	22.52	25.15	21.14	23.4	33.6	29.81	21.68	22	21.63	85.66	22.28	19.01	26.63	130.35	Gm21879		1.1079	1.22068	1.52478	1.11679	1.10691	1.12714	1.01476	3.96024	1.17201	4.89486	1.82461	0.76511
377.86	253.98	672.26	121.84	508.67	488.97	75.92	373.84	223.54	198.24	211.95	296.97	240	98.66	320.2	267.61	309.45	390.43	441.91	337.37	Scyl1		1.48775	5.51756	1.04029	4.92413	1.12762	1.40113	2.4326	1.19652	1.26169	1.30987	2.16992	0.764882
20.03	22.46	175.9	36.23	24.88	18.28	28.33	28.53	21.62	20.65	35.43	56.99	19.67	21.11	26.81	26.01	24.34	18.36	20.55	20.64	9230112D13Rik		1.12132	4.85509	1.36105	1.00706	1.04697	1.60852	1.07321	1.03076	1.32571	1.00438	1.54341	0.764764
80.62	75.55	77.26	56.92	45.64	59.63	51.85	64.62	160.75	66.4	78.36	58.2	310.34	353.5	125.05	87.03	62.61	68.02	446.96	80.65	Emb		1.06711	1.35734	1.30653	1.24629	2.42093	1.34639	1.13907	1.43686	1.08641	5.54197	1.79489	0.764686
458.8	294.33	214.77	476.14	490.02	302.88	741.93	102.04	121.33	133.45	521.79	139.08	606.56	295.28	459.02	95.73	269.71	292.71	116.37	103.32	Ttyh2		1.55879	2.21698	1.61787	7.27097	1.09989	3.75173	2.05419	4.79494	1.08528	1.12631	2.65769	0.764341
2592.72	1138.54	1090.38	3882.34	310.1	2596.24	3480.02	1317.76	5883.1	2733.72	1062.8	1428.13	3202.96	2912.29	1255.2	1574.71	3750.07	1917.92	2351	751.48	Eif4h		2.27723	3.56054	8.37227	2.64086	2.15205	1.34374	1.09981	1.25455	1.95528	3.12849	2.77848	0.764081
50.06	36.5	64.27	64.32	370.35	66.02	43.63	50.38	57.44	34.86	47.19	60.24	159.81	33.19	105.16	43.83	40.33	48.73	40.3	49.8	Gm6280		1.37151	1.00078	5.60966	1.15471	1.64773	1.27654	4.815	2.39927	1.20828	1.23573	2.17192	0.764049
125973	53817.6	218154	37961.5	249576	174248	212289	228040	184240	105338	167995	157609	75407	187129	137872	130128	86271.1	95713.8	129072	128786	ND2		2.34073	5.74672	1.43231	1.0742	1.74905	1.0659	2.48158	1.05951	1.10945	1.00222	1.90617	0.763968
55.4	31.55	38.93	29.19	37.03	30.01	31.53	30	34.9	38.61	33.19	41.87	34.72	35.44	189.79	35.31	88.49	28.97	31.98	32.92	Vps45		1.75594	1.33368	1.23392	1.051	1.1063	1.26152	1.02074	5.37496	3.05454	1.02939	1.8222	0.763549
2567.56	4265.89	3638.68	2114.45	5685.45	11697.6	1022.07	1710.25	2864.48	1510.83	424.98	2887.65	5101.27	2403.66	5453.44	3046.44	1345.62	1359.93	1863.89	1755.35	Tbc1d22b		1.66146	1.72086	2.05746	1.67332	1.89596	6.79479	2.12229	1.7901	1.01063	1.06183	2.17887	0.763413
189.74	337.31	1017.65	102.73	65.83	186.8	400.83	81.88	528.8	193.09	673.16	85.29	207.53	159.81	174.85	68.71	181.45	415.78	412.31	231.27	Tex15		1.77775	9.90606	2.83761	4.89533	2.73862	7.8926	1.2986	2.54475	2.29143	1.78281	3.79656	0.763157
16.77	21.05	25.32	22.09	20.87	18.22	21.47	31.08	21.34	23.35	21.14	19.37	119.14	22.96	22.53	22.96	84	24.31	17.03	22.77	Pvr		1.25522	1.14622	1.14544	1.4476	1.09419	1.09138	5.18902	1.01909	3.45537	1.33705	1.81806	0.763119
545.22	692.92	1672.75	222	294.73	530.09	504.62	381.11	655.35	138.99	913.76	448.47	869.7	964.99	390.42	290.16	240.35	514.17	1143.33	276.15	Zfp654		1.2709	7.53491	1.79856	1.32408	4.71509	2.03751	1.10957	1.34553	2.13926	4.14025	2.74156	0.762789
36.99	212.59	36.87	34.27	31.49	20.09	30.97	59.19	34.39	47.76	45.71	26	32.66	21.82	38.59	52.47	28.95	30.16	37.18	39.57	Igkv14-111		5.74723	1.07587	1.56745	1.9112	1.38878	1.75808	1.49679	1.35968	1.0418	1.06428	1.84111	0.762289
855.72	4067.26	1635.52	305.03	916.9	1417.71	219.36	251.51	1743.33	2798.35	292.8	1347.1	606.82	83.12	2814.1	257.16	2572.94	4039.13	1002.84	2569.27	Olah		4.75303	5.36183	1.5462	1.14656	1.60518	4.60075	7.30053	10.943	1.56985	2.56199	4.13889	0.762171
44.12	29.48	34.12	59.1	33.38	36.25	40.39	45.69	37.97	43.25	42.74	28.76	46.02	36.14	35.97	38.04	37	195.55	37.05	31.76	Cpe		1.49661	1.73212	1.08598	1.13122	1.13906	1.48609	1.27338	1.05755	5.28514	1.16656	1.68537	0.761742
5903.52	3963.67	1497.72	5972.38	1460.77	4473.41	4714.7	2092.5	2050.12	4842.45	550.4	1151.11	2735.96	342.45	3123.59	2055.87	2269.63	2101.98	2107.84	2548.78	Supt20		1.48941	3.98765	3.06236	2.25314	2.36203	2.09141	7.98937	1.51935	1.07976	1.20919	2.70437	0.761388
17.53	22.41	24.62	22.19	24.62	118.81	23.68	29.79	23.66	19.36	22.27	22.76	20.64	23.68	41.25	29.36	20.7	20.89	21.04	21.79	Zfy2		1.27838	1.10951	4.82575	1.25802	1.22211	1.022	1.14729	1.40497	1.00918	1.03565	1.53129	0.760538
280.52	340.46	556.6	187.36	716.39	457.32	466.56	2212.21	400.95	361.11	178.49	152.2	618.59	104.51	287.17	223.8	578.31	495.54	565.79	875.49	Heatr3		1.21367	2.97075	1.5665	4.74153	1.11033	1.17273	5.91896	1.28315	1.16703	1.54738	2.2692	0.760263
582.74	3301.53	464.7	726.26	1251.52	1287.92	1967.05	228.74	1127.62	117.62	405.84	1237.01	447.13	2854.02	1804.85	134.44	2003.8	692.46	1099.35	604.88	Rbm44		5.66553	1.56286	1.02908	8.5995	9.58698	3.04802	6.38298	13.4249	2.89374	1.81747	5.40111	0.760082
33.93	81.26	60.62	45.36	48.37	57.2	38.04	222.72	36.14	45.63	31.62	64.15	45.28	34.59	48.51	35.79	53.52	45.28	38.99	33.97	Atat1		2.39493	1.33642	1.18255	5.85489	1.26259	2.02878	1.30905	1.35541	1.18198	1.14778	1.90544	0.759888
5920.53	6746.34	28.74	48.6	25.48	28.64	5731.75	9794.12	18437.8	2787.8	3539.16	2096.27	7291.2	2081.89	41.74	65.63	3270.4	6866.22	78.67	88.84	Fthl17e		1.13948	1.69102	1.12402	1.70875	6.61375	1.68831	3.5022	1.57235	2.0995	1.12927	2.22687	0.759798
3072.65	1301.73	1867.1	263.62	1298.83	1805.25	1982.47	1369.24	497.55	742.38	380.64	1093.97	1453.3	834.29	603.25	1010.22	955.5	1164.08	1196.4	2105.87	Eif4b		2.36044	7.08254	1.3899	1.44786	1.49207	2.87403	1.74196	1.67463	1.21829	1.76017	2.30419	0.759684
1240.43	1362.46	385.04	169.94	745.15	1857.11	162.45	1513.79	256.29	872.71	1084.02	547.5	1877.92	656.24	1909.83	412.41	833.73	1490.13	202.52	328.8	Gm5866		1.09838	2.26574	2.49226	9.3185	3.40517	1.97995	2.86164	4.6309	1.78731	1.62354	3.14634	0.759335
14.93	14.9	16.59	19.2	15	14.3	16.71	14.25	19.42	18.24	15.32	13.39	14.96	69.21	13.96	17.69	14.94	14.87	19.27	16.37	Sowahd		1.00201	1.15732	1.04895	1.17263	1.06469	1.14414	4.62634	1.26719	1.00471	1.17715	1.46651	0.759275
151.84	242.41	277.71	144.83	204.15	260.66	1076.9	168.66	215.95	81.91	148.44	159.14	216.57	424.94	163.82	92.67	183.6	194.67	213.53	174.63	Zyg11b		1.59648	1.91749	1.27681	6.38503	2.63643	1.07208	1.96214	1.76778	1.06029	1.22276	2.08973	0.759129
1974.81	1422.84	712.63	172.25	4972.65	586.92	204.61	369.75	168.55	1367.04	368.08	458.17	2364.73	2217.72	350.86	129.82	313.67	1162.8	1092.74	369.39	Kdelr2		1.38794	4.13718	8.47245	1.8071	8.11059	1.24476	1.06629	2.70267	3.70708	2.95823	3.55943	0.758846
97.33	22.75	23.84	23.14	116.03	84.08	22.61	24.16	20.83	29.43	21.35	27.84	18.9	31.7	20.28	23.54	131.03	23.5	38.92	23.35	Rnf151		4.27824	1.03025	1.38	1.06855	1.41287	1.30398	1.67725	1.16075	5.57574	1.66681	2.05544	0.758688
452.36	1288.64	687.28	484.42	529.56	436.87	615.06	405.11	520.11	787.26	823.37	179.99	301.12	45.83	250.25	428.68	583.04	852.15	701.61	723.95	Prim1		2.8487	1.41877	1.21217	1.51825	1.51364	4.57453	6.57037	1.71301	1.46156	1.03184	2.38628	0.758456
1272.31	1492.6	1330.72	345.12	1228.32	1052.45	1560.83	405.93	1462.18	1484.93	1176.22	453.57	1649.79	210.87	1753.66	803.41	575.56	1078.12	2820.84	1660.33	Nlrp4a		1.17314	3.85582	1.16711	3.84507	1.01556	2.59325	7.82373	2.18277	1.87317	1.69896	2.72286	0.75839
1205.55	365.99	622.94	159.41	1278.43	1661.14	476.12	408.74	1818.63	250.76	799.22	794.21	1800.7	503.51	1018.28	610.17	790	455.71	656.45	601.57	Esyt2		3.29394	3.90778	1.29936	1.16485	7.25247	1.00631	3.57629	1.66885	1.73356	1.09123	2.59946	0.758366
2185.53	2131.91	2452.1	496.81	4108.57	4200.72	1824.73	2037.97	1503.44	1639.67	2113.49	1407.81	2229.79	3069.23	2733.11	2185.81	1608.77	1587.15	1314.67	1865.72	Lcor		1.02515	4.93569	1.02243	1.11686	1.09061	1.50126	1.37647	1.25039	1.01362	1.41915	1.57516	0.758175
162.54	282.76	999.74	164.02	301.99	357.71	395.4	355.01	131.21	126.77	177.1	146.35	658.67	364.33	187.39	95.8	508.47	143.48	179.51	141.62	Ccno		1.73963	6.09523	1.18451	1.11377	1.03502	1.21011	1.80789	1.95605	3.54384	1.26755	2.09536	0.758138
31.19	27.7	123.21	95.24	28.17	42.16	36.02	31.59	41.02	49.02	119.08	22.41	29.23	31.99	40.33	38.45	34.65	93.84	77.19	61.98	Gm13355		1.12599	1.29368	1.49663	1.14023	1.19503	5.3137	1.09442	1.04889	2.70823	1.2454	1.76622	0.758041
538.05	262.11	1050.98	1225.88	651.77	418.96	949.5	567.9	350.16	436.78	84.67	632.62	381.73	114.99	577.14	787.78	407.38	783.45	615.97	150.23	Drg2		2.05276	1.16642	1.55569	1.67195	1.24737	7.4716	3.31968	1.36497	1.92314	4.10018	2.58738	0.758011
9226.58	5990.95	3638.45	8777.11	12378.1	4705.33	7930.14	5039.87	9597.15	1387.49	9864.91	9485.12	5567.99	3885.97	6800.33	2071.11	9103.46	6224.79	12569	12116.6	Cetn3		1.54009	2.41232	2.63065	1.57348	6.91691	1.04004	1.43284	3.28342	1.46245	1.03733	2.33295	0.757868
1005.8	1429.51	1413.28	223.01	1914.71	1710.94	1232.04	343.75	745.54	1089.1	1537.69	955.2	1067.97	270.04	1372.21	1520.91	696.03	704.8	1681.03	1093.22	Mpp5		1.42127	6.33729	1.1191	3.58412	1.46082	1.60981	3.95486	1.10837	1.0126	1.53769	2.31459	0.757832
104.29	112.22	211.86	153.82	133.2	183.89	94	510.73	103.68	96.69	166.4	154.2	285.85	152.85	198.53	179.01	135.61	110.2	163.46	316.44	Leprot		1.07604	1.37732	1.38056	5.4333	1.07229	1.07912	1.87013	1.10904	1.23058	1.93589	1.75643	0.75757
503.45	291.41	342.41	921.64	2485.96	280.46	1060.32	548.92	191.51	86.93	591.86	218.77	350.65	568.8	234.54	608.62	414.45	1094.93	92.74	143.64	Mif		1.72763	2.69163	8.86387	1.93165	2.20304	2.7054	1.62213	2.59495	2.64189	1.54885	2.8531	0.757546
322.26	1918.03	328.62	748.06	828.01	1201.56	568.32	1200.65	1145.63	568.98	1200.18	618.9	2252.26	292.57	261.77	705.57	1321.87	1349.71	780.02	1214.06	Pdcd4		5.95181	2.27637	1.45114	2.11263	2.01348	1.93921	7.69819	2.69538	1.02106	1.55645	2.87157	0.756953
10539	8337.85	6376.81	5027.83	3654.76	11856.3	3617.86	11740.5	16432	8621	2462.09	15786.5	3541.02	3462.58	6021.68	7335.45	8620.17	7600.61	11851.2	7484.03	Nufip1		1.26399	1.2683	3.24408	3.24514	1.90604	6.41181	1.02265	1.21817	1.13414	1.58354	2.22979	0.756515
82.55	103.61	90.49	286.26	90.18	103.97	49.77	69.46	63.85	81.97	94.17	108.58	192.26	351.34	179.98	61.63	59.95	387.11	264.68	189.27	Cnpy2		1.25512	3.16344	1.15292	1.39562	1.28379	1.15302	1.82742	2.92033	6.45721	1.39843	2.20073	0.756174
1181.44	4652.79	1305.31	584.13	509	4271.27	1381.2	5759.75	2796.33	3318.44	4413.97	3941.12	6217.94	1635.28	2799.59	2014.73	852.49	8081.91	8079.11	2803.55	Rfpl4b		3.93824	2.23462	8.39149	4.17011	1.18671	1.11998	3.80237	1.38956	9.48036	2.88174	3.85952	0.755816
123.1	597.43	949.91	131.87	575.69	288.11	222.95	506.54	244.78	355.29	218.88	261.2	358.7	263.42	477.41	914.28	415.17	286.27	172.35	334.9	Tpp2		4.85321	7.20338	1.99816	2.27199	1.45147	1.19335	1.3617	1.91508	1.45027	1.94314	2.56418	0.755531
46.55	31	24.5	32.1	68.99	64.71	25.01	41.98	33.11	38.69	25.09	128.7	34.02	23.3	99.19	57.74	25.62	149.89	49.71	26.35	Sgsh		1.50161	1.3102	1.06614	1.67853	1.16853	5.12953	1.46009	1.71787	5.85051	1.88653	2.27695	0.755434
270.05	179.93	63.72	88.8	245.56	124.09	117.37	67.55	57.62	61.9	61.49	75.82	68.43	60.49	407.29	72.28	135.73	99.95	100.8	89.69	Mgrn1		1.50086	1.3936	1.97889	1.73753	1.07428	1.23305	1.13126	5.63489	1.35798	1.12387	1.81662	0.755262
86.52	84.17	90.48	556.69	120.6	62.57	142.83	62.19	61.11	112.17	69.47	79.12	173.01	65.69	102.16	107.45	77.65	62.44	145.49	173.04	2700094K13Rik		1.02792	6.15263	1.92744	2.29667	1.83554	1.13891	2.63373	1.05178	1.24359	1.18936	2.04976	0.755029
1609.72	821.58	821.56	416.14	2092.28	1257.61	4911.92	1038.54	1139.57	187.02	568.1	545.03	1698.66	985.92	852.91	803.19	1833.23	1626.65	1639.9	1183.58	Cenpj		1.9593	1.97424	1.6637	4.72964	6.09331	1.04233	1.72292	1.0619	1.127	1.38554	2.27599	0.754976
196.74	97.44	429.54	558.12	483.93	323.87	92.73	150.57	594.96	230.54	179.65	128.88	354.95	55.78	65.72	90.17	148.26	92.1	112.37	111.69	Mrps17		2.01909	1.29934	1.49421	1.62375	2.58072	1.39393	6.36339	1.37203	1.60977	1.00609	2.07623	0.754892
3743.42	2992.9	2786.5	3093.53	3799.96	2317.74	5887.42	2658.27	3012.74	1726.9	5806.97	6333.42	4104.36	703.37	4087.15	1698.43	797.51	4784.69	4702.79	3254.59	Polr2g		1.25077	1.11018	1.63951	2.21476	1.74459	1.09066	5.83528	2.40643	5.99954	1.44497	2.47367	0.754574
751.26	622.32	1192.78	793.67	847.86	1271.05	449.62	1593.92	1686.43	423.32	202.26	276.36	1001.1	633.8	1636.35	331.05	310.3	350.68	1601.82	213.43	Ubiad1		1.20719	1.50287	1.49913	3.54504	3.98382	1.36636	1.57952	4.94291	1.13013	7.50513	2.82621	0.754518
3202.74	6083.52	7776.26	3073.27	5868.35	4592.61	2454.65	2132.43	10646.8	1451.53	8772.97	4547.88	4000.65	2770.15	1763.22	5077.39	4580.47	6973.37	5411.83	11341.9	Vps26a		1.89947	2.53029	1.27778	1.1511	7.33487	1.92902	1.4442	2.87961	1.52241	2.09577	2.40645	0.754466
60.15	73.42	111.71	92.8	104.81	91.55	267.3	49.17	77.6	38.47	84.63	61.61	93.41	49.2	53.77	56.77	58.67	75.17	66.51	68.64	Zfp442		1.22062	1.20377	1.14484	5.43624	2.01716	1.37364	1.89858	1.05579	1.28123	1.03203	1.76639	0.754429
3682.7	5552.99	4184.21	8041	4222.32	3797.33	4379.13	720.24	4845.74	3511.86	3917.75	2808.41	4302.68	3820.43	6008.71	2757.53	9510.66	4596.91	4655.92	4916.96	Gtpbp4		1.50786	1.92175	1.11192	6.0801	1.37982	1.39501	1.12623	2.17902	2.06892	1.05607	1.98267	0.754182
190.38	63.25	53.16	79.98	91.49	95.17	217.61	87.8	45.11	57.22	84.9	150.8	67.45	51.96	54.83	48.74	41.96	259.23	172.63	144.72	2610020H08Rik		3.00996	1.50451	1.04022	2.47847	1.26845	1.77621	1.29811	1.12495	6.17803	1.19286	2.08718	0.754016
168.81	225.03	119.83	590.63	164.88	236.03	297.29	239.7	184.72	131.86	592.76	103.44	202.88	122.95	162.72	156.26	161.5	437.16	137.32	146.91	Zfp825		1.33304	4.9289	1.43153	1.24026	1.40088	5.73047	1.6501	1.04134	2.70687	1.06984	2.25332	0.753769
26.77	29.86	30.81	28.55	32.5	29.33	154.47	32.15	33.79	30.79	31.95	36.25	29.42	31.53	32.57	28.95	29.88	29.59	32.55	75.58	Zc2hc1a		1.11543	1.07916	1.10808	4.80467	1.09743	1.13459	1.07172	1.12504	1.0098	2.32197	1.58679	0.75331
216.43	63.66	83.72	112.02	58.8	49.56	54.73	43.67	98.91	74.05	102.72	88.43	71.07	99.4	384.12	72.77	71.49	85.38	63.72	338.43	Gm26729		3.39978	1.33803	1.18644	1.25326	1.33572	1.1616	1.39862	5.27855	1.19429	5.31121	2.28575	0.753095
27.01	36.92	181.46	34.51	27.3	20.76	26.52	30.67	30.62	32.01	44.4	33.17	31.42	33.22	29.04	34.96	26.29	44.71	38.78	27.3	Tmod4		1.3669	5.25819	1.31503	1.15649	1.0454	1.33856	1.05729	1.20386	1.70065	1.42051	1.68629	0.752973
17.7	17.41	18.5	82.04	18.06	19.27	20.15	27.93	24.44	24.88	21.81	23.1	19.46	20.38	18.28	19.11	18.77	17.64	20.19	19.69	Mia		1.01666	4.43459	1.067	1.3861	1.018	1.05915	1.04728	1.0454	1.06406	1.02539	1.41636	0.752718
51.54	54.15	29.58	62	36.96	83.34	65.33	30.26	25.01	32.78	53.17	41.06	173.94	31.97	222.37	31.99	70.46	40.37	23.37	41.85	Serpinb12		1.05064	2.09601	2.25487	2.15896	1.31068	1.29493	5.44073	6.95123	1.74536	1.79076	2.60942	0.752718
1169.92	1454.99	857.35	2198.11	439.02	591.92	376.95	1427.54	1493.56	158.97	1645.09	393.43	724.1	1640.74	1273.02	294.05	2755.6	1382.51	2909.95	4216.82	Gm19601		1.24367	2.56384	1.34828	3.78708	9.39523	4.1814	2.2659	4.32926	1.99319	1.4491	3.2557	0.752289
50.24	153.11	46.3	47.92	49.16	58.37	40.63	52.09	39.84	46.3	192.77	37.16	55.64	41.67	48.77	45.35	67.53	45.31	46.9	46.77	Nek10		3.04757	1.03499	1.18735	1.28206	1.16215	5.18757	1.33525	1.07541	1.4904	1.00278	1.78055	0.752016
131.61	989.51	1013.66	542.24	272.43	612.24	202.91	142.08	184.1	201.88	217.41	167.39	420.63	68.02	207.1	455.98	400.2	180.66	314.1	110.13	Arrdc3		7.5185	1.86939	2.24733	1.42814	1.09658	1.29882	6.18392	2.20174	2.21521	2.85208	2.89117	0.752004
659.82	738.5	625.12	109.3	2077.77	1371.84	659.16	556.78	586.29	634.56	175.22	343.12	767.04	537.17	462.18	276.31	683.18	572.52	349.51	218.09	Hmgxb3		1.11924	5.7193	1.51459	1.18388	1.08233	1.95822	1.42793	1.67269	1.19329	1.6026	1.84741	0.751884
22.51	23.23	24.64	22.93	50.17	71.51	25.37	23.29	21.8	20.9	16.93	25.76	20.34	20.94	22.7	73.24	21.53	19.8	27.23	135.33	Gm21740		1.03199	1.07457	1.42535	1.08931	1.04306	1.52156	1.0295	3.22643	1.08737	4.96989	1.7499	0.75167
22.51	23.23	24.64	22.93	50.17	71.51	25.37	23.29	21.8	20.9	16.93	25.76	20.34	20.94	22.7	73.24	21.53	19.8	27.23	135.33	Gm21733		1.03199	1.07457	1.42535	1.08931	1.04306	1.52156	1.0295	3.22643	1.08737	4.96989	1.7499	0.75167
22.51	23.23	24.64	22.93	50.17	71.51	25.37	23.29	21.8	20.9	16.93	25.76	20.34	20.94	22.7	73.24	21.53	19.8	27.23	135.33	Gm21851		1.03199	1.07457	1.42535	1.08931	1.04306	1.52156	1.0295	3.22643	1.08737	4.96989	1.7499	0.75167
22.51	23.23	24.64	22.93	50.17	71.51	25.37	23.29	21.8	20.9	16.93	25.76	20.34	20.94	22.7	73.24	21.53	19.8	27.23	135.33	Gm21868		1.03199	1.07457	1.42535	1.08931	1.04306	1.52156	1.0295	3.22643	1.08737	4.96989	1.7499	0.75167
500.15	272.96	799.49	779.79	800.14	147.02	283.37	243.99	394.04	375.62	390.53	310.68	591.57	251.15	472.57	563.33	315.44	492.35	469.03	434.32	Idh3b		1.83232	1.02526	5.44239	1.1614	1.04904	1.25702	2.35544	1.19206	1.56084	1.07992	1.79557	0.75153
71.55	16.01	18.77	19.14	15.4	36.36	19.61	20.53	19.77	20.42	59.74	22.52	19.33	99.11	19.58	19.79	16.1	15.94	19.48	18.18	Bpifa6		4.46908	1.01971	2.36104	1.04691	1.03288	2.65275	5.12726	1.01073	1.01004	1.07151	2.08019	0.751493
1843.45	1183.34	1163.27	475.25	829.11	1702.78	908.1	576.19	445.18	476.24	2526.23	340.92	1178.78	398.81	953.91	281.73	782.34	580.76	1053.76	832.4	Hsdl2		1.55784	2.4477	2.05374	1.57604	1.06977	7.41004	2.95574	3.3859	1.3471	1.26593	2.50698	0.751458
1076.04	644.76	915.33	304.7	987.52	610.9	1040.23	1099.8	747.81	632.35	740.08	225.99	454.24	854.72	590.91	720.23	408.48	2682.07	1704.48	1494.67	Mrpl46		1.6689	3.00404	1.6165	1.05727	1.18259	3.27484	1.88165	1.21885	6.56598	1.14037	2.2611	0.751363
409.73	129.42	436.14	106.06	94.19	169.5	369.54	421.08	261.15	280.7	190.97	234.53	445.91	59.03	143.11	144.25	275.03	802.77	53.79	302.34	Wnk3		3.16589	4.1122	1.79955	1.13947	1.07486	1.2281	7.55396	1.00797	2.91885	5.62075	2.96216	0.751349
492.62	66.05	655.77	618.24	351.75	157.11	250.77	41.04	269.91	93.27	103.66	232.65	64.26	969.83	263.08	33.08	215.49	64.3	389.61	51.14	Gm14897		7.45829	1.0607	2.23888	6.11038	2.89386	2.24436	15.0923	7.95284	3.35132	7.6185	5.60214	0.750208
2693.36	3371.58	3803.5	4070.3	2724.21	4922.82	5508.22	1857.53	4052.14	4254.7	6882.37	1174.34	4438.66	3850.53	4694.32	2133.83	2204.4	3481.52	3738.1	3736.5	Fbxw18		1.25181	1.07015	1.80706	2.96535	1.04999	5.86063	1.15274	2.19995	1.57935	1.00043	1.99375	0.750195
117.69	352.48	58.53	66.16	54.46	52.02	372	1110.77	319.47	338.75	812.88	350.89	49.66	105.82	785.05	107.13	125.33	430.38	49.76	53.23	Ube2dnl1		2.99499	1.13036	1.04691	2.98594	1.06035	2.31662	2.13089	7.32801	3.43397	1.06973	2.54978	0.750008
96.39	55.88	113.93	133.83	1280.96	279.83	51.04	69.28	117.37	59.2	60.21	81.79	454.87	61.04	257.11	72.44	71.81	70.51	201.3	70.13	Gm9328		1.72495	1.17467	4.57764	1.35737	1.9826	1.35841	7.452	3.54928	1.01844	2.87038	2.70657	0.749935
96.39	55.88	113.93	133.83	1280.96	279.83	51.04	69.28	117.37	59.2	60.21	81.79	454.87	61.04	257.11	72.44	71.81	70.51	201.3	70.13	Gm4664		1.72495	1.17467	4.57764	1.35737	1.9826	1.35841	7.452	3.54928	1.01844	2.87038	2.70657	0.749935
26.41	24.18	110.16	22.13	77.51	36.72	15.94	35.08	17.64	22.88	169.06	26.88	33.81	42.38	81.93	31.97	19.31	18.44	19.16	15.41	Gm813		1.09222	4.97786	2.11084	2.20075	1.29705	6.28943	1.25348	2.56272	1.04718	1.24335	2.40749	0.749863
50.49	50.11	91.7	73.32	50.3	84.91	43.36	219.66	154.47	101.89	44.28	54.71	60.55	61.38	50.65	43.45	94.39	125.71	53.15	49.8	Borcs8		1.00758	1.25068	1.68807	5.06596	1.51605	1.23555	1.01371	1.16571	1.33181	1.06727	1.63424	0.749701
32.88	39.44	38.75	44.56	87.18	163.15	42.84	39.42	42.6	36.32	54.79	37.66	27.78	37.05	35.28	152.04	34.51	33.98	57.92	295.81	Gm21889		1.19951	1.14994	1.87142	1.08676	1.17291	1.45486	1.33369	4.30952	1.0156	5.10722	1.97014	0.748818
651.94	512.01	30.3	38.01	22.73	24.61	393.57	1687.03	1452.51	273.3	774.96	952.85	2105.49	534.55	26.95	30.24	1695.22	2300.19	30.38	28.77	Gm15023		1.2733	1.25446	1.08271	4.28648	5.31471	1.22955	3.93881	1.12208	1.35687	1.05596	2.19149	0.748282
157.24	99.85	251.4	161.76	1252.75	722.21	136.35	1235.84	304.21	109.47	931.3	115.95	794.62	1434.47	4937.38	1644.23	759.71	1899.23	1380.17	299.08	---		1.57476	1.55415	1.73461	9.06373	2.77893	8.03191	1.80523	3.00285	2.49994	4.61472	3.66608	0.748169
145.8	384.25	190.71	274.32	194.64	185.61	183.39	405.34	299.39	436.63	617.76	678.6	626.61	271.89	119.48	823.48	221.23	528.09	212.72	304.5	Oog4		2.63546	1.43841	1.04865	2.21026	1.4584	1.09848	2.30465	6.8922	2.38706	1.43146	2.2905	0.748164
553.05	499.38	91.64	655.66	544.23	418.77	249.88	1833.02	412.91	1224.19	785.23	666.99	314.07	121.45	325.67	111.49	816.76	513.11	477.95	174.67	Tmx1		1.10747	7.15474	1.29959	7.3356	2.96479	1.17727	2.586	2.92107	1.59178	2.7363	3.08746	0.748068
495.39	175.27	81.95	235.35	1242.14	302.76	933.05	548.37	232.87	82.27	105.93	60.31	1329.75	126.01	229.89	1855.84	391.52	106.29	443.31	293.65	Pin1rt1		2.82644	2.87187	4.10272	1.7015	2.83056	1.75643	10.5527	8.07273	3.68351	1.50965	3.99081	0.747872
163.02	219.62	338.44	58.91	130.59	143.05	109.53	110.75	252.85	139.01	81.85	106.45	141.29	72.53	91.81	103.35	101.95	120.52	183.52	70.76	Tsc1		1.3472	5.74503	1.09541	1.01114	1.81893	1.30055	1.94802	1.12569	1.18215	2.59356	1.91677	0.747758
2581.9	2419.75	4846.47	5294.25	4569.53	2981.58	5326.94	805.2	2470.5	1309.72	1920.33	1084.07	6405.61	3412.78	3315.08	1293.37	4058.86	2738.27	3854.83	2145.06	Gm8420		1.06701	1.09239	1.53259	6.61567	1.88628	1.77141	1.87695	2.56313	1.48227	1.79707	2.16848	0.74739
23.66	16.05	19.94	20.47	16.18	14.15	33.73	28.97	18.86	19.98	17.1	18.56	13.02	20.2	17.7	25.88	16.35	18.04	18.12	90.09	Gimap9		1.47414	1.02658	1.14346	1.16431	1.05938	1.08538	1.55146	1.46215	1.10336	4.97185	1.60421	0.747375
102.56	19.02	37.37	22.86	22.01	31.91	21.26	24.63	25.95	26.48	39.1	27.5	25.91	51.45	23.64	25.98	33.96	34.45	23.39	32.61	Dnajb13		5.39222	1.63473	1.4498	1.15851	1.02042	1.42182	1.98572	1.09898	1.01443	1.39419	1.75708	0.747017
67.39	117.25	405.47	596.96	384.93	203.4	847.75	126.37	74.66	459.02	177.1	529.26	216.35	247.78	509.39	443.46	140.37	335.13	623.14	388.22	Pmpcb		1.73987	1.47227	1.89248	6.70848	6.14814	2.98848	1.14527	1.14867	2.38748	1.60512	2.72363	0.746821
112.59	99.11	174.33	136.44	367.59	259.18	590.21	90.94	162.52	116.07	270.78	203.5	264.56	115.38	393.32	270.1	384.47	802.34	103.5	263.84	Wdr70		1.13601	1.2777	1.41828	6.4901	1.40019	1.33061	2.29295	1.4562	2.08687	2.54918	2.14381	0.746648
563.29	633.99	1244.71	158.94	273.21	494.75	149.08	152.45	715.08	960.63	1871.16	467.88	604.12	449.67	293.69	786.56	775.4	128.07	951.34	171.64	Atp6v1c1		1.12551	7.83132	1.81088	1.02261	1.34339	3.99923	1.34347	2.6782	6.0545	5.54265	3.27518	0.746563
43.51	46.97	47.62	79.6	53.88	80.39	52.79	49.64	46.92	37.04	31.78	70.8	41.97	31.99	35.34	207.76	55.52	37.58	50.13	222.68	Gm21268		1.07952	1.67157	1.49202	1.06346	1.26674	2.22782	1.31197	5.87889	1.47738	4.44205	2.19114	0.746363
43.51	46.97	47.62	79.6	53.88	80.39	52.79	49.64	46.92	37.04	31.78	70.8	41.97	31.99	35.34	207.76	55.52	37.58	50.13	222.68	Gm20936		1.07952	1.67157	1.49202	1.06346	1.26674	2.22782	1.31197	5.87889	1.47738	4.44205	2.19114	0.746363
971.23	233.6	77.57	53.47	54.51	89.96	121.41	72.37	245.15	59.54	131.95	120.45	49.25	155.88	426.38	54.11	138.59	94.32	158.56	99.2	Tmem255b		4.15766	1.45072	1.65034	1.67763	4.1174	1.09548	3.16508	7.87987	1.46936	1.59839	2.82619	0.746246
42.52	34.06	28.55	31.53	25.6	41.87	42.19	32	41.66	26.98	29.44	157.54	27.99	38.72	38.22	30.25	141	125.25	25.7	32.29	Eqtn		1.24839	1.10438	1.63555	1.31844	1.54411	5.35122	1.38335	1.26347	1.12575	1.25642	1.72311	0.746127
124.76	95.51	729.81	928.44	372.7	54.17	129	78.4	37.44	207.3	160.46	589.3	181.65	210.44	489.02	162.66	208.83	200.02	139.62	75.84	Efhb		1.30625	1.27217	6.88019	1.64541	5.53686	3.67257	1.15849	3.00639	1.04405	1.84098	2.73634	0.745957
15.12	16.9	15.95	19.46	18.46	86.7	14.24	15.25	13.51	16.56	16.85	18.45	11.23	15.59	16.18	18.53	15.96	16.93	13.17	12.41	Olfr788		1.11772	1.22006	4.69664	1.07093	1.22576	1.09496	1.38825	1.14524	1.06078	1.06124	1.50816	0.745906
248.92	157.84	449.85	249.32	301.91	557.51	174.06	132.04	443.58	1102.68	243.68	600.15	341.85	81.3	529.02	60.96	534.28	1212.06	167.71	420.9	Mt2		1.57704	1.80431	1.84661	1.31824	2.48587	2.46286	4.2048	8.67815	2.26859	2.50969	2.91561	0.745873
234.52	241.31	840.97	596.32	942.53	353.68	909.98	153.88	225.32	146.82	324.22	253.3	247.49	1201.37	437.24	377.24	263.73	200.8	1202.7	681.05	Mns1		1.02895	1.41027	2.66492	5.91357	1.53467	1.27998	4.85422	1.15905	1.3134	1.76595	2.2925	0.745788
61.26	191.36	233.97	67.96	461.06	119.9	72.13	42.41	67.86	126.8	95.53	49.02	91.38	40	100.68	62.18	72.48	88.11	61.62	544.82	Ptpn22		3.12373	3.44276	3.84537	1.70078	1.86855	1.9488	2.2845	1.61917	1.21565	8.84161	2.98909	0.745786
134.23	61.74	453.06	57.77	56.34	110.25	142.59	80.99	59.44	108.79	229.87	57.55	59.75	58.78	106	115.49	78.44	205.91	48.2	290.48	Vps33a		2.17412	7.84248	1.95687	1.76059	1.83025	3.99427	1.0165	1.08953	2.62506	6.02656	3.03162	0.745631
405.88	274.44	87.84	542.77	177.28	54.33	172.95	193.46	88.28	84.02	169.42	189.18	285.52	298.24	272.16	89.34	478.75	335.2	79.76	387.93	Sgf29		1.47894	6.17908	3.26302	1.11859	1.0507	1.11663	1.04455	3.04634	1.42825	4.86372	2.45898	0.745179
167.8	137.8	41.49	53.58	129.86	78.02	497.33	296.43	109.77	78.26	282.3	81.24	231.67	41.69	173.64	73.3	104.5	169.13	871.38	122.51	Mterf1b		1.21771	1.2914	1.66445	1.67773	1.40263	3.47489	5.55697	2.36889	1.61847	7.11273	2.73859	0.745177
712.86	483.53	131.44	256.63	1222.35	201.72	235.4	80.26	238.34	554.46	1013.28	131.24	229.35	151.22	159.23	162.54	686.86	1054.95	578.96	188.78	Phf11a		1.47428	1.95245	6.05964	2.93297	2.32634	7.72082	1.51666	1.02079	1.5359	3.06685	2.96067	0.744959
275.52	353.45	548.6	369.78	325.08	317.22	145.99	160.87	379.69	903.07	523.78	86.2	305.32	128.58	443.93	205.38	214.03	315.09	430.87	435.44	5730408K05Rik		1.28285	1.48358	1.02478	1.10192	2.37844	6.07633	2.37455	2.16151	1.47218	1.01061	2.03668	0.74479
408.32	57.79	51.34	69.07	489.62	61.93	69.87	49.55	58.75	58.27	148.71	81.21	218.59	62.78	81.86	458.65	183.61	55.9	84.48	59.73	Lmbr1		7.06558	1.34534	7.90602	1.41009	1.00824	1.83118	3.48184	5.60286	3.28462	1.41436	3.43501	0.744789
56.51	79.2	60.99	54.69	58.74	106.84	35.74	82.52	73.47	64.42	42.39	44.08	389.49	62.22	200.33	90.54	187.8	143.61	45.26	98.84	Tdp1		1.40152	1.11519	1.81886	2.3089	1.14048	1.03987	6.25988	2.21261	1.30771	2.18383	2.07889	0.74473
1525.79	2725.96	1548.08	180.23	2210.06	1584.01	144.09	59.61	872.15	292.62	157.04	65.89	1342.3	501.14	3250.85	835.08	836.46	1115.3	1316.79	160.81	Gm11247		1.78659	8.58947	1.39523	2.41721	2.98049	2.38337	2.67849	3.89286	1.33336	8.18848	3.56455	0.744718
212.3	170.48	37.16	165.57	40.58	59.16	25.84	65.96	42.39	19.35	26.53	33.46	34.01	24.28	91.97	28.49	29.9	48.59	28.35	216.06	Gm2444		1.24531	4.4556	1.45786	2.55263	2.1907	1.26121	1.40074	3.22815	1.62508	7.62116	2.70384	0.744118
260.82	285.3	463.33	201.68	336.69	348.87	578.89	103.8	477.64	291.55	390.79	353.5	630.08	516.87	296.01	393.7	375.78	519.85	478.26	281.32	Med19		1.09386	2.29735	1.03618	5.57697	1.63828	1.10549	1.21903	1.33002	1.38339	1.70006	1.83806	0.743999
1121.96	1262.83	709.91	302.5	315.28	586.8	959.41	361.25	536.01	187.79	253.05	226.1	767.68	119.19	541.81	667.29	1068.43	831.08	288.27	266.7	Vprbp		1.12556	2.34681	1.8612	2.65581	2.85431	1.1192	6.44081	1.23159	1.28559	1.08088	2.20017	0.743842
31.99	31.74	71.83	81.91	34.08	33.71	32.79	69.48	46.71	43.35	42.67	49.31	40.52	213.15	71.09	36.27	50.79	29.71	37.72	40.05	Gab1		1.00788	1.14033	1.01098	2.11894	1.07751	1.15561	5.26037	1.96002	1.70953	1.06177	1.75029	0.743766
497.01	199.04	617.27	105.7	298.97	432.37	106.61	693.51	266.77	446.02	540.2	581.32	251.91	247.02	222.12	138.13	372.82	242.68	247.4	932.96	Ddx42		2.49704	5.83983	1.4462	6.50511	1.67193	1.07612	1.0198	1.60805	1.53626	3.77106	2.69714	0.743186
117.82	466.67	214.59	608.35	52.91	142.92	396.58	667.22	132.72	307	31.8	257.87	862.47	862.91	450.21	240.12	485.54	356.28	329.86	608.1	Tecr		3.96087	2.83494	2.70119	1.68243	2.31314	8.10912	1.00051	1.87494	1.3628	1.84351	2.76835	0.743183
26.33	32.73	34.83	37.61	76.53	133.24	38.05	28.37	24.76	22.61	54.56	55.42	29.2	24.29	25.35	109.44	31.03	26.05	55.38	263.97	Gm20927		1.24307	1.07982	1.74102	1.34121	1.09509	1.01576	1.20214	4.31716	1.19117	4.76652	1.8993	0.742955
65.47	40.02	41.59	65.08	98.85	67.52	90.6	59.99	64.57	68.32	65.97	59.61	83.83	89.29	73.95	56.39	91.37	523.22	147.71	55.75	Syde2		1.63593	1.5648	1.46401	1.51025	1.05808	1.10669	1.06513	1.3114	5.72639	2.64951	1.90922	0.742945
19029.6	27298	27613.8	11180.8	24601.7	18735.5	4088.91	11582.4	23895.5	4196.82	1114.26	1372.53	11582.6	12210.4	10554.7	9141.53	21266	25517.3	23826	21018.8	Gm14789		1.4345	2.46976	1.3131	2.83263	5.69371	1.23179	1.0542	1.15459	1.19991	1.13356	1.95177	0.742787
69.34	45.98	24.27	31.12	25.95	56.67	28.89	32.45	39	224.16	48.83	31.78	25.25	31.07	31.47	33.33	23	33.36	32.77	55.18	Cyp2a12		1.50805	1.28224	2.18382	1.12323	5.74769	1.5365	1.2305	1.0591	1.45043	1.68386	1.88054	0.742701
58.98	146.48	95.47	464.35	72.75	133.07	71.33	56.18	68.74	77.72	138.65	83.91	69.49	294.37	91.88	748.35	119.67	221.53	255.69	119.99	Txnl4b		2.48355	4.86383	1.82914	1.26967	1.13064	1.65237	4.23615	8.14486	1.85117	2.13093	2.95923	0.742688
98.88	106.02	62.87	299.51	164.88	98.04	121.35	124.07	198.17	71.13	110.4	105.77	92.66	136.65	62.7	318.22	105.71	119.2	90.22	80.93	Btbd7		1.07221	4.76396	1.68176	1.02241	2.78603	1.04377	1.47475	5.07528	1.12761	1.11479	2.11626	0.742679
804.88	957.38	887.1	1572.17	674.82	783.73	1188.97	218.24	1319.95	576.52	1452.52	291.45	1132.81	1312.21	740.65	464.47	1346.53	1381.71	1006.45	1408.61	Gm26980		1.18947	1.77226	1.16139	5.44799	2.28951	4.98377	1.15837	1.59461	1.02613	1.39958	2.20231	0.742414
51.6	208.16	201.07	235.14	239.84	129.46	98.85	160.82	341.7	192.55	447.06	48.55	106.08	325.44	938.37	280.88	140.74	349.86	352.88	136.67	Cdc16		4.03411	1.16944	1.85262	1.62691	1.7746	9.20824	3.06787	3.34082	2.48586	2.58199	3.11425	0.742296
35.82	31.93	174.39	31.69	45.6	41.1	44.22	41.64	37.22	45.3	48.42	41.21	31.11	81.97	136.66	61.15	50.36	33.85	40.03	35.21	Aadac		1.12183	5.503	1.10949	1.06196	1.21709	1.17496	2.63484	2.23483	1.48774	1.13689	1.86826	0.742118
128.12	1458.71	412.85	89.5	434.5	335.96	142.43	377.19	653.35	186.65	514.63	62.68	125.33	362.7	773.74	152.54	196.02	418.4	569.51	878.84	Hyls1		11.3855	4.61285	1.29331	2.64825	3.5004	8.21043	2.89396	5.07237	2.13448	1.54315	4.32947	0.741906
17.58	20.87	22.05	30.33	19.27	19	26.68	19.31	20.21	21	22.95	29.31	101.8	21.68	18.26	21.15	19.38	18.8	19.99	19.69	Slc46a3		1.18714	1.37551	1.01421	1.38167	1.03909	1.27712	4.69557	1.15827	1.03085	1.01524	1.51747	0.741867
8343	5435.02	7283.92	2138.35	6070	3095.21	5249.92	8944.84	2912.48	3839.09	6464.89	1939.58	8122.74	1079.24	2540.44	1484.08	4361.2	3447.8	5624.19	3006.92	Tnpo3		1.53504	3.40633	1.96109	1.70381	1.31815	3.33314	7.52635	1.71179	1.26492	1.87042	2.5631	0.741805
13.56	11.86	15.73	29.64	14.56	20.97	23.22	12.99	18.15	104.6	15.57	24.3	15.81	18.85	17.33	20.61	18.3	13.68	20.96	30.06	Ear-ps2		1.14334	1.8843	1.44025	1.78753	5.76309	1.56069	1.19228	1.18927	1.33772	1.43416	1.87326	0.741562
14.73	17.9	25.99	18.45	16.57	85.5	19.43	17.78	17.45	22.52	16.37	14.51	13.84	17.53	17.92	31.27	16.12	18.97	19.14	23.58	Gm20854		1.21521	1.40867	5.15993	1.0928	1.29054	1.12819	1.26662	1.74498	1.1768	1.23197	1.67157	0.741561
29.34	28.55	32.15	49.09	39.61	28.25	47.01	27.72	33.53	44.66	67.74	52.59	53.69	40.99	196.37	37.35	37.99	34.51	36.59	32.94	Gm15187		1.02767	1.52691	1.40212	1.69589	1.33194	1.28808	1.30983	5.25756	1.10084	1.11081	1.70516	0.74156
78.82	108.15	46.05	54.52	299.68	53.08	152.39	71.94	77.7	55.1	72.35	38.5	57.66	53.71	53.6	55.43	42.08	60.52	46.63	64.41	Gm10033		1.37211	1.18393	5.64582	2.11829	1.41016	1.87922	1.07354	1.03414	1.43821	1.3813	1.85367	0.741521
25.99	34.37	33.82	35.94	61.44	99.85	37.18	29.39	22.48	31.39	55.28	52.48	24.97	26.26	30.18	148.32	29.37	28.58	52.79	208.56	Gm20926		1.32243	1.06268	1.62516	1.26506	1.39635	1.05335	1.05166	4.91451	1.02764	3.95075	1.86696	0.74147
914.32	472.07	294.35	1355.12	1339.09	956.19	1404.25	203.46	1053.69	342.21	1372.22	1578.23	2487.88	379.96	2128.62	1100.96	1403.71	1410.4	1004.04	1541.91	Atp1b1		1.93683	4.60377	1.40044	6.90185	3.07907	1.15013	6.54774	1.93342	1.00477	1.53571	3.00937	0.741067
327.4	403.56	979.39	1122.72	541.12	419.55	2151.86	355.12	214.38	650.12	176.87	352.35	641.08	124.53	645.85	363.83	489.57	726.78	353.74	350.49	Mocs3		1.23262	1.14635	1.28976	6.05953	3.03256	1.99214	5.148	1.77514	1.48453	1.00927	2.41699	0.740591
1190.74	787.62	647.64	567.19	759.46	668.39	1325.18	861.27	827.26	857.8	808.19	304.07	799.07	122.63	296.41	598.56	1731.25	1043.5	396.87	1163.72	Ctsc		1.51182	1.14184	1.13625	1.53863	1.03692	2.65791	6.51611	2.01937	1.65908	2.93224	2.21502	0.740496
24.3	26.08	22.98	31.02	23.41	30.94	28.58	155.81	20.55	25.77	78.94	37.7	21.02	18.1	15.7	30.58	47.32	38.97	31.51	34.85	Ecm2		1.07325	1.34987	1.32166	5.45171	1.25401	2.0939	1.16133	1.94777	1.21427	1.106	1.79738	0.740278
1403.3	547.95	548.65	1379.97	255.24	332.64	761.83	234.83	186.4	148.87	754.81	228.32	874.69	705.19	814.19	185.86	439.68	323.53	2405.45	287.47	Rab8b		2.561	2.51521	1.30324	3.24418	1.2521	3.30593	1.24036	4.38066	1.35901	8.36766	2.95293	0.740218
913.1	638.36	33.85	42.71	36.44	25.21	503.46	3022.59	2068.6	508.45	3301.03	1977.1	2665.79	594.31	30.25	40.36	2610.66	2336.71	32.16	35.83	Gm7903		1.43038	1.26174	1.44546	6.00363	4.06844	1.66963	4.48552	1.33421	1.11724	1.11412	2.39304	0.740143
548.6	409.4	295.11	525.74	184.52	384.66	1031.89	150.59	322.85	167.2	902.53	350.05	506.02	229.66	735.99	482.86	406.54	490.17	898.29	1034.77	Tmem70		1.34001	1.78151	2.08465	6.85231	1.93092	2.57829	2.20334	1.52423	1.20571	1.15193	2.26529	0.739976
164.35	457.39	220.44	724.35	318.36	212.21	313.3	276.36	878.77	112.33	360.03	99.59	137.2	248.09	854.96	328.09	245.34	246.63	70.93	524.75	Tmem9b		2.78302	3.28593	1.50021	1.13367	7.82311	3.61512	1.80824	2.60587	1.00526	7.39814	3.29586	0.739928
353.13	457.09	123.07	578.7	144.44	140.05	186.65	286.02	278.58	193.99	195.19	182.1	290.08	153.39	159.89	173.64	149.97	723.81	185.46	163.3	C330007P06Rik		1.2944	4.7022	1.03135	1.53239	1.43605	1.07188	1.89113	1.086	4.82637	1.1357	2.00075	0.739821
1372.51	1503.93	892.79	1873.32	820.43	1658.68	1700.44	797.68	413.76	2171.01	1175.29	1017.89	1582.13	229.69	1482.03	544.67	2718.64	2003.02	1140.07	1585.96	Pxk		1.09575	2.09828	2.02172	2.13173	5.24703	1.15463	6.88811	2.72097	1.35727	1.39111	2.61066	0.739796
39.95	35.23	58.5	109.83	98.4	18.29	32.38	31.73	53.27	37.62	25.32	50.09	43.85	32.97	57.33	40.1	55.13	53.78	37.34	33.18	Gm14615		1.13398	1.87744	5.37999	1.02049	1.416	1.97828	1.33	1.42968	1.0251	1.12538	1.77163	0.739753
32.18	37.06	44.04	45.92	28.86	30.18	32.47	47.81	42.33	42.94	42.1	38.66	34.51	90.9	213.99	41.85	35.25	62.39	43.01	46.72	Rbbp9		1.15165	1.04269	1.04574	1.47244	1.01441	1.08898	2.63402	5.11326	1.76993	1.08626	1.74194	0.739709
495	180.15	1915.96	130.59	948.31	150.58	511.05	77.65	201.35	91.63	505.78	1197.57	840.42	106.65	698.03	150.7	766.8	2692.27	123.03	233	Zfp677		2.74771	14.6716	6.29772	6.58146	2.19742	2.36777	7.88017	4.63192	3.51105	1.89385	5.27806	0.739482
380.39	600.15	113.38	394.97	54.28	201.01	452.05	171.3	79.1	166.8	1094.33	106.65	446.62	1131.46	119.44	63.79	93.11	49.09	854.91	165.49	Ifitm3		1.57772	3.48359	3.70321	2.63894	2.10872	10.2609	2.53338	1.87239	1.89672	5.16593	3.52416	0.739023
3193.58	1521.96	5211.31	949.72	3509.96	3547.83	3461.95	2046.17	2022.38	1823.13	1747.88	2174.94	3298.12	2817.42	3182.2	1591.15	4060.1	3103.95	2624.12	2415.54	Atrx		2.09833	5.48721	1.01079	1.69192	1.10929	1.24433	1.17062	1.99994	1.30804	1.08635	1.82068	0.738889
16.67	15.64	21.16	17.15	17.97	18.44	17.58	17.56	22.61	19.4	19.81	17.31	19.05	16.93	17.48	16.68	23.21	14.65	81.98	17.73	Npas3		1.06586	1.23382	1.02615	1.00114	1.16546	1.14443	1.12522	1.04796	1.5843	4.6238	1.50181	0.738845
79.59	90.51	71.67	368.74	249.23	332.88	372.23	287.85	64.01	123.96	101.56	324.71	530.27	89.27	349.82	297.38	143.41	84.96	201.43	238.18	AI506816		1.1372	5.14497	1.33563	1.29314	1.93657	3.19722	5.94007	1.17634	1.68797	1.18245	2.40316	0.738625
64.41	45.85	62.85	49.37	292.16	114.52	84.62	41.16	57.53	60.08	209.93	39.98	230.48	39.5	81.41	440.3	37.97	43.33	41.6	42.88	Fam217a		1.4048	1.27304	2.55117	2.05588	1.04432	5.25088	5.83494	5.40843	1.14116	1.03077	2.69954	0.738587
590.3	322.12	553.36	81.76	184.48	500.57	68.16	134.85	316.07	499.28	371.78	116.17	231.29	192.62	321.66	244.8	390.06	264.98	271.64	258.89	BC055324		1.83255	6.7681	2.71341	1.97843	1.57965	3.20031	1.20076	1.31397	1.47204	1.04925	2.31085	0.738562
18.13	21.62	41.95	25.35	18.36	16.62	18.21	21.01	20.97	20.54	96.65	20.71	22.99	19.85	21.31	21.62	21.98	20.16	24.25	21.55	Gstz1		1.1925	1.65483	1.10469	1.15376	1.02093	4.66683	1.15819	1.01455	1.09028	1.12529	1.51818	0.738404
211.86	326.7	314.48	107.43	183.45	803.57	277.14	397.75	66.72	220.82	98.59	260.25	717.11	80.62	356.39	183.24	430.36	165.33	149.46	160.57	Tmem72		1.54206	2.9273	4.38032	1.4352	3.30965	2.63972	8.89494	1.94494	2.60304	1.07433	3.07515	0.738232
111.21	82.96	131.95	69.56	531.97	206.49	100.59	89.53	63.74	435.39	127.18	295.42	209	135.52	313.63	140.92	69.38	416.44	87.99	63.67	Ica1l		1.34053	1.89692	2.57625	1.12353	6.83072	2.32285	1.54221	2.22559	6.00231	1.38197	2.72429	0.738213
114.27	203.43	187.3	155.64	135.43	160.92	125.6	97.64	90.52	127.38	132.71	356.34	409.95	65.7	130.19	205.27	369.88	105.67	122.62	130.8	Acadm		1.78026	1.20342	1.18822	1.28636	1.4072	2.6851	6.23973	1.5767	3.50033	1.06671	2.1934	0.737871
30.08	29.23	32.21	52.56	126.44	25.38	38.88	34.94	44.25	41.55	32.94	36.67	31.61	35.39	41.42	64.34	36.49	36.99	58.99	33.96	Saal1		1.02908	1.63179	4.98188	1.11276	1.06498	1.11324	1.11958	1.55336	1.0137	1.73704	1.63574	0.737771
613.31	789.65	2132.44	1924.2	1867.44	1156.36	2184.99	606.12	268.3	1432.28	1368.32	466.59	1419.57	156.11	2051.45	513.26	603.08	538.94	1713.75	508.32	Api5		1.28752	1.10822	1.61493	3.60488	5.33835	2.9326	9.0934	3.9969	1.11901	3.3714	3.34672	0.737748
18.07	20.32	24.08	31.41	35.78	38.71	18.03	24.97	22.92	34.58	33.43	23.36	19.86	22.27	21.44	49.52	21.59	21.79	28.2	149.12	Gm20821		1.12452	1.3044	1.08189	1.38491	1.50873	1.43108	1.12135	2.3097	1.00926	5.28794	1.75638	0.737555
24.04	19.23	23.49	31.26	21.34	19.45	21.12	22.11	24.37	27.75	23.49	23.02	22.32	25.21	20.79	23.73	19.57	21.43	21.68	99.4	Gm15760		1.25013	1.33078	1.09717	1.04688	1.1387	1.02042	1.12948	1.14141	1.09504	4.58487	1.48349	0.737151
290.4	307	68.32	454.72	556.57	331.11	286.2	56.3	401.88	283.57	335.64	150.43	164.91	89.85	178.35	125.49	285.6	201.46	394.47	69.29	Rnft1		1.05716	6.65574	1.68092	5.08348	1.41722	2.2312	1.83539	1.42123	1.41765	5.69303	2.8493	0.737061
5511.24	1326.65	3973.6	593.55	16993.3	10270.7	4783.66	7988.4	8055.56	1248.66	3913.65	4851.58	1396.38	2273.6	3500.88	812.58	2124.53	2301.02	3643.38	4291.81	Hist1h2aa		4.15425	6.69463	1.65454	1.66993	6.45136	1.23966	1.62821	4.30835	1.08307	1.17797	3.0062	0.736846
1823.09	1990.26	3471.66	573.55	1579.61	2221.63	3473.08	1517.52	1606.79	877.12	2105.02	1697.49	2081.82	2283.1	1601.78	3235.04	1948.61	2492.71	1501.29	2647.66	Polr2b		1.0917	6.05293	1.40644	2.28866	1.83189	1.24008	1.09668	2.01965	1.27922	1.76359	2.00709	0.736833
29.82	41.06	21.95	127.35	31.68	25.3	30.12	23.8	33.46	36.35	60.58	30.13	40.3	40.52	20.48	47.45	100.65	47.73	40.22	33.06	Mir296		1.37693	5.80182	1.25217	1.26555	1.08637	2.01062	1.00546	2.31689	2.10874	1.21658	1.94411	0.736659
231.04	227.09	373.58	259.01	308.16	390.57	238.9	126.88	178.01	396.76	200.65	618.07	390.74	321	391.59	185.14	62.57	391.98	232.95	231.35	Xpo4		1.01739	1.44234	1.26743	1.88288	2.22886	3.08034	1.21726	2.1151	6.26466	1.00692	2.15232	0.736478
142.4	324.43	326.36	347.22	408.46	164.32	237.59	34.61	392.87	53.19	162.37	85.97	89.6	151.24	162.61	60.59	105.51	34.78	198.29	1816.95	Ptdss1		2.2783	1.06392	2.48576	6.86478	7.38616	1.88868	1.68795	2.68378	3.03364	9.16309	3.85361	0.736328
122	327.55	110.15	111.37	276.92	238.59	58.76	63.14	123.88	78.77	161.51	183.26	83.84	254.18	81.63	106.87	288.31	285.17	544.42	99.52	Stk31		2.68484	1.01108	1.16065	1.07454	1.57268	1.13467	3.03173	1.3092	1.01101	5.47046	1.94608	0.736205
275.56	47.81	68.71	70.63	33.29	40.25	40.14	95.67	164.75	52.67	73.2	44.73	29.9	30.75	29.15	30.85	42.15	57.25	109.08	71.33	Zswim2		5.76365	1.02794	1.20907	2.38341	3.12797	1.63649	1.02843	1.05832	1.35824	1.52923	2.01227	0.736158
827.82	875.43	700.53	390.31	951.37	677.06	325.57	1783.72	326.81	265.59	654.26	517.41	534.85	494.33	1214.53	265.78	699.64	365.96	177.93	119.98	Ptdss2		1.05751	1.7948	1.40515	5.47876	1.23051	1.26449	1.08197	4.56968	1.91179	1.483	2.12777	0.736079
2360.24	1681.19	838.14	138.86	1377.66	1707.94	418.84	475.73	426.82	196.55	369.73	610.69	1678.52	800.13	1375.43	1735.82	896.54	1425.77	2311.64	445.95	Gm12652		1.40391	6.03586	1.23974	1.13583	2.17156	1.65172	2.09781	1.26202	1.5903	5.18363	2.37724	0.736028
422.39	366.56	91.28	271.96	450.29	481.31	582	427.86	290.24	260.42	82.76	397.55	376.8	310.37	454.64	78.07	435.38	129.71	267.07	289.69	Sos1		1.15231	2.9794	1.06889	1.36026	1.11451	4.80365	1.21403	5.82349	3.35656	1.0847	2.39578	0.735529
160.76	115.38	347.54	183.52	466.8	81.95	103.34	176.14	97.3	80.86	128.71	62.46	73.81	90.28	124.63	152.79	290.74	259.05	379.05	302.37	Idi1		1.39331	1.89374	5.69616	1.70447	1.20331	2.06068	1.22314	1.22595	1.12233	1.2536	1.87767	0.735115
27.83	102.14	23.41	113.97	28.99	148.8	56.05	69.1	35.14	31.02	43.83	40.85	122.09	358.68	101.33	94.38	61.36	461.52	48.2	81.06	Gm11779		3.67014	4.86843	5.1328	1.23283	1.13282	1.07295	2.93783	1.07364	7.52151	1.68174	3.03247	0.734895
1706.83	2558.58	429.61	448.01	4478.28	4296.33	702.41	687.84	1899.88	703.81	524.78	731.7	407.76	534.68	916.56	673.1	235.42	1252.5	3722.28	2736.2	BC080695		1.49902	1.04283	1.04235	1.02118	2.69942	1.3943	1.31126	1.3617	5.32028	1.36038	1.80527	0.734744
26.77	107.49	19.3	20.11	26.77	26.41	18.76	20.39	104.12	18.65	41.63	18.05	21.78	46.17	24.28	34.44	21.4	27.33	23.74	25.88	Gm14524		4.01532	1.04197	1.01363	1.08689	5.58284	2.30637	2.11983	1.41845	1.2771	1.09014	2.09525	0.734727
302.92	355.07	351.95	574.12	169.63	1051.24	280.47	137.75	337.92	1183.07	485.92	1213.62	336.01	271.08	395.32	428.42	368.24	254.04	187.71	1165.72	Mir466f-1		1.17216	1.63125	6.19725	2.03608	3.50104	2.49757	1.23952	1.08373	1.44954	6.21022	2.70184	0.734678
75.74	57.59	31.1	81.45	45.61	28.99	44.72	41.87	55.72	55.77	73.94	79.98	146.9	50.86	41.37	230.32	50.04	61.43	56.19	47.48	Gm21637		1.31516	2.61897	1.5733	1.06807	1.0009	1.08169	2.88832	5.56732	1.22762	1.18345	1.95248	0.734305
1635.77	657.27	196.19	502.14	840.82	584.84	286.73	267.78	902.39	125.02	559	205.69	788.49	290.52	644.14	630.12	1009.78	728.3	378.51	732.65	Eif2b3		2.48873	2.55946	1.43769	1.07077	7.21797	2.71768	2.71406	1.02225	1.38649	1.93562	2.45507	0.734298
60.56	51.78	200.41	51.05	108	141.17	69.68	37.07	44.13	33.24	145.39	45.99	269.35	40.21	77.07	37.3	42.44	48.56	35.73	50.65	Rdh11		1.16956	3.92576	1.30713	1.87969	1.32762	3.16134	6.69858	2.06622	1.1442	1.41758	2.40977	0.734133
1142.27	783.55	1313.28	951.73	1639.28	4505.28	2121.03	1839.67	925.81	944.8	367.67	648.98	2227.33	429.65	1356.17	1367.91	721.88	693.32	1320.72	1407.72	Tbc1d8		1.45781	1.37989	2.74833	1.15294	1.02051	1.76512	5.18406	1.00866	1.04119	1.06587	1.78244	0.734121
1618.71	266.33	395.27	340.54	193.71	452.93	149.96	320.28	855.97	118.34	395.26	479.24	236.69	400.3	271.73	111.47	527.43	462.3	1782.08	487.78	Snx4		6.07784	1.16072	2.33819	2.13577	7.23314	1.21247	1.69124	2.4377	1.14088	3.65345	2.90814	0.733785
3696.39	2121.3	3921.36	624.41	5140.77	3759.36	2777.17	2453.85	1287.07	1604.89	6171.6	1333.08	3758.26	2489.12	6292.16	3541.56	2770.25	6075.09	5515.21	3692.44	Gm2004		1.74251	6.2801	1.36746	1.13176	1.24693	4.62958	1.50987	1.77666	2.19298	1.49365	2.33715	0.733763
2481.99	2218.61	3095.72	596.46	5134.01	3636.49	2685.64	2574.51	1612.9	1628.74	1598.63	1245.43	4727.33	1823.72	1331.21	1547.44	2534.42	1379.56	1155.11	1105.41	Socs7		1.11871	5.19016	1.4118	1.04317	1.00982	1.2836	2.59214	1.16243	1.83712	1.04496	1.76939	0.733699
25.61	25.38	31.18	39.46	26.59	23.67	34.12	28.63	29.32	31.36	121.62	35.56	25.74	31.65	161.67	35.25	25.76	25.61	27.46	30.37	Slc35b3		1.00906	1.26555	1.12336	1.19176	1.06958	3.42013	1.2296	4.58638	1.00586	1.10597	1.70073	0.733356
62.3	57.26	69.44	46.35	33.46	41.43	27.61	40.44	116.24	70.88	62.59	50.71	204.9	36.15	210.1	38.19	36.67	132.1	91.96	58	Map3k13		1.08802	1.49817	1.23819	1.46469	1.63995	1.23427	5.66805	5.50144	3.6024	1.58552	2.45207	0.733027
1488.61	1512.88	4107.94	2137.46	2671.34	2843.46	2146.08	3559.16	1000.51	1229.94	4325.68	772.17	1748.81	2066.25	2533.72	2570.19	1486.92	3525.4	3013.57	1660.95	Gm11009		1.0163	1.92188	1.06443	1.65845	1.22931	5.60198	1.18152	1.01439	2.37094	1.81437	1.88736	0.732903
1325.66	233.59	1774.76	289.48	280.81	301.3	768.16	350.41	504.56	437.77	186.36	425.04	1011.21	142.11	305.59	201.72	718.52	430.64	431.94	190.96	Fam134a		5.67516	6.13086	1.07297	2.19217	1.15257	2.28075	7.11569	1.51492	1.66849	2.26194	3.10655	0.732503
1129.95	527.28	864.53	550.22	232.57	170.31	941.47	137.73	383.94	305.45	178.7	427.05	308.33	112.19	66.5	57.41	268.12	807.95	95.04	645.64	BC052040		2.14298	1.57124	1.36557	6.83562	1.25697	2.38976	2.74828	1.15833	3.01339	6.79335	2.92755	0.732277
47.48	220.97	209.18	125.31	222.44	121.01	207.14	81.38	62.71	52.03	114.42	129.07	269.71	1682.38	149.73	120.45	51.82	56.5	48.17	96.79	Slc30a4		4.65396	1.6693	1.8382	2.54534	1.20527	1.12804	6.23774	1.24309	1.09031	2.00934	2.36206	0.732145
26.2	125.79	17.32	27.14	21.29	16.96	18.83	17.4	15.25	17.21	85.14	19.68	16.62	24.49	18.85	22.77	21.27	18.83	18.82	15.27	4930402K13Rik		4.80115	1.56697	1.25531	1.08218	1.12852	4.32622	1.47353	1.20796	1.12958	1.23248	1.92039	0.732101
613.54	327.3	1127.6	156.9	527.4	1095.04	661.13	267.46	385.15	243.81	367.5	338.28	729.86	372.47	238.34	440.4	575.9	139.8	274.43	257.8	Taf4a		1.87455	7.18674	2.0763	2.47188	1.57971	1.08638	1.95951	1.84778	4.11946	1.06451	2.52668	0.73187
2264.93	176.74	1771.3	239.56	476.54	563.25	113.28	998.38	1959.69	552.63	1185.65	775.72	1874.89	199.77	251.49	2923.54	3862.15	1884	76.89	180.5	Tspan31		12.815	7.39397	1.18196	8.81338	3.54612	1.52845	9.38524	11.6249	2.04997	2.34751	6.06865	0.731847
[truncated: 24,920 more rows]
